# Supplementary material for: Crystal structures of chiral 2-[bis­(2-chloro­eth­yl)amino]-1,3,2-oxaza­phospho­lidin-2-one derivatives for the absolute configuration at phospho­rus
Source: Acta Crystallogr E Crystallogr Commun. 2018 Aug 24;74(Pt 9):1330–5. doi: 10.1107/S2056989018011349 (PMC6127709; doi:10.1107/S2056989018011349)
Supplement: Supplementary file 1 [file e-74-01330-sup1.cif]

##############################################################################
#                                                                            #
# This CIF contains the data in a paper accepted for publication in          #
# Acta Crystallographica Section E. It conforms to the requirements of       #
# Notes for Authors for Acta Crystallographica Section E, and has been       #
# peer reviewed under the auspices of the IUCr Commission on Journals.       #
#                                                                            #
# Full details of the Crystallographic Information File format               #
# are given in the paper "The Crystallographic Information File (CIF):       #
# a New Standard Archive File for Crystallography" by S. R. Hall, F. H.      #
# Allen and I. D. Brown [Acta Cryst. (1991), A47, 655-685].                  #
#                                                                            #
# The current version of the core CIF dictionary is obtainable from          #
# ftp://ftp.iucr.org/pub/cif_core.dic.                                       #
#                                                                            #
# Software is freely available for graphical display of the structure(s)     #
# in this CIF. For information consult the CIF software page                 #
# http://www.iucr.org/resources/cif/software.                                #
#                                                                            #
# This file may be used for bona fide research purposes within the           #
# scientific community so long as proper attribution is given to the journal # 
# article from which it was obtained.                                        #
#                                                                            #
##############################################################################
data_2b
_audit_creation_method     'SHELXL-2018/3'
_database_code_depnum_ccdc_archive     'CCDC 1861037'
_chemical_name_systematic
;\
(2<i>S</i>,4<i>S</i>,5<i>R</i>)-2-[Bis(2-chloroethyl)amino]-3,4-dimethyl-5-\
phenyl-1,3,2-oxazaphospholidin-2-one
;
_chemical_name_common     ?
_chemical_formula_moiety     ?
_chemical_formula_sum     'C14 H21 Cl2 N2 O2 P'
_chemical_formula_iupac     'C14 H21 Cl2 N2 O2 P'
_chemical_formula_weight     351.20
_chemical_melting_point     ?
_shelx_space_group_comment
;
The symmetry employed for this shelxl refinement is uniquely defined
by the following loop, which should always be used as a source of
symmetry information in preference to the above space-group names.
They are only intended as comments.
;
_space_group_crystal_system     orthorhombic
_space_group_name_H-M_alt     'P 21 21 21'
_space_group_name_Hall     'P 2ac 2ab'
loop_
    _space_group_symop_operation_xyz
    'x, y, z'
    '-x+1/2, -y, z+1/2'
    '-x, y+1/2, -z+1/2'
    'x+1/2, -y+1/2, -z'
_cell_length_a     10.6894(6)
_cell_length_b     11.1623(6)
_cell_length_c     14.0025(7)
_cell_angle_alpha     90
_cell_angle_beta     90
_cell_angle_gamma     90
_cell_volume     1670.75(15)
_cell_formula_units_Z     4
_cell_measurement_reflns_used     9357
_cell_measurement_theta_min     2.3971
_cell_measurement_theta_max     40.2097
_cell_measurement_temperature     100(2)
_exptl_crystal_description     block
_exptl_crystal_colour     colourless
_exptl_crystal_size_max     0.450
_exptl_crystal_size_mid     0.450
_exptl_crystal_size_min     0.262
_exptl_crystal_density_diffrn     1.396
_exptl_crystal_density_meas     ?
_exptl_crystal_density_method     ?
_exptl_crystal_F_000     736
_exptl_absorpt_coefficient_mu     0.489
_exptl_absorpt_correction_type     multi-scan
_exptl_absorpt_process_details
;
(APEX3; Bruker, 2016)
;
_shelx_estimated_absorpt_T_min     0.810
_shelx_estimated_absorpt_T_max     0.882
_exptl_absorpt_correction_T_min     0.6472
_exptl_absorpt_correction_T_max     0.7479
_diffrn_ambient_temperature     100(2)
_diffrn_radiation_type     MoK\a
_diffrn_radiation_wavelength     0.71073
_diffrn_radiation_monochromator
                                   'laterally graded multilayer (Goebel) mirror'
_diffrn_measurement_device_type     'Bruker AXS D8 Quest CMOS'
_diffrn_measurement_method     'omega and phi scans'
_diffrn_detector_area_resol_mean     ?
_diffrn_reflns_number     54792
_diffrn_reflns_av_R_equivalents     0.0330
_diffrn_reflns_theta_min     2.333
_diffrn_reflns_theta_max     40.297
_diffrn_reflns_theta_full     25.242
_diffrn_measured_fraction_theta_max     0.999
_diffrn_measured_fraction_theta_full     0.999
_diffrn_reflns_limit_h_min     -19
_diffrn_reflns_limit_h_max     18
_diffrn_reflns_limit_k_min     -15
_diffrn_reflns_limit_k_max     20
_diffrn_reflns_limit_l_min     -23
_diffrn_reflns_limit_l_max     25
_refine_special_details     ?
_reflns_number_total     10531
_reflns_number_gt     9765
_reflns_threshold_expression     'I > 2\s(I)'
_refine_ls_structure_factor_coef     Fsqd
_refine_ls_matrix_type     full
_refine_ls_R_factor_all     0.0282
_refine_ls_R_factor_gt     0.0243
_refine_ls_wR_factor_gt     0.0629
_refine_ls_wR_factor_ref     0.0644
_refine_ls_goodness_of_fit_ref     1.065
_refine_ls_restrained_S_all     1.065
_refine_ls_number_reflns     10531
_refine_ls_number_parameters     193
_refine_ls_number_restraints     0
_refine_ls_hydrogen_treatment     constr
_refine_ls_weighting_scheme     calc
_refine_ls_weighting_details
              'w=1/[\s^2^(Fo^2^)+(0.0343P)^2^+0.1289P] where P=(Fo^2^+2Fc^2^)/3'
_atom_sites_solution_hydrogens     geom
_atom_sites_solution_primary     direct
_atom_sites_solution_secondary     difmap
_refine_ls_shift/su_max     0.002
_refine_ls_shift/su_mean     0.000
_refine_diff_density_max     0.391
_refine_diff_density_min     -0.335
_refine_ls_extinction_method
;
SHELXL2018 (Sheldrick, 2015)
;
_refine_ls_extinction_coef     0.0137(13)
_refine_ls_extinction_expression
                                  'Fc^*^=kFc[1+0.001xFc^2^\l^3^/sin(2\q)]^-1/4^'
_refine_ls_abs_structure_details
;
Flack <i>x</i> determined using 4150 quotients [(I+)-(I-)]/[(I+)+(I-)]
(Parsons <i>et al.</i>,  2013)
;
_refine_ls_abs_structure_Flack     0.000(8)
loop_
    _atom_type_symbol
    _atom_type_description
    _atom_type_scat_dispersion_real
    _atom_type_scat_dispersion_imag
    _atom_type_scat_source
    'C' 'C' 0.0033 0.0016
                         'International Tables Vol C Tables 4.2.6.8 and 6.1.1.4'
    'H' 'H' 0.0000 0.0000
                         'International Tables Vol C Tables 4.2.6.8 and 6.1.1.4'
    'N' 'N' 0.0061 0.0033
                         'International Tables Vol C Tables 4.2.6.8 and 6.1.1.4'
    'O' 'O' 0.0106 0.0060
                         'International Tables Vol C Tables 4.2.6.8 and 6.1.1.4'
    'P' 'P' 0.1023 0.0942
                         'International Tables Vol C Tables 4.2.6.8 and 6.1.1.4'
    'Cl' 'Cl' 0.1484 0.1585
                         'International Tables Vol C Tables 4.2.6.8 and 6.1.1.4'
_computing_data_collection
;
APEX3 (Bruker, 2016)
;
_computing_cell_refinement
;
SAINT (Bruker, 2016)
;
_computing_data_reduction
;
SAINT (Bruker, 2016)
;
_computing_structure_solution
;
SHELXS97 (Sheldrick, 2008)
;
_computing_structure_refinement
;
SHELXL2018 (Sheldrick, 2015) and <i>shelXle</i> (H\"ubschle <i>et
al.</i>,  2011)
;
_computing_molecular_graphics
;
Mercury (Macrae <i>et al.</i>,  2008)
;
_computing_publication_material
;
publcif (Westrip, 2010)
;
loop_
    _atom_site_type_symbol
    _atom_site_label
    _atom_site_fract_x
    _atom_site_fract_y
    _atom_site_fract_z
    _atom_site_U_iso_or_equiv
    _atom_site_adp_type
    _atom_site_calc_flag
    _atom_site_occupancy
    _atom_site_disorder_assembly
    _atom_site_disorder_group
    Cl Cl1 0.66219(3) 0.73317(2) 0.57271(2) 0.02053(5) Uani d 1 . .
    Cl Cl2 0.65512(2) 0.50227(2) 0.93609(2) 0.02110(5) Uani d 1 . .
    P P1 0.50144(2) 0.36754(2) 0.61478(2) 0.01080(4) Uani d 1 . .
    O O1 0.53487(6) 0.37759(6) 0.50302(4) 0.01294(10) Uani d 1 . .
    O O2 0.57173(7) 0.27440(6) 0.66701(5) 0.01656(11) Uani d 1 . .
    N N1 0.35118(7) 0.34892(7) 0.59734(5) 0.01437(11) Uani d 1 . .
    N N2 0.52864(7) 0.49876(6) 0.66359(5) 0.01273(11) Uani d 1 . .
    C C1 0.25115(10) 0.44596(10) 0.45684(7) 0.02017(16) Uani d 1 . .
    H H1A 0.225400 0.430884 0.390754 0.030 Uiso calc 1 . .
    H H1B 0.308943 0.514081 0.458548 0.030 Uiso calc 1 . .
    H H1C 0.177284 0.464187 0.495673 0.030 Uiso calc 1 . .
    C C2 0.31606(8) 0.33532(8) 0.49651(6) 0.01417(13) Uani d 1 . .
    H H2 0.259710 0.264373 0.489379 0.017 Uiso calc 1 . .
    C C3 0.44360(8) 0.30792(7) 0.44925(6) 0.01272(12) Uani d 1 . .
    H H3 0.462543 0.220984 0.458637 0.015 Uiso calc 1 . .
    C C4 0.45200(8) 0.33538(7) 0.34439(6) 0.01301(12) Uani d 1 . .
    C C5 0.53407(9) 0.41996(9) 0.30689(6) 0.01709(14) Uani d 1 . .
    H H5 0.586804 0.464763 0.348205 0.021 Uiso calc 1 . .
    C C6 0.53872(10) 0.43884(9) 0.20819(7) 0.02021(16) Uani d 1 . .
    H H6 0.595012 0.496426 0.182717 0.024 Uiso calc 1 . .
    C C7 0.46181(10) 0.37419(9) 0.14708(7) 0.01941(15) Uani d 1 . .
    H H7 0.466005 0.386924 0.080071 0.023 Uiso calc 1 . .
    C C8 0.37859(10) 0.29068(10) 0.18454(7) 0.02021(16) Uani d 1 . .
    H H8 0.325004 0.246904 0.143165 0.024 Uiso calc 1 . .
    C C9 0.37388(10) 0.27126(9) 0.28280(6) 0.01847(15) Uani d 1 . .
    H H9 0.317110 0.213987 0.308112 0.022 Uiso calc 1 . .
    C C10 0.25759(9) 0.34159(10) 0.67220(7) 0.02082(16) Uani d 1 . .
    H H10A 0.215107 0.263908 0.668721 0.031 Uiso calc 1 . .
    H H10B 0.196269 0.406006 0.663841 0.031 Uiso calc 1 . .
    H H10C 0.298193 0.349897 0.734603 0.031 Uiso calc 1 . .
    C C11 0.45791(9) 0.60577(7) 0.63576(6) 0.01520(13) Uani d 1 . .
    H H11A 0.456531 0.662222 0.690283 0.018 Uiso calc 1 . .
    H H11B 0.370414 0.582168 0.622219 0.018 Uiso calc 1 . .
    C C12 0.51026(11) 0.67006(8) 0.54911(6) 0.01917(16) Uani d 1 . .
    H H12A 0.452137 0.734821 0.530021 0.023 Uiso calc 1 . .
    H H12B 0.516626 0.612916 0.495255 0.023 Uiso calc 1 . .
    C C13 0.61622(8) 0.50952(8) 0.74403(5) 0.01305(12) Uani d 1 . .
    H H13A 0.659371 0.587905 0.740990 0.016 Uiso calc 1 . .
    H H13B 0.680260 0.445669 0.739828 0.016 Uiso calc 1 . .
    C C14 0.54620(8) 0.49888(8) 0.83801(6) 0.01539(13) Uani d 1 . .
    H H14A 0.498508 0.422870 0.839319 0.018 Uiso calc 1 . .
    H H14B 0.486094 0.565913 0.844218 0.018 Uiso calc 1 . .
loop_
    _atom_site_aniso_label
    _atom_site_aniso_U_11
    _atom_site_aniso_U_22
    _atom_site_aniso_U_33
    _atom_site_aniso_U_12
    _atom_site_aniso_U_13
    _atom_site_aniso_U_23
    Cl1 0.02609(11) 0.01820(9) 0.01729(8) -0.00405(8) 0.00246(7) 0.00094(6)
    Cl2 0.02295(10) 0.02672(10) 0.01361(7) 0.00098(8) -0.00269(7) 0.00185(7)
    P1 0.00966(8) 0.00914(7) 0.01360(7) 0.00016(6) -0.00134(6) 0.00005(5)
    O1 0.0097(2) 0.0153(2) 0.0137(2) -0.00138(19) -0.00173(18) -0.00211(19)
    O2 0.0174(3) 0.0118(2) 0.0204(3) 0.0030(2) -0.0043(2) 0.0020(2)
    N1 0.0103(3) 0.0169(3) 0.0159(2) -0.0027(2) -0.0004(2) -0.0005(2)
    N2 0.0141(3) 0.0098(2) 0.0143(2) 0.0002(2) -0.00341(19) -0.0005(2)
    C1 0.0161(4) 0.0239(4) 0.0205(3) 0.0075(3) -0.0043(3) -0.0026(3)
    C2 0.0101(3) 0.0151(3) 0.0172(3) -0.0010(2) -0.0021(2) -0.0024(2)
    C3 0.0111(3) 0.0115(3) 0.0155(3) -0.0003(2) -0.0021(2) -0.0022(2)
    C4 0.0116(3) 0.0121(3) 0.0154(3) 0.0009(2) -0.0019(2) -0.0030(2)
    C5 0.0164(3) 0.0173(3) 0.0176(3) -0.0033(3) -0.0037(3) 0.0002(3)
    C6 0.0214(4) 0.0211(4) 0.0182(3) -0.0034(3) -0.0024(3) 0.0024(3)
    C7 0.0212(4) 0.0211(4) 0.0160(3) 0.0028(3) -0.0027(3) -0.0014(3)
    C8 0.0205(4) 0.0230(4) 0.0171(3) -0.0019(3) -0.0035(3) -0.0060(3)
    C9 0.0187(4) 0.0187(4) 0.0180(3) -0.0044(3) -0.0017(3) -0.0052(3)
    C10 0.0135(4) 0.0277(4) 0.0212(4) -0.0014(3) 0.0030(3) 0.0055(3)
    C11 0.0174(4) 0.0105(3) 0.0178(3) 0.0015(3) -0.0019(3) 0.0000(2)
    C12 0.0277(5) 0.0130(3) 0.0168(3) -0.0013(3) -0.0048(3) 0.0016(2)
    C13 0.0109(3) 0.0148(3) 0.0134(2) -0.0013(2) -0.0005(2) -0.0007(2)
    C14 0.0143(3) 0.0174(3) 0.0145(3) -0.0005(3) 0.0005(2) 0.0024(3)
_geom_special_details
;
 All esds (except the esd in the dihedral angle between two l.s. planes)
 are estimated using the full covariance matrix.  The cell esds are taken
 into account individually in the estimation of esds in distances, angles
 and torsion angles; correlations between esds in cell parameters are only
 used when they are defined by crystal symmetry.  An approximate (isotropic)
 treatment of cell esds is used for estimating esds involving l.s. planes.
;
loop_
    _geom_bond_atom_site_label_1
    _geom_bond_atom_site_label_2
    _geom_bond_site_symmetry_2
    _geom_bond_distance
    _geom_bond_publ_flag
    Cl1 C12 . 1.8008(11) ?
    Cl2 C14 . 1.8008(9) ?
    P1 O2 . 1.4765(7) ?
    P1 O1 . 1.6092(7) ?
    P1 N1 . 1.6378(8) ?
    P1 N2 . 1.6423(7) ?
    O1 C3 . 1.4573(10) ?
    N1 C10 . 1.4514(12) ?
    N1 C2 . 1.4688(11) ?
    N2 C11 . 1.4664(11) ?
    N2 C13 . 1.4696(10) ?
    C1 C2 . 1.5216(13) ?
    C1 H1A . 0.9800 ?
    C1 H1B . 0.9800 ?
    C1 H1C . 0.9800 ?
    C2 C3 . 1.5460(12) ?
    C2 H2 . 1.0000 ?
    C3 C4 . 1.5026(12) ?
    C3 H3 . 1.0000 ?
    C4 C5 . 1.3917(13) ?
    C4 C9 . 1.3976(12) ?
    C5 C6 . 1.3989(13) ?
    C5 H5 . 0.9500 ?
    C6 C7 . 1.3888(14) ?
    C6 H6 . 0.9500 ?
    C7 C8 . 1.3912(15) ?
    C7 H7 . 0.9500 ?
    C8 C9 . 1.3938(13) ?
    C8 H8 . 0.9500 ?
    C9 H9 . 0.9500 ?
    C10 H10A . 0.9800 ?
    C10 H10B . 0.9800 ?
    C10 H10C . 0.9800 ?
    C11 C12 . 1.5167(13) ?
    C11 H11A . 0.9900 ?
    C11 H11B . 0.9900 ?
    C12 H12A . 0.9900 ?
    C12 H12B . 0.9900 ?
    C13 C14 . 1.5186(11) ?
    C13 H13A . 0.9900 ?
    C13 H13B . 0.9900 ?
    C14 H14A . 0.9900 ?
    C14 H14B . 0.9900 ?
loop_
    _geom_angle_atom_site_label_1
    _geom_angle_atom_site_label_2
    _geom_angle_atom_site_label_3
    _geom_angle_site_symmetry_1
    _geom_angle_site_symmetry_3
    _geom_angle
    _geom_angle_publ_flag
    O2 P1 O1 . . 114.69(4) ?
    O2 P1 N1 . . 118.92(4) ?
    O1 P1 N1 . . 94.68(4) ?
    O2 P1 N2 . . 109.38(4) ?
    O1 P1 N2 . . 107.65(4) ?
    N1 P1 N2 . . 110.42(4) ?
    C3 O1 P1 . . 108.45(5) ?
    C10 N1 C2 . . 120.82(7) ?
    C10 N1 P1 . . 125.13(6) ?
    C2 N1 P1 . . 114.02(6) ?
    C11 N2 C13 . . 117.75(7) ?
    C11 N2 P1 . . 121.64(6) ?
    C13 N2 P1 . . 120.31(6) ?
    C2 C1 H1A . . 109.5 ?
    C2 C1 H1B . . 109.5 ?
    H1A C1 H1B . . 109.5 ?
    C2 C1 H1C . . 109.5 ?
    H1A C1 H1C . . 109.5 ?
    H1B C1 H1C . . 109.5 ?
    N1 C2 C1 . . 112.56(7) ?
    N1 C2 C3 . . 101.92(7) ?
    C1 C2 C3 . . 113.98(8) ?
    N1 C2 H2 . . 109.4 ?
    C1 C2 H2 . . 109.4 ?
    C3 C2 H2 . . 109.4 ?
    O1 C3 C4 . . 110.85(7) ?
    O1 C3 C2 . . 105.29(6) ?
    C4 C3 C2 . . 115.51(7) ?
    O1 C3 H3 . . 108.3 ?
    C4 C3 H3 . . 108.3 ?
    C2 C3 H3 . . 108.3 ?
    C5 C4 C9 . . 119.42(8) ?
    C5 C4 C3 . . 123.01(7) ?
    C9 C4 C3 . . 117.56(8) ?
    C4 C5 C6 . . 119.82(8) ?
    C4 C5 H5 . . 120.1 ?
    C6 C5 H5 . . 120.1 ?
    C7 C6 C5 . . 120.63(9) ?
    C7 C6 H6 . . 119.7 ?
    C5 C6 H6 . . 119.7 ?
    C6 C7 C8 . . 119.63(9) ?
    C6 C7 H7 . . 120.2 ?
    C8 C7 H7 . . 120.2 ?
    C7 C8 C9 . . 119.97(9) ?
    C7 C8 H8 . . 120.0 ?
    C9 C8 H8 . . 120.0 ?
    C8 C9 C4 . . 120.52(9) ?
    C8 C9 H9 . . 119.7 ?
    C4 C9 H9 . . 119.7 ?
    N1 C10 H10A . . 109.5 ?
    N1 C10 H10B . . 109.5 ?
    H10A C10 H10B . . 109.5 ?
    N1 C10 H10C . . 109.5 ?
    H10A C10 H10C . . 109.5 ?
    H10B C10 H10C . . 109.5 ?
    N2 C11 C12 . . 114.06(8) ?
    N2 C11 H11A . . 108.7 ?
    C12 C11 H11A . . 108.7 ?
    N2 C11 H11B . . 108.7 ?
    C12 C11 H11B . . 108.7 ?
    H11A C11 H11B . . 107.6 ?
    C11 C12 Cl1 . . 111.78(6) ?
    C11 C12 H12A . . 109.3 ?
    Cl1 C12 H12A . . 109.3 ?
    C11 C12 H12B . . 109.3 ?
    Cl1 C12 H12B . . 109.3 ?
    H12A C12 H12B . . 107.9 ?
    N2 C13 C14 . . 110.11(7) ?
    N2 C13 H13A . . 109.6 ?
    C14 C13 H13A . . 109.6 ?
    N2 C13 H13B . . 109.6 ?
    C14 C13 H13B . . 109.6 ?
    H13A C13 H13B . . 108.2 ?
    C13 C14 Cl2 . . 109.91(6) ?
    C13 C14 H14A . . 109.7 ?
    Cl2 C14 H14A . . 109.7 ?
    C13 C14 H14B . . 109.7 ?
    Cl2 C14 H14B . . 109.7 ?
    H14A C14 H14B . . 108.2 ?
loop_
    _geom_torsion_atom_site_label_1
    _geom_torsion_atom_site_label_2
    _geom_torsion_atom_site_label_3
    _geom_torsion_atom_site_label_4
    _geom_torsion_site_symmetry_1
    _geom_torsion_site_symmetry_2
    _geom_torsion_site_symmetry_3
    _geom_torsion_site_symmetry_4
    _geom_torsion
    _geom_torsion_publ_flag
    O2 P1 O1 C3 . . . . 95.90(6) ?
    N1 P1 O1 C3 . . . . -28.97(6) ?
    N2 P1 O1 C3 . . . . -142.13(5) ?
    O2 P1 N1 C10 . . . . 63.01(9) ?
    O1 P1 N1 C10 . . . . -175.38(8) ?
    N2 P1 N1 C10 . . . . -64.58(9) ?
    O2 P1 N1 C2 . . . . -114.89(6) ?
    O1 P1 N1 C2 . . . . 6.71(7) ?
    N2 P1 N1 C2 . . . . 117.51(6) ?
    O2 P1 N2 C11 . . . . -171.12(7) ?
    O1 P1 N2 C11 . . . . 63.67(8) ?
    N1 P1 N2 C11 . . . . -38.44(8) ?
    O2 P1 N2 C13 . . . . 2.45(8) ?
    O1 P1 N2 C13 . . . . -122.76(6) ?
    N1 P1 N2 C13 . . . . 135.12(6) ?
    C10 N1 C2 C1 . . . . 75.29(11) ?
    P1 N1 C2 C1 . . . . -106.71(8) ?
    C10 N1 C2 C3 . . . . -162.20(8) ?
    P1 N1 C2 C3 . . . . 15.81(8) ?
    P1 O1 C3 C4 . . . . 167.41(6) ?
    P1 O1 C3 C2 . . . . 41.83(7) ?
    N1 C2 C3 O1 . . . . -34.55(8) ?
    C1 C2 C3 O1 . . . . 86.98(8) ?
    N1 C2 C3 C4 . . . . -157.19(7) ?
    C1 C2 C3 C4 . . . . -35.65(10) ?
    O1 C3 C4 C5 . . . . -2.20(12) ?
    C2 C3 C4 C5 . . . . 117.42(9) ?
    O1 C3 C4 C9 . . . . 177.17(8) ?
    C2 C3 C4 C9 . . . . -63.20(10) ?
    C9 C4 C5 C6 . . . . -0.81(14) ?
    C3 C4 C5 C6 . . . . 178.55(9) ?
    C4 C5 C6 C7 . . . . 0.21(16) ?
    C5 C6 C7 C8 . . . . 0.59(16) ?
    C6 C7 C8 C9 . . . . -0.79(16) ?
    C7 C8 C9 C4 . . . . 0.19(16) ?
    C5 C4 C9 C8 . . . . 0.62(15) ?
    C3 C4 C9 C8 . . . . -178.78(9) ?
    C13 N2 C11 C12 . . . . 100.67(9) ?
    P1 N2 C11 C12 . . . . -85.61(9) ?
    N2 C11 C12 Cl1 . . . . -65.89(9) ?
    C11 N2 C13 C14 . . . . 81.68(9) ?
    P1 N2 C13 C14 . . . . -92.13(8) ?
    N2 C13 C14 Cl2 . . . . 176.25(6) ?
loop_
    _geom_hbond_atom_site_label_D
    _geom_hbond_atom_site_label_H
    _geom_hbond_atom_site_label_A
    _geom_hbond_site_symmetry_A
    _geom_hbond_distance_DH
    _geom_hbond_distance_HA
    _geom_hbond_distance_DA
    _geom_hbond_angle_DHA
    _geom_hbond_publ_flag
    C11 H11A O2 3_656 0.99 2.38 3.3571(11) 170.2 yes
    C14 H14B O2 3_656 0.99 2.41 3.3244(12) 152.8 yes
    C9 H9 O2 4_456 0.95 2.65 3.3444(13) 130.4 yes
    C11 H11B N1 . 0.99 2.63 3.1322(11) 111.2 yes
    C12 H12B O1 . 0.99 2.64 3.3381(11) 128.0 yes
    C13 H13A Cl1 . 0.99 2.86 3.4970(9) 122.8 yes
    C10 H10A C5 4_456 0.98 2.84 3.7839(15) 161.6 yes
_shelx_hkl_file
;
   3   0   0   -0.85    0.02
  -3   0   0   -0.81    0.03
   3   0   0   -0.78    0.02
  -3   0   0   -0.82    0.02
   4   0   0   93.53    3.24
   4   0   0   93.04    3.24
  -4   0   0   90.87    3.24
  -4   0   0   89.97    3.24
   4   0   0   93.43    3.24
   5   0   0   -0.21    0.04
   5   0   0   -0.09    0.04
  -5   0   0   -0.06    0.05
  -5   0   0   -0.13    0.05
   6   0   0  559.66   20.10
   6   0   0  569.59   20.13
   6   0   0  596.78   20.15
  -6   0   0  580.14   20.23
  -6   0   0  556.75   20.17
   7   0   0    0.09    0.06
  -7   0   0    0.06    0.06
   7   0   0    0.11    0.05
   7   0   0   -0.01    0.07
   8   0   0   19.90    0.74
  -8   0   0   19.57    0.75
  -8   0   0   17.95    0.74
   8   0   0   19.23    0.72
   9   0   0   -0.03    0.07
  -9   0   0    0.02    0.07
  -9   0   0   -0.13    0.09
 -10   0   0  161.28    5.76
 -10   0   0  163.28    5.76
  10   0   0  163.44    5.73
 -11   0   0    0.11    0.11
 -11   0   0    0.02    0.13
 -12   0   0   12.47    0.60
 -12   0   0   12.51    0.60
 -13   0   0   -0.23    0.16
 -13   0   0   -0.07    0.20
 -14   0   0    3.16    0.38
 -15   0   0    0.10    0.20
 -16   0   0    0.27    0.25
 -17   0   0    0.17    0.30
 -18   0   0    6.35    0.74
 -19   0   0    0.03    0.46
   1   1   0   18.26    0.66
   1  -1   0   18.74    0.66
   1  -1   0   18.39    0.65
  -1  -1   0   18.86    0.66
  -1   1   0   18.42    0.66
   1   1   0   18.89    0.66
   1  -1   0   19.15    0.66
  -1   1   0   17.70    0.66
   1  -1   0   18.52    0.65
  -2  -1   0  630.68   22.93
   2  -1   0  674.86   22.93
   2   1   0  657.90   22.93
   2   1   0  654.27   22.91
  -3   1   0  371.17   13.66
  -3  -1   0  373.09   13.66
  -3   1   0  375.11   13.63
   3   1   0  403.64   13.67
   3  -1   0  428.61   13.68
   3  -1   0  369.11   13.62
   3   1   0  400.76   13.66
  -3   1   0  390.81   13.66
  -3  -1   0  383.20   13.67
  -4   1   0  347.35   12.67
   4  -1   0  355.64   12.66
  -4  -1   0  335.42   12.67
  -4   1   0  363.35   12.68
   4   1   0  377.92   12.69
   4  -1   0  375.28   12.71
  -4   1   0  350.13   12.65
   4  -1   0  360.51   12.66
   4   1   0  368.58   12.71
  -4  -1   0  362.18   12.73
   5  -1   0   19.76    0.74
   5   1   0   21.27    0.75
   5  -1   0   20.83    0.75
  -5  -1   0   20.12    0.76
  -5  -1   0   20.51    0.76
  -5   1   0   20.48    0.76
   5  -1   0   21.13    0.76
  -5   1   0   20.21    0.75
  -5   1   0   20.57    0.75
   6  -1   0   53.53    1.95
  -6  -1   0   54.81    1.97
   6   1   0   54.09    1.96
   6  -1   0   53.30    1.95
   6   1   0   55.60    1.96
   6  -1   0   58.26    1.97
  -6  -1   0   54.69    1.97
  -6   1   0   52.47    1.96
  -6   1   0   54.92    1.96
   6   1   0   57.75    1.97
  -7   1   0  103.64    3.74
  -7  -1   0  106.04    3.75
   7  -1   0  105.75    3.73
   7   1   0  110.15    3.74
   7  -1   0  103.76    3.72
   7   1   0  105.93    3.73
   7  -1   0  116.38    3.75
  -7   1   0  104.87    3.74
   7   1   0   94.69    3.73
  -7  -1   0  106.09    3.75
   8   1   0   48.93    1.69
  -8   1   0   46.68    1.70
   8  -1   0   47.90    1.70
  -8  -1   0   46.99    1.71
  -8  -1   0   45.28    1.71
  -8   1   0   44.37    1.70
   8   1   0   47.85    1.70
   8  -1   0   46.73    1.68
  -9  -1   0   37.14    1.33
   9  -1   0   34.65    1.29
  -9   1   0   36.83    1.32
  -9  -1   0   33.80    1.32
   9   1   0   35.80    1.30
  -9   1   0   34.10    1.31
 -10   1   0    3.13    0.23
 -10   1   0    2.60    0.23
  10   1   0    2.94    0.23
 -10  -1   0    2.58    0.25
 -10  -1   0    2.68    0.23
  10  -1   0    2.47    0.20
 -11  -1   0    3.46    0.29
  11  -1   0    2.77    0.24
 -11   1   0    3.38    0.27
 -11   1   0    3.40    0.28
 -12   1   0    6.59    0.41
 -12  -1   0    6.70    0.43
 -12   1   0    5.99    0.39
 -13  -1   0    2.47    0.29
 -13  -1   0    2.53    0.32
 -13   1   0    2.47    0.28
 -13   1   0    2.66    0.32
 -14  -1   0   -0.10    0.18
 -14   1   0    0.08    0.18
 -14  -1   0    0.42    0.31
 -15  -1   0   10.13    0.63
 -15   1   0   11.44    0.65
 -16   1   0    5.93    0.55
 -16  -1   0    4.74    0.53
 -17   1   0    6.09    0.63
 -17  -1   0    6.72    0.63
 -18  -1   0   -0.60    0.35
 -18   1   0    0.23    0.37
 -19  -1   0    0.16    0.44
 -19   1   0    0.47    0.50
   0   2   0   11.65    0.44
   0   2   0   11.89    0.43
   0  -2   0   12.13    0.44
   0  -2   0   11.89    0.43
   0   2   0   11.55    0.43
   0  -2   0   12.15    0.43
   1  -2   0  835.42   28.41
   1   2   0  785.37   28.37
   2  -2   0   25.67    0.92
   2  -2   0   22.96    0.93
   2  -2   0   25.55    0.92
   2   2   0   22.13    0.93
  -2  -2   0   26.70    0.94
  -2   2   0   26.21    0.92
  -2   2   0   25.14    0.93
   2   2   0   25.98    0.94
   2  -2   0   21.82    0.94
  -2   2   0   26.56    0.93
  -3   2   0  204.09    7.38
  -3  -2   0  216.51    7.45
  -3  -2   0  190.65    7.37
   3   2   0  226.00    7.43
  -3   2   0  212.87    7.45
  -3   2   0  208.12    7.38
   3  -2   0  212.97    7.40
   3  -2   0  212.66    7.40
   3  -2   0  200.80    7.37
   3  -2   0  212.00    7.38
  -4  -2   0   53.94    1.92
  -4   2   0   51.85    1.91
   4   2   0   56.52    1.91
   4  -2   0   52.74    1.90
   4  -2   0   53.73    1.90
  -4   2   0   51.84    1.90
   4   2   0   54.21    1.91
   4  -2   0   55.35    1.90
  -4   2   0   52.22    1.90
  -4  -2   0   52.51    1.91
   4  -2   0   56.76    1.91
  -5  -2   0   78.06    2.95
  -5   2   0   82.50    2.93
   5  -2   0   85.35    2.94
  -5   2   0   81.21    2.95
   5   2   0   87.68    2.95
  -5  -2   0   81.78    2.95
  -5   2   0   81.21    2.94
   5  -2   0   87.22    2.95
   5  -2   0   82.20    2.93
   5   2   0   83.23    2.94
   5  -2   0   84.94    2.93
  -6   2   0    1.43    0.11
   6   2   0    1.40    0.12
  -6  -2   0    1.52    0.13
   6  -2   0    1.54    0.12
   6  -2   0    1.55    0.13
   6  -2   0    1.58    0.10
   6  -2   0    1.56    0.10
  -6   2   0    1.60    0.11
  -6   2   0    2.02    0.13
   6   2   0    1.73    0.13
  -7   2   0   19.22    0.73
  -7   2   0   19.17    0.72
   7  -2   0   19.61    0.71
   7  -2   0   19.17    0.71
  -7   2   0   18.44    0.72
   7   2   0   18.56    0.72
  -7  -2   0   19.05    0.74
   7  -2   0   19.54    0.73
  -7  -2   0   19.71    0.74
   8   2   0   10.90    0.45
  -8  -2   0   11.83    0.48
  -8   2   0   11.37    0.46
  -8   2   0   10.93    0.46
   8  -2   0   10.78    0.44
   8  -2   0   10.59    0.44
   8  -2   0   11.06    0.47
  -8  -2   0   10.29    0.47
   8   2   0   10.66    0.47
   9   2   0    3.13    0.22
  -9   2   0    3.30    0.22
   9  -2   0    3.19    0.19
  -9   2   0    3.62    0.23
  -9  -2   0    3.25    0.23
  -9  -2   0    3.41    0.25
 -10   2   0    6.14    0.33
 -10   2   0    6.53    0.34
  10  -2   0    6.50    0.32
 -10  -2   0    6.65    0.37
 -11  -2   0    0.34    0.14
 -11   2   0    0.34    0.13
 -11   2   0    0.33    0.14
  11  -2   0    0.27    0.12
 -12   2   0    9.53    0.51
 -12   2   0   10.10    0.52
 -12  -2   0   11.47    0.56
 -13   2   0    0.72    0.20
 -13   2   0    0.71    0.23
 -13  -2   0    0.42    0.22
 -13  -2   0    0.80    0.19
 -14   2   0    8.16    0.52
 -14  -2   0    8.30    0.54
 -15   2   0    3.80    0.43
 -15  -2   0    3.71    0.43
 -16  -2   0   14.00    0.76
 -16   2   0   11.43    0.74
 -17   2   0    4.03    0.45
 -17  -2   0    3.60    0.44
 -18  -2   0    1.70    0.41
 -18   2   0    2.06    0.45
 -19  -2   0   -0.15    0.44
 -19   2   0    1.43    0.51
   0  -3   0   -0.18    0.02
   0   3   0   -0.18    0.02
   0   3   0   -0.18    0.03
   0  -3   0   -0.15    0.03
   0   3   0   -0.13    0.02
  -1   3   0  593.56   20.76
   1  -3   0  563.83   20.78
  -1   3   0  580.09   20.78
   1   3   0  628.76   20.78
   1  -3   0  636.22   20.77
   1   3   0  589.08   20.83
  -1   3   0  596.81   20.82
  -1   3   0  580.41   20.84
  -1  -3   0  592.96   20.75
  -1  -3   0  604.57   20.81
   1   3   0  554.43   20.79
   2  -3   0  337.31   11.87
   2   3   0  354.38   11.82
   2  -3   0  360.38   11.87
  -2   3   0  319.23   11.84
  -2   3   0  303.55   11.75
   2  -3   0  343.83   11.84
   2   3   0  333.28   11.84
  -2   3   0  341.39   11.83
   2  -3   0  344.51   11.83
   2   3   0  330.34   11.85
  -2   3   0  330.76   11.84
   2  -3   0  334.84   11.76
  -3  -3   0  259.10    9.42
  -3   3   0  260.77    9.40
   3   3   0  272.18    9.37
  -3   3   0  269.71    9.33
   3  -3   0  273.93    9.36
  -3   3   0  255.92    9.32
   3   3   0  283.05    9.38
   3  -3   0  260.33    9.29
   3  -3   0  268.58    9.37
   3  -3   0  251.78    9.30
   3  -3   0  262.23    9.35
   4   3   0    7.40    0.31
  -4   3   0    7.43    0.28
   4  -3   0    7.51    0.30
  -4   3   0    6.90    0.30
   4  -3   0    7.57    0.29
   4  -3   0    7.65    0.29
   4  -3   0    7.40    0.28
  -4  -3   0    7.40    0.31
  -4   3   0    7.13    0.28
  -5   3   0    9.45    0.39
  -5   3   0   10.04    0.39
   5  -3   0   10.82    0.41
   5  -3   0   10.28    0.38
   5   3   0   10.54    0.40
  -5   3   0    9.70    0.41
   5  -3   0   11.20    0.39
   5   3   0   10.24    0.41
  -5  -3   0   10.26    0.42
   5  -3   0    9.95    0.40
  -5  -3   0    9.50    0.41
  -6  -3   0    9.99    0.42
   6  -3   0   10.11    0.41
   6   3   0   10.34    0.41
   6   3   0    9.72    0.40
   6  -3   0    9.98    0.39
  -6   3   0    9.55    0.40
  -6   3   0    9.77    0.39
   6  -3   0    9.73    0.38
  -6   3   0    9.85    0.39
  -7   3   0   34.56    1.31
  -7  -3   0   37.04    1.32
   7   3   0   35.08    1.30
   7  -3   0   36.78    1.29
  -7  -3   0   34.61    1.32
  -7   3   0   35.66    1.29
   7  -3   0   35.05    1.28
  -7   3   0   35.24    1.29
   7  -3   0   36.58    1.31
  -8   3   0  113.33    3.94
  -8  -3   0  113.85    3.97
  -8  -3   0  106.95    3.97
  -8   3   0  101.43    3.94
   8  -3   0  112.72    3.93
   8  -3   0  116.59    3.94
   8   3   0  115.93    3.95
  -8   3   0  110.70    3.95
  -9  -3   0   62.19    2.23
   9  -3   0   62.31    2.18
  -9   3   0   58.99    2.20
  -9   3   0   61.26    2.20
   9   3   0   59.83    2.19
  10  -3   0    9.45    0.42
 -10  -3   0    9.86    0.48
 -10   3   0    9.46    0.44
 -10   3   0    9.43    0.43
 -11   3   0    4.93    0.32
 -11  -3   0    4.99    0.37
 -11   3   0    4.82    0.31
  11  -3   0    5.96    0.37
 -11   3   0    5.50    0.33
 -12  -3   0    1.21    0.21
 -12   3   0    1.49    0.21
 -12   3   0    0.99    0.18
 -13  -3   0    7.18    0.47
 -13   3   0    7.44    0.46
 -14  -3   0   -0.09    0.17
 -14   3   0   -0.01    0.19
 -15   3   0    6.78    0.53
 -15  -3   0    7.18    0.53
 -16   3   0    4.90    0.54
 -16  -3   0    4.85    0.53
 -17   3   0    6.73    0.66
 -17  -3   0    6.69    0.65
 -18  -3   0    1.56    0.42
 -18   3   0    1.70    0.45
 -19   3   0    2.35    0.58
 -19  -3   0    1.38    0.47
   0  -4   0  121.49    4.12
   0   4   0  107.50    4.09
   0   4   0  116.88    4.11
   0  -4   0  119.34    4.08
   0  -4   0  110.40    4.08
   0   4   0  118.33    4.14
  -1   4   0   39.87    1.49
   1  -4   0   42.48    1.49
  -1   4   0   41.06    1.48
   1   4   0   42.78    1.50
   1  -4   0   42.96    1.50
  -1  -4   0   44.03    1.49
  -1  -4   0   43.60    1.49
   1   4   0   35.42    1.47
   1  -4   0   41.62    1.48
  -1   4   0   43.35    1.50
  -1  -4   0   44.36    1.48
   1   4   0   40.38    1.48
   1   4   0   41.23    1.49
  -1   4   0   41.23    1.48
  -2   4   0  349.39   13.01
   2   4   0  390.15   13.01
   2  -4   0  400.37   13.02
  -2   4   0  341.30   12.86
   2   4   0  347.19   12.96
   2  -4   0  356.09   12.93
   2   4   0  366.96   12.94
  -2   4   0  362.47   12.95
   2  -4   0  380.52   13.04
   2   4   0  401.87   12.94
  -2   4   0  350.12   12.97
   2   4   0  356.57   13.00
  -2   4   0  363.25   12.97
   2  -4   0  387.27   12.97
   3   4   0   49.26    1.78
  -3   4   0   47.51    1.76
   3  -4   0   48.45    1.76
   3  -4   0   53.26    1.80
   3   4   0   52.39    1.79
  -3   4   0   47.68    1.79
  -3   4   0   47.92    1.77
  -3   4   0   46.76    1.77
   3  -4   0   50.33    1.78
   3  -4   0   50.09    1.77
   3  -4   0   51.09    1.78
   3   4   0   52.83    1.78
  -4   4   0  807.33   28.26
   4  -4   0  803.80   28.34
   4   4   0  858.00   28.37
   4  -4   0  805.54   28.24
   4  -4   0  792.74   28.34
   4  -4   0  775.96   28.31
   4  -4   0  849.34   28.35
  -4   4   0  797.71   28.30
   4   4   0  837.00   28.38
  -4   4   0  747.93   28.40
  -5   4   0   35.96    1.38
  -5   4   0   37.53    1.36
   5   4   0   39.94    1.38
   5  -4   0   38.99    1.41
   5  -4   0   40.44    1.39
   5  -4   0   37.47    1.35
   5   4   0   38.02    1.39
   5  -4   0   37.84    1.37
   5  -4   0   38.69    1.37
  -5   4   0   36.71    1.36
  -6   4   0    0.75    0.09
  -6   4   0    0.64    0.09
   6  -4   0    0.51    0.08
   6  -4   0    0.73    0.10
   6  -4   0    0.86    0.09
  -6   4   0    0.79    0.09
   6  -4   0    0.84    0.08
   6   4   0    0.95    0.11
   6   4   0    0.94    0.11
   7  -4   0    9.48    0.38
   7  -4   0    9.47    0.39
  -7   4   0    9.11    0.39
  -7   4   0    9.84    0.42
  -7  -4   0    9.92    0.43
   7  -4   0    9.52    0.42
   7   4   0    9.65    0.42
  -7   4   0    9.94    0.39
   8  -4   0   30.68    1.12
  -8   4   0   31.53    1.14
  -8   4   0   31.70    1.14
  -8  -4   0   31.37    1.18
   8   4   0   30.37    1.16
   8  -4   0   32.19    1.14
  -8   4   0   29.02    1.16
   9  -4   0    0.20    0.08
  -9  -4   0    0.37    0.13
  -9   4   0    0.17    0.09
  -9   4   0    0.23    0.09
  -9   4   0    0.11    0.09
 -10   4   0   80.26    2.92
 -10   4   0   79.55    2.91
 -10   4   0   83.45    2.92
  10  -4   0   81.67    2.90
 -11   4   0    2.52    0.25
 -11   4   0    2.59    0.26
 -11   4   0    2.46    0.24
 -12   4   0    0.30    0.18
 -12   4   0    0.10    0.14
 -12  -4   0    0.18    0.15
 -13   4   0    0.06    0.17
 -13  -4   0    0.09    0.16
 -14  -4   0    0.52    0.21
 -14   4   0    0.70    0.22
 -15  -4   0    7.36    0.57
 -15   4   0    8.78    0.58
 -16  -4   0   11.84    0.74
 -16   4   0   11.57    0.73
 -17   4   0    6.46    0.69
 -17  -4   0    6.24    0.67
 -18   4   0    0.86    0.45
 -18  -4   0    0.06    0.37
 -19   4   0    0.59    0.56
 -19  -4   0    0.21    0.56
   0   5   0    0.03    0.04
   0  -5   0    0.05    0.05
   0   5   0    0.06    0.03
   0   5   0    0.07    0.04
   1  -5   0  115.30    4.05
  -1  -5   0  116.52    4.06
  -1   5   0  105.52    4.06
   1   5   0  124.88    4.08
   1   5   0  113.75    4.07
   1  -5   0  109.68    4.05
  -1   5   0  109.99    4.05
  -1   5   0  110.02    4.07
   1  -5   0  119.72    4.07
  -1   5   0  124.37    4.11
  -1  -5   0  118.84    4.06
   1   5   0  118.30    4.04
  -1  -5   0  114.85    4.04
   1   5   0  113.29    4.06
  -2   5   0    1.15    0.05
   2   5   0    0.99    0.10
  -2   5   0    1.21    0.12
   2  -5   0    1.09    0.09
  -2   5   0    0.98    0.08
  -2   5   0    1.32    0.10
   2   5   0    1.22    0.10
   2   5   0    0.91    0.07
  -2  -5   0    1.10    0.10
   2  -5   0    1.08    0.08
   2   5   0    1.20    0.11
   2  -5   0    1.17    0.12
   2   5   0    1.06    0.09
  -3   5   0   26.48    0.98
   3  -5   0   29.12    1.04
   3   5   0   27.17    1.02
   3   5   0   26.72    1.01
   3   5   0   27.48    1.02
  -3   5   0   26.81    1.00
   3  -5   0   29.11    1.00
   3  -5   0   27.57    1.01
   3   5   0   29.03    1.01
  -3   5   0   27.35    1.02
  -3   5   0   26.67    0.98
   3   5   0   28.04    1.00
   3  -5   0   28.67    1.01
  -3   5   0   28.12    1.00
   4   5   0   74.00    2.51
   4  -5   0   63.58    2.48
   4  -5   0   70.13    2.50
   4  -5   0   75.43    2.52
   4  -5   0   74.77    2.54
  -4   5   0   70.32    2.48
   4  -5   0   72.72    2.50
   4   5   0   69.47    2.51
  -4   5   0   70.15    2.49
   4   5   0   70.89    2.52
  -4   5   0   67.69    2.52
  -4   5   0   68.85    2.48
   5  -5   0   49.44    1.74
  -5   5   0   47.54    1.72
  -5   5   0   48.54    1.73
   5   5   0   49.29    1.74
   5   5   0   47.78    1.75
   5  -5   0   49.43    1.78
  -5   5   0   47.31    1.76
   5  -5   0   50.31    1.75
   5  -5   0   47.82    1.74
   5   5   0   46.67    1.76
  -5   5   0   49.35    1.72
   5  -5   0   49.08    1.71
   6  -5   0   73.09    2.62
   6   5   0   73.84    2.64
  -6   5   0   72.82    2.61
  -6   5   0   73.11    2.64
   6  -5   0   76.98    2.60
   6  -5   0   75.84    2.64
  -6   5   0   72.93    2.61
  -6   5   0   71.76    2.61
   7  -5   0   31.71    1.12
  -7   5   0   29.33    1.17
   7   5   0   30.05    1.17
  -7   5   0   31.29    1.14
   7  -5   0   32.16    1.15
  -7   5   0   32.43    1.15
  -7   5   0   31.83    1.14
  -8   5   0    2.30    0.20
   8  -5   0    2.46    0.15
  -8   5   0    2.52    0.17
  -8   5   0    2.47    0.17
   8  -5   0    2.54    0.18
  -8   5   0    2.30    0.18
  -9   5   0    6.55    0.32
  -9   5   0    6.39    0.31
  -9   5   0    5.73    0.33
  -9   5   0    6.11    0.31
   9  -5   0    6.30    0.31
 -10   5   0    0.30    0.11
 -10   5   0    0.13    0.11
 -10   5   0    0.20    0.11
  10  -5   0    0.26    0.11
 -10   5   0    0.25    0.11
 -11   5   0   26.41    1.01
 -11   5   0   24.77    1.00
 -12   5   0    0.79    0.17
 -12  -5   0    0.57    0.18
 -13  -5   0    5.17    0.41
 -13   5   0    4.56    0.39
 -14  -5   0    3.29    0.35
 -14   5   0    3.33    0.33
 -15   5   0    8.80    0.60
 -15  -5   0    9.33    0.62
 -16   5   0    0.06    0.31
 -16  -5   0   -0.27    0.25
 -17   5   0    6.81    0.71
 -17  -5   0    5.25    0.67
 -18   5   0    0.30    0.46
 -18  -5   0   -0.07    0.39
   0  -6   0  133.57    4.55
   0  -6   0  131.18    4.52
   0   6   0  127.63    4.56
   0  -6   0  137.49    4.53
   0   6   0  108.99    4.52
   0   6   0  129.17    4.53
   0   6   0  129.50    4.54
   0  -6   0  135.65    4.55
  -1   6   0   57.39    2.13
   1   6   0   59.50    2.14
   1  -6   0   61.77    2.12
   1   6   0   59.77    2.12
  -1  -6   0   60.54    2.11
   1   6   0   60.63    2.10
  -1  -6   0   60.37    2.12
  -1   6   0   56.04    2.10
   1  -6   0   61.04    2.13
  -1  -6   0   60.97    2.12
   1  -6   0   62.14    2.11
  -1   6   0   57.86    2.14
  -1   6   0   60.30    2.12
  -1  -6   0   56.70    2.10
   1   6   0   58.60    2.10
  -2   6   0    9.60    0.38
  -2   6   0    9.54    0.41
   2  -6   0    9.80    0.41
   2   6   0    9.33    0.39
   2   6   0    9.47    0.40
   2   6   0   10.13    0.38
   2  -6   0    9.41    0.38
  -2  -6   0    9.92    0.39
   2   6   0    9.76    0.37
  -2   6   0   10.11    0.40
   2   6   0    9.37    0.40
  -2   6   0    9.85    0.35
  -2   6   0    9.78    0.38
  -3   6   0    7.87    0.29
   3   6   0    8.42    0.36
   3   6   0    8.25    0.35
   3   6   0    8.06    0.33
   3  -6   0    7.80    0.37
  -3   6   0    7.97    0.35
   3  -6   0    7.91    0.33
  -3   6   0    8.08    0.32
   3   6   0    8.12    0.32
  -3   6   0    8.35    0.32
   3   6   0    7.91    0.34
   4   6   0    1.01    0.12
  -4   6   0    0.98    0.13
   4   6   0    1.05    0.12
   4   6   0    1.25    0.13
  -4   6   0    1.10    0.07
   4  -6   0    1.17    0.15
  -4   6   0    0.94    0.09
   4   6   0    1.08    0.10
  -4   6   0    1.12    0.07
   4  -6   0    1.16    0.12
   4  -6   0    1.01    0.10
   4  -6   0    1.02    0.13
   4   6   0    0.99    0.13
  -4   6   0    0.92    0.10
   5  -6   0  195.94    6.68
   5   6   0  181.40    6.68
  -5   6   0  181.26    6.69
   5   6   0  187.34    6.69
   5  -6   0  202.66    6.69
   5   6   0  188.79    6.67
  -5   6   0  197.40    6.68
   5  -6   0  182.04    6.67
  -5   6   0  186.51    6.65
  -5   6   0  194.43    6.68
   5  -6   0  190.99    6.71
  -6   6   0   24.63    0.88
   6  -6   0   24.31    0.86
  -6   6   0   24.37    0.87
  -6   6   0   23.00    0.91
   6   6   0   23.17    0.91
   6  -6   0   24.13    0.89
  -6   6   0   23.51    0.87
   6   6   0   24.31    0.94
   7  -6   0  112.75    3.95
  -7   6   0  113.11    3.97
   7   6   0  116.79    4.01
  -7   6   0  110.32    3.96
  -7   6   0  104.83    4.00
   7  -6   0  117.29    3.99
  -7   6   0  112.92    3.97
  -8   6   0    8.83    0.37
  -8   6   0    8.17    0.36
  -8   6   0    7.91    0.40
   8  -6   0    9.07    0.38
  -8   6   0    8.41    0.37
   8  -6   0    8.51    0.34
  -9   6   0    6.07    0.31
   9  -6   0    5.57    0.27
   9  -6   0    6.30    0.31
  -9   6   0    5.85    0.30
  -9   6   0    5.97    0.30
  -9   6   0    5.62    0.33
  10  -6   0    0.56    0.14
 -10   6   0    0.37    0.12
 -10   6   0    0.61    0.14
 -10   6   0    0.42    0.13
 -11   6   0   30.83    1.21
 -11   6   0   31.21    1.20
 -11  -6   0   31.52    1.24
 -12   6   0    0.66    0.18
 -12  -6   0    0.52    0.19
 -13   6   0   21.33    0.90
 -13  -6   0   20.84    0.94
 -14  -6   0    0.92    0.26
 -14   6   0    1.21    0.25
 -15   6   0    0.29    0.28
 -15  -6   0    0.25    0.25
 -16   6   0    1.54    0.37
 -16  -6   0    1.39    0.35
 -17   6   0    0.91    0.42
 -17  -6   0    0.86    0.38
  18   6   0    0.96    0.42
 -18  -6   0    1.02    0.42
   0  -7   0   -0.04    0.02
   0   7   0    0.04    0.07
   0  -7   0   -0.07    0.07
   0   7   0   -0.10    0.04
   0  -7   0   -0.07    0.06
   0   7   0   -0.02    0.05
   0  -7   0   -0.13    0.04
   1  -7   0    1.54    0.16
  -1   7   0    1.59    0.15
   1   7   0    1.96    0.11
  -1   7   0    1.78    0.12
   1   7   0    1.88    0.11
   1   7   0    1.65    0.14
  -1  -7   0    1.82    0.11
   1  -7   0    1.58    0.11
   1  -7   0    1.64    0.13
  -1  -7   0    1.68    0.14
  -1  -7   0    1.76    0.15
  -1  -7   0    1.64    0.10
  -1   7   0    1.38    0.13
  -1   7   0    1.68    0.11
  -1   7   0    1.66    0.09
   1   7   0    1.60    0.13
   2  -7   0    4.74    0.27
   2   7   0    5.09    0.25
   2   7   0    4.49    0.25
  -2   7   0    4.92    0.18
  -2   7   0    5.70    0.25
   2   7   0    4.74    0.21
  -2  -7   0    4.81    0.21
  -2  -7   0    4.93    0.24
   2  -7   0    5.08    0.24
  -2   7   0    4.76    0.21
   2   7   0    4.83    0.22
  -2   7   0    4.57    0.26
  -2   7   0    4.58    0.22
   2  -7   0    4.91    0.22
   3  -7   0   13.33    0.50
  -3   7   0   12.61    0.49
   3   7   0   13.04    0.49
   3  -7   0   12.78    0.51
   3   7   0   12.52    0.52
   3   7   0   12.36    0.53
   3   7   0   12.97    0.50
   3   7   0   13.09    0.52
   3  -7   0   12.68    0.54
  -3   7   0   11.93    0.52
  -3   7   0   12.80    0.49
  -3   7   0   13.31    0.46
   4  -7   0   69.62    2.44
   4   7   0   68.55    2.45
   4  -7   0   68.59    2.48
   4   7   0   67.66    2.42
   4   7   0   64.93    2.46
  -4   7   0   65.50    2.42
   4  -7   0   71.11    2.44
  -4   7   0   68.59    2.43
  -4   7   0   68.09    2.46
   4   7   0   72.33    2.44
  -4   7   0   67.19    2.40
  -5   7   0    4.59    0.19
   5   7   0    4.59    0.22
  -5   7   0    4.22    0.25
   5  -7   0    4.48    0.24
   5   7   0    4.75    0.26
  -5   7   0    4.65    0.21
  -5   7   0    4.50    0.19
   5   7   0    4.24    0.26
   6   7   0   40.63    1.58
  -6   7   0   44.28    1.54
  -6   7   0   43.64    1.52
  -6   7   0   43.47    1.52
   6  -7   0   43.20    1.56
   6   7   0   43.38    1.58
  -6   7   0   39.80    1.58
   6   7   0   43.43    1.54
  -7   7   0   13.84    0.51
  -7   7   0   13.76    0.52
   7  -7   0   13.69    0.50
   7   7   0   12.81    0.57
  -7   7   0   13.78    0.52
  -7   7   0   12.44    0.57
   7  -7   0   13.44    0.55
   8  -7   0    0.04    0.06
  -8   7   0    0.04    0.08
  -8   7   0   -0.03    0.07
   8   7   0    0.18    0.11
   8  -7   0    0.15    0.10
  -8   7   0    0.02    0.10
  -8   7   0   -0.01    0.08
   9  -7   0   26.48    1.02
  -9   7   0   26.18    1.04
   9  -7   0   24.72    0.97
  -9   7   0   27.65    1.01
  -9   7   0   27.59    0.99
   9   7   0   26.64    1.05
  10   7   0    4.38    0.32
 -10   7   0    3.98    0.28
 -10   7   0    4.28    0.31
 -10  -7   0    3.82    0.33
 -11  -7   0    9.75    0.53
  11   7   0    9.94    0.52
 -11   7   0    9.96    0.50
 -11   7   0    9.95    0.48
 -12   7   0   -0.14    0.15
  12   7   0    0.03    0.17
 -12  -7   0   -0.22    0.16
 -12   7   0    0.01    0.14
 -13  -7   0    0.86    0.22
 -13   7   0    0.94    0.22
  13   7   0    0.97    0.23
 -14  -7   0    3.45    0.45
  14   7   0    4.27    0.45
 -14   7   0    4.78    0.45
  15   7   0    0.11    0.24
 -15   7   0    0.18    0.28
 -15  -7   0    0.26    0.27
  16   7   0    1.09    0.33
 -16   7   0    1.46    0.39
 -16  -7   0    0.79    0.37
  17   7   0   -0.09    0.37
 -17  -7   0    0.10    0.37
 -18  -7   0    1.07    0.46
  18   7   0    0.48    0.48
   0   8   0  424.29   15.57
   0  -8   0  448.40   15.48
   0   8   0  437.66   15.61
   0  -8   0  414.57   15.40
   0   8   0  450.20   15.43
   0  -8   0  449.15   15.49
   0   8   0  441.71   15.53
   0   8   0  457.03   15.59
   1  -8   0    5.24    0.24
  -1  -8   0    5.30    0.27
   1  -8   0    5.19    0.29
  -1   8   0    5.03    0.27
  -1   8   0    4.96    0.29
  -1   8   0    5.35    0.25
   1   8   0    5.13    0.28
   1   8   0    5.65    0.23
  -1  -8   0    4.89    0.22
   1  -8   0    5.13    0.26
  -1   8   0    5.51    0.21
  -1  -8   0    5.25    0.23
   1   8   0    5.52    0.23
   1   8   0    5.11    0.26
  -1   8   0    5.25    0.23
  -1  -8   0    5.35    0.28
  -2  -8   0   56.09    2.03
  -2   8   0   51.13    2.08
   2   8   0   58.23    2.06
  -2   8   0   55.96    2.00
   2   8   0   59.80    2.03
   2  -8   0   58.40    2.04
  -2   8   0   54.83    2.03
   2   8   0   56.03    2.03
  -2   8   0   58.85    2.04
   2  -8   0   58.69    2.08
  -2   8   0   58.23    2.00
   2   8   0   56.88    2.08
  -2   8   0   54.53    2.07
   2  -8   0   58.96    2.06
  -2  -8   0   60.20    2.06
   3   8   0   21.09    0.77
  -3   8   0   18.95    0.78
   3   8   0   22.68    0.83
  -3   8   0   21.34    0.78
  -3  -8   0   20.81    0.78
   3  -8   0   21.17    0.84
  -3   8   0   20.10    0.81
   3   8   0   21.26    0.81
   3  -8   0   20.77    0.80
   3  -8   0   21.27    0.79
   3   8   0   21.47    0.78
  -3   8   0   19.91    0.83
  -4   8   0    3.14    0.17
   4   8   0    2.79    0.16
   4   8   0    3.04    0.21
   4  -8   0    2.54    0.20
  -4   8   0    2.87    0.17
   4   8   0    2.81    0.19
  -4   8   0    2.58    0.20
   4   8   0    2.45    0.21
  -4  -8   0    2.95    0.18
   5   8   0   59.88    2.27
  -5   8   0   63.98    2.23
   5  -8   0   64.94    2.25
   5   8   0   62.48    2.27
  -5   8   0   63.01    2.20
  -5   8   0   61.26    2.27
   5   8   0   63.59    2.23
  -5  -8   0   61.22    2.25
  -6   8   0  183.36    6.72
   6   8   0  193.94    6.68
  -6  -8   0  181.15    6.71
   6  -8   0  196.27    6.70
  -6   8   0  193.67    6.68
  -6   8   0  185.68    6.65
  -6   8   0  191.51    6.65
   6   8   0  198.72    6.73
   6   8   0  187.87    6.73
  -7   8   0    7.31    0.38
   7   8   0    7.45    0.39
   7   8   0    7.52    0.35
  -7  -8   0    7.63    0.38
   7   8   0    7.68    0.40
  -7   8   0    7.78    0.31
  -7   8   0    7.82    0.31
   7  -8   0    7.64    0.37
   8   8   0   16.37    0.67
   8   8   0   16.50    0.71
  -8   8   0   17.79    0.65
  -8  -8   0   16.94    0.71
  -8   8   0   16.59    0.71
   8  -8   0   17.07    0.69
   8   8   0   17.04    0.72
  -9  -8   0   15.61    0.71
  -9   8   0   16.16    0.71
  -9   8   0   17.55    0.65
   9   8   0   16.27    0.71
 -10  -8   0    2.17    0.24
  10   8   0    1.98    0.23
 -10   8   0    2.15    0.22
 -10   8   0    1.72    0.22
 -11   8   0    1.27    0.21
  11   8   0    1.22    0.22
 -11   8   0    1.54    0.18
 -11  -8   0    1.19    0.20
 -12   8   0   11.42    0.58
  12   8   0   10.47    0.59
 -12   8   0   11.48    0.54
 -12  -8   0   10.74    0.60
 -13   8   0    5.85    0.43
  13   8   0    6.43    0.49
 -13   8   0    6.13    0.44
 -13  -8   0    5.86    0.48
  14   8   0    5.57    0.53
 -14  -8   0    5.39    0.51
 -14   8   0    5.13    0.49
 -15   8   0    3.80    0.47
 -15  -8   0    2.93    0.38
  15   8   0    3.12    0.42
  16   8   0    5.82    0.55
 -16  -8   0    5.45    0.67
  17   8   0    0.63    0.45
 -17  -8   0    0.70    0.41
   0   9   0   -0.10    0.09
   0   9   0   -0.03    0.05
   0   9   0   -0.05    0.07
   0  -9   0   -0.03    0.07
   0  -9   0    0.07    0.09
   0   9   0    0.15    0.05
   0   9   0   -0.04    0.06
   0  -9   0   -0.12    0.11
   1   9   0  205.32    6.87
   1   9   0  195.12    6.90
  -1   9   0  194.16    6.88
  -1  -9   0  193.05    6.87
  -1   9   0  192.45    6.93
   1   9   0  189.65    6.87
  -1   9   0  179.43    6.85
  -1  -9   0  224.09    6.94
  -1   9   0  183.61    6.91
   1  -9   0  201.00    6.88
   1   9   0  194.99    6.93
  -1  -9   0  195.76    6.86
   1  -9   0  200.71    6.91
  -1  -9   0  201.44    6.91
  -1   9   0  190.79    6.89
  -2   9   0   23.86    0.99
  -2   9   0   23.75    0.97
   2   9   0   25.61    0.93
  -2   9   0   25.83    0.94
  -2   9   0   26.21    0.93
   2   9   0   25.80    0.92
  -2  -9   0   25.83    0.96
  -2  -9   0   25.13    0.92
   2   9   0   25.06    0.98
   2  -9   0   25.16    0.94
   2   9   0   25.74    0.96
   2  -9   0   24.78    0.96
  -3   9   0    6.76    0.36
   3  -9   0    6.65    0.33
  -3   9   0    6.20    0.34
   3   9   0    6.13    0.35
   3   9   0    6.71    0.29
   3   9   0    7.05    0.30
  -3   9   0    6.85    0.30
  -3   9   0    6.64    0.30
   3   9   0    6.62    0.34
  -3  -9   0    6.38    0.29
  -4  -9   0   20.10    0.77
   4   9   0   18.78    0.81
  -4   9   0   19.30    0.77
   4   9   0   21.00    0.81
  -4   9   0   19.74    0.81
  -4   9   0   21.30    0.76
   4   9   0   20.74    0.76
   4  -9   0   21.31    0.80
   5   9   0   12.71    0.60
  -5  -9   0   14.02    0.57
   5   9   0   14.06    0.60
   5  -9   0   14.03    0.59
  -5   9   0   13.34    0.60
   5   9   0   14.37    0.55
  -5   9   0   15.30    0.55
   6   9   0    2.43    0.26
   6   9   0    2.63    0.18
   6   9   0    2.33    0.24
   6  -9   0    2.58    0.23
  -6   9   0    2.30    0.23
  -6  -9   0    2.35    0.21
   7   9   0   37.95    1.42
   7   9   0   36.80    1.42
   7  -9   0   37.11    1.40
  -7   9   0   37.25    1.42
   7   9   0   37.69    1.37
  -7  -9   0   36.39    1.40
  -8  -9   0   12.37    0.58
  -8   9   0   13.42    0.49
   8   9   0   12.63    0.59
   8   9   0   12.96    0.53
  -8   9   0   12.48    0.59
   8   9   0   12.69    0.59
   9   9   0    8.72    0.41
   9   9   0    8.11    0.47
  -9  -9   0    8.13    0.46
   9   9   0    8.37    0.47
  -9   9   0    9.25    0.43
  -9   9   0    8.98    0.38
  -9   9   0    8.34    0.46
  10   9   0   -0.07    0.11
 -10   9   0    0.05    0.15
  10   9   0    0.10    0.16
 -10   9   0    0.02    0.12
  10   9   0    0.09    0.16
 -10  -9   0   -0.08    0.14
  11   9   0   54.67    2.07
 -11   9   0   55.89    1.99
  11   9   0   53.94    2.01
 -11   9   0   56.19    2.07
  11   9   0   53.25    2.07
 -11  -9   0   53.62    2.07
 -12  -9   0    0.67    0.21
  12   9   0    0.90    0.23
  12   9   0    0.90    0.19
 -12   9   0    0.93    0.23
  12   9   0    1.02    0.25
 -12   9   0    0.73    0.19
  13   9   0    6.19    0.55
  13   9   0    6.21    0.43
 -13   9   0    6.61    0.47
 -13  -9   0    5.71    0.50
  13   9   0    5.89    0.49
 -13   9   0    5.59    0.45
  14   9   0    3.04    0.39
  14   9   0    3.13    0.32
  14   9   0    3.82    0.47
 -14  -9   0    3.13    0.37
  15   9   0   -0.10    0.27
  15   9   0    0.22    0.28
 -15  -9   0    0.37    0.32
  15   9   0   -0.24    0.35
  16   9   0    1.19    0.45
  16   9   0    0.13    0.42
  16   9   0    0.81    0.38
 -16  -9   0    1.07    0.38
  17   9   0    0.96    0.43
 -17  -9   0    1.31    0.48
   0 -10   0    0.48    0.12
   0  10   0    0.29    0.10
   0  10   0    0.39    0.10
   0  10   0    0.55    0.07
   0  10   0    0.25    0.12
   0 -10   0    0.56    0.10
   0  10   0    0.52    0.08
   1  10   0   23.98    0.83
   1  10   0   22.76    0.84
   1  10   0   22.33    0.91
  -1  10   0   23.15    0.86
  -1  10   0   23.81    0.85
  -1 -10   0   22.39    0.88
   1  10   0   23.80    0.88
   1 -10   0   21.84    0.85
  -1 -10   0   22.67    0.85
   1 -10   0   23.56    0.89
  -1  10   0   21.85    0.91
  -1 -10   0   22.70    0.82
  -1  10   0   19.77    0.88
   2  10   0   10.45    0.47
   2  10   0   10.50    0.42
  -2  10   0   10.19    0.42
   2  10   0   10.68    0.42
  -2 -10   0   10.08    0.47
  -2 -10   0   10.12    0.41
  -2  10   0    9.64    0.48
  -2  10   0   10.18    0.47
  -2  10   0   10.98    0.44
   2 -10   0   10.77    0.47
   2  10   0    9.72    0.48
  -3  10   0  128.23    4.66
   3  10   0  132.91    4.72
   3  10   0  134.23    4.66
  -3 -10   0  128.60    4.66
   3 -10   0  135.08    4.69
   3  10   0  136.43    4.70
  -3  10   0  131.38    4.71
   3  10   0  133.74    4.65
  -3  10   0  128.03    4.72
  -3  10   0  132.92    4.66
  -4 -10   0   28.41    0.99
   4  10   0   26.86    0.97
   4 -10   0   25.55    1.01
   4  10   0   27.77    1.03
   4  10   0   24.97    1.04
  -4  10   0   24.39    1.03
  -4  10   0   25.68    0.98
  -4  10   0   27.02    0.98
  -5  10   0    2.79    0.26
   5  10   0    2.78    0.26
  -5  10   0    3.31    0.20
   5  10   0    3.57    0.28
   5 -10   0    3.00    0.26
   5  10   0    3.15    0.20
  -5 -10   0    2.74    0.22
  -6 -10   0    1.68    0.19
   6  10   0    2.15    0.17
   6  10   0    1.88    0.21
  -6  10   0    1.80    0.21
   6 -10   0    1.61    0.19
   6  10   0    1.82    0.23
   7  10   0    8.81    0.39
   7  10   0    8.77    0.46
  -7  10   0    8.88    0.46
  -7 -10   0    8.35    0.43
   7  10   0    8.43    0.46
   8  10   0    9.70    0.43
   8  10   0    9.45    0.51
  -8  10   0    9.79    0.46
   8  10   0    9.23    0.50
  -8 -10   0    9.04    0.48
  -8  10   0    9.82    0.50
  -9  10   0   76.10    2.78
  -9 -10   0   75.40    2.76
   9  10   0   76.22    2.77
   9  10   0   74.51    2.78
   9  10   0   74.39    2.71
  10  10   0    7.11    0.46
  10  10   0    6.66    0.47
 -10  10   0    6.68    0.44
  10  10   0    6.19    0.37
 -10 -10   0    6.71    0.44
  11  10   0    7.13    0.49
 -11 -10   0    6.73    0.48
  11  10   0    7.61    0.41
 -11  10   0    7.12    0.48
  11  10   0    7.41    0.53
  12  10   0   26.26    1.13
  12  10   0   24.92    1.10
  12  10   0   25.45    1.03
 -12  10   0   26.14    1.09
 -12 -10   0   24.74    1.10
  13  10   0    7.10    0.61
  13  10   0    6.39    0.46
 -13  10   0    7.58    0.52
 -13 -10   0    6.44    0.55
  13  10   0    5.01    0.52
  14  10   0    2.11    0.35
 -14 -10   0    2.18    0.37
  14  10   0    2.24    0.41
  14  10   0    2.02    0.29
  15  10   0   15.89    0.89
 -15 -10   0   16.14    0.94
  15  10   0   14.39    0.97
 -16 -10   0    4.42    0.57
  16  10   0    3.65    0.49
   0  11   0    0.04    0.10
   0 -11   0    0.08    0.13
   0  11   0    0.11    0.12
   0  11   0    0.02    0.10
   0  11   0    0.00    0.06
   0  11   0    0.14    0.08
   1  11   0    2.35    0.25
   1  11   0    2.29    0.16
  -1  11   0    2.40    0.11
   1  11   0    2.19    0.22
  -1  11   0    2.34    0.17
   1  11   0    2.42    0.22
  -1  11   0    2.05    0.23
   1  11   0    2.39    0.16
  -1  11   0    2.43    0.20
  -1  11   0    2.36    0.25
  -1 -11   0    2.26    0.27
   1 -11   0    2.62    0.25
  -1  11   0    2.38    0.12
   2  11   0    4.34    0.31
   2 -11   0    3.99    0.30
   2  11   0    4.41    0.29
  -2  11   0    4.11    0.23
  -2  11   0    4.53    0.26
   2  11   0    4.49    0.22
   2  11   0    4.18    0.23
  -2  11   0    3.98    0.30
  -2 -11   0    4.25    0.21
  -2  11   0    4.02    0.31
  -3 -11   0    0.09    0.08
  -3  11   0    0.09    0.09
  -3  11   0    0.12    0.08
   3  11   0    0.17    0.13
   3 -11   0    0.17    0.14
   3  11   0    0.15    0.12
  -3  11   0    0.13    0.12
   3  11   0    0.08    0.08
  -4 -11   0    3.98    0.24
  -4  11   0    4.59    0.24
   4  11   0    4.18    0.22
  -4  11   0    3.47    0.29
   4 -11   0    3.99    0.32
   4  11   0    3.69    0.32
   4  11   0    3.77    0.31
  -5  11   0    2.45    0.26
   5 -11   0    2.50    0.29
  -5 -11   0    2.54    0.22
   5  11   0    3.18    0.31
   5  11   0    2.73    0.19
   5  11   0    2.85    0.28
   6  11   0    3.14    0.31
  -6 -11   0    3.06    0.25
   6  11   0    3.33    0.22
  -6  11   0    3.04    0.30
   6  11   0    3.29    0.31
   7  11   0    7.63    0.46
   7  11   0    7.61    0.36
  -7 -11   0    7.63    0.41
  -7  11   0    7.35    0.45
   7  11   0    8.84    0.47
  -8 -11   0    7.52    0.43
   8  11   0    7.87    0.47
   8  11   0    7.74    0.37
   8  11   0    7.54    0.46
  -8  11   0    7.57    0.45
   9  11   0   26.00    1.11
  -9  11   0   27.02    1.11
   9  11   0   26.75    1.11
  -9 -11   0   26.87    1.09
   9  11   0   26.89    1.02
  10  11   0    0.90    0.22
 -10  11   0    1.09    0.22
 -10 -11   0    1.00    0.22
  10  11   0    1.13    0.17
  10  11   0    1.24    0.26
  11  11   0    5.30    0.37
 -11  11   0    5.64    0.45
  11  11   0    5.45    0.52
  11  11   0    5.10    0.46
 -11 -11   0    4.84    0.44
  12  11   0    0.31    0.28
 -12 -11   0   -0.15    0.20
 -12  11   0    0.36    0.23
  12  11   0    0.48    0.24
  12  11   0    0.27    0.20
  13  11   0   -0.22    0.32
 -13  11   0    0.20    0.26
 -13 -11   0    0.05    0.27
  13  11   0    0.23    0.23
  13  11   0   -0.02    0.26
 -14 -11   0    1.84    0.36
  14  11   0    1.53    0.38
 -14  11   0    2.60    0.36
  14  11   0    2.42    0.47
  15  11   0   -0.05    0.36
 -15 -11   0   -0.24    0.35
 -16 -11   0    0.42    0.47
  16  11   0   -0.19    0.43
   0  12   0   24.26    0.85
   0  12   0   22.90    0.97
   0  12   0   23.37    0.88
   0  12   0   22.23    0.95
   0  12   0   24.24    0.92
   1  12   0   27.11    1.14
  -1  12   0   27.97    1.16
  -1  12   0   28.35    1.07
   1  12   0   30.01    1.06
  -1  12   0   26.97    1.14
   1  12   0   29.99    1.17
   1  12   0   31.00    1.12
   1  12   0   29.04    1.07
  -1  12   0   30.94    1.11
  -2 -12   0   21.60    0.78
   2  12   0   21.63    0.88
  -2  12   0   22.67    0.84
   2  12   0   21.83    0.87
  -2  12   0   20.57    0.89
   2  12   0   21.44    0.81
   2  12   0   21.16    0.80
  -2  12   0   20.20    0.90
  -2  12   0   21.08    0.81
   2  12   0   21.64    0.90
   3  12   0   28.49    1.07
  -3 -12   0   27.26    1.00
  -3  12   0   27.63    1.02
  -3  12   0   26.73    1.02
   3  12   0   27.01    1.10
  -3  12   0   25.65    1.08
   3  12   0   26.63    1.00
   4  12   0   36.13    1.35
  -4 -12   0   34.73    1.28
  -4  12   0   32.67    1.35
   4  12   0   33.26    1.36
  -4  12   0   36.48    1.29
   4  12   0   34.66    1.27
   5  12   0   -0.23    0.15
  -5  12   0   -0.02    0.10
   5  12   0   -0.20    0.15
   5  12   0    0.04    0.09
  -5 -12   0   -0.04    0.11
  -5  12   0   -0.15    0.13
  -6 -12   0    3.80    0.28
   6  12   0    3.39    0.35
   6  12   0    4.38    0.37
  -6  12   0    3.17    0.33
   6  12   0    3.83    0.24
  -7 -12   0    2.76    0.27
  -7  12   0    2.20    0.26
   7  12   0    2.02    0.21
   7  12   0    2.22    0.27
   7  12   0    1.77    0.26
  -8 -12   0   10.78    0.54
   8  12   0   10.47    0.60
   8  12   0   10.93    0.59
   8  12   0   10.55    0.48
  -8  12   0   10.60    0.57
  -9  12   0   14.73    0.75
   9  12   0   16.25    0.66
   9  12   0   15.67    0.77
  -9 -12   0   15.91    0.74
   9  12   0   16.34    0.79
 -10 -12   0   30.79    1.24
 -10  12   0   28.97    1.24
  10  12   0   29.99    1.27
  10  12   0   30.30    1.26
  10  12   0   29.67    1.15
 -11  12   0   -0.21    0.20
  11  12   0    0.06    0.22
 -11 -12   0   -0.01    0.22
  11  12   0    0.37    0.28
  11  12   0    0.22    0.19
  12  12   0    1.62    0.34
  12  12   0    1.47    0.36
 -12  12   0    1.16    0.29
 -12 -12   0    2.27    0.33
 -13  12   0   -0.15    0.28
 -13 -12   0    0.20    0.30
  13  12   0   -0.13    0.29
 -14  12   0    3.84    0.44
  14  12   0    4.38    0.49
 -14 -12   0    4.01    0.48
  15  12   0    3.92    0.55
 -15 -12   0    5.14    0.57
   0  13   0   -0.15    0.16
   0  13   0    0.03    0.08
   0  13   0    0.07    0.14
   0  13   0    0.17    0.14
  -1  13   0   31.85    1.28
   1  13   0   31.02    1.27
  -1  13   0   30.93    1.18
  -1  13   0   33.80    1.22
   1  13   0   31.10    1.17
  -1  13   0   30.64    1.26
   1  13   0   34.02    1.23
   1  13   0   31.02    1.26
   2  13   0    5.11    0.40
   2  13   0    5.84    0.37
   2  13   0    5.52    0.28
  -2  13   0    5.28    0.40
  -2  13   0    5.05    0.29
  -2  13   0    5.95    0.34
   2  13   0    5.82    0.37
  -2  13   0    5.28    0.39
  -3  13   0   27.10    1.03
  -3  13   0   27.73    1.04
  -3  13   0   26.12    1.11
   3  13   0   26.71    1.09
   3  13   0   26.99    1.12
   3  13   0   28.39    1.09
   3  13   0   27.27    1.01
  -3 -13   0   27.66    1.00
   4  13   0   -0.02    0.16
   4  13   0    0.10    0.18
   4  13   0    0.07    0.09
  -4 -13   0   -0.10    0.10
  -4  13   0   -0.02    0.14
  -5  13   0    0.32    0.19
   5  13   0    0.26    0.20
   5  13   0    0.64    0.12
  -5 -13   0    0.24    0.13
   5  13   0    0.60    0.19
   6  13   0    1.55    0.26
  -6  13   0    1.86    0.27
   6  13   0    1.44    0.15
  -6 -13   0    1.42    0.18
   6  13   0    1.43    0.25
  -7  13   0   33.71    1.37
   7  13   0   33.50    1.36
   7  13   0   32.90    1.37
  -7 -13   0   33.92    1.31
   7  13   0   34.35    1.25
  -8 -13   0    1.93    0.25
  -8  13   0    1.28    0.24
   8  13   0    1.59    0.28
   8  13   0    1.55    0.28
   8  13   0    1.67    0.18
   9  13   0    4.90    0.47
   9  13   0    4.65    0.32
   9  13   0    4.54    0.53
  -9 -13   0    4.16    0.42
  -9  13   0    4.09    0.44
  10  13   0   -0.07    0.29
  10  13   0    0.10    0.24
 -10  13   0    0.07    0.22
 -10 -13   0    0.07    0.21
 -11 -13   0    8.00    0.57
 -11  13   0    7.07    0.56
  11  13   0    5.98    0.58
 -12  13   0    0.45    0.30
 -12 -13   0    1.23    0.32
  12  13   0    0.43    0.32
  13  13   0    0.55    0.35
 -13  13   0    0.00    0.32
 -13 -13   0    0.09    0.33
  14  13   0    1.67    0.44
 -14  13   0    0.57    0.38
 -14 -13   0    0.79    0.43
   0  14   0   62.92    2.38
   0  14   0   62.91    2.36
   0  14   0   63.25    2.26
   1  14   0   40.07    1.42
   1  14   0   37.67    1.51
  -1  14   0   37.11    1.51
   1  14   0   36.01    1.47
   1  14   0   39.92    1.54
  -1  14   0   38.90    1.53
  -1  14   0   40.70    1.43
   2  14   0    4.20    0.39
  -2  14   0    5.07    0.41
   2  14   0    4.90    0.42
  -2  14   0    5.21    0.29
   2  14   0    4.85    0.38
  -2  14   0    4.91    0.42
   2  14   0    4.90    0.27
   3  14   0    4.29    0.26
   3  14   0    4.53    0.40
   3  14   0    4.50    0.37
   3  14   0    4.82    0.42
  -3  14   0    4.75    0.40
  -4  14   0    0.43    0.20
   4  14   0    0.34    0.22
   4  14   0    0.36    0.22
  -4 -14   0    0.40    0.12
   4  14   0    0.46    0.12
   4  14   0    0.29    0.17
  -5 -14   0   21.07    0.85
   5  14   0   22.37    0.97
  -5  14   0   21.31    0.95
   5  14   0   21.43    0.82
   5  14   0   21.22    0.94
   6  14   0   11.79    0.51
   6  14   0   12.73    0.68
  -6  14   0   12.28    0.66
   6  14   0   12.28    0.68
  -6 -14   0   12.40    0.57
  -7 -14   0   29.04    1.09
   7  14   0   28.90    1.18
   7  14   0   22.26    1.14
  -7  14   0   28.10    1.16
   7  14   0   26.17    1.02
  -8  14   0    8.14    0.56
  -8 -14   0    8.73    0.52
   8  14   0    8.29    0.59
  -9 -14   0    0.64    0.24
  -9  14   0    0.68    0.26
   9  14   0    0.41    0.28
 -10  14   0    0.31    0.27
 -10 -14   0   -0.12    0.25
  10  14   0   -0.42    0.26
  11  14   0    3.28    0.43
 -11  14   0    3.24    0.41
 -11 -14   0    2.86    0.40
 -12  14   0    0.68    0.35
  12  14   0    1.41    0.41
 -12 -14   0    1.83    0.39
 -13 -14   0    3.43    0.51
 -13  14   0    3.23    0.47
  13  14   0    3.16    0.52
  14  14   0    1.21    0.53
 -14  14   0    1.23    0.47
 -14 -14   0    1.29    0.51
   0  15   0    0.17    0.12
   0  15   0    0.03    0.17
   0  15   0    0.09    0.21
   1  15   0    1.16    0.15
  -1  15   0    1.74    0.27
   1  15   0    1.51    0.25
  -1  15   0    1.10    0.25
   1  15   0    1.60    0.28
  -1  15   0    1.60    0.17
   2  15   0    3.22    0.38
   2  15   0    3.97    0.26
  -2  15   0    4.00    0.41
   2  15   0    3.78    0.43
  -3  15   0    3.65    0.41
   3  15   0    3.69    0.39
   3  15   0    4.38    0.45
   3  15   0    3.66    0.26
  -4  15   0    4.20    0.42
   4  15   0    3.25    0.25
   4  15   0    3.20    0.38
   4  15   0    4.04    0.46
  -5  15   0    4.60    0.45
   5  15   0    4.88    0.49
   5  15   0    4.50    0.42
  -6  15   0    2.71    0.34
   6  15   0    2.71    0.35
   7  15   0    5.04    0.52
  -7  15   0    3.53    0.47
  -8 -15   0    1.33    0.32
  -8  15   0    1.36    0.29
   8  15   0    1.36    0.33
   9  15   0   10.00    0.70
  -9 -15   0    8.24    0.68
  -9  15   0    8.73    0.65
  10  15   0    2.23    0.41
 -10 -15   0    1.84    0.39
 -10  15   0    1.61    0.34
 -11  15   0    6.39    0.67
  11  15   0    8.99    0.78
 -11 -15   0    5.90    0.74
 -12  15   0   -0.47    0.38
  12  15   0    0.29    0.48
  13  15   0    0.88    0.57
 -13  15   0   -0.03    0.41
   0  16   0   25.08    1.12
   0  16   0   25.26    0.98
   0  16   0   26.09    1.14
  -1  16   0   16.73    0.83
   1  16   0   16.33    0.67
  -1  16   0   15.38    0.83
   1  16   0   16.95    0.82
   1  16   0   17.39    0.85
   2  16   0   25.81    1.07
   2  16   0   23.58    1.03
   2  16   0   19.44    0.87
  -2  16   0   22.88    1.04
   3  16   0    4.59    0.50
   3  16   0    3.81    0.44
  -3  16   0    3.14    0.35
  -4  16   0   13.17    0.72
   4  16   0   11.96    0.69
   4  16   0   12.97    0.76
   5  16   0   16.45    0.82
  -5  16   0   15.12    0.83
   5  16   0   17.29    0.89
   6  16   0   10.64    0.65
   6  16   0   11.20    0.73
  -6  16   0   10.83    0.69
  -7  16   0   15.38    0.85
   7  16   0   15.85    0.89
   7  16   0   15.39    0.81
  -8  16   0    4.57    0.58
   8  16   0    5.28    0.66
   9  16   0    0.08    0.39
  -9  16   0    0.10    0.32
  10  16   0    0.02    0.43
 -10  16   0   -0.32    0.34
 -11  16   0    0.40    0.42
  11  16   0    1.73    0.53
   0  17   0   -0.09    0.26
   0  17   0   -0.01    0.27
  -1  17   0   16.87    0.87
   1  17   0   16.34    0.88
   1  17   0   16.57    0.87
   2  17   0    0.23    0.26
  -2  17   0    0.17    0.26
   2  17   0    0.14    0.30
   3  17   0    7.90    0.65
  -3  17   0    8.96    0.64
   3  17   0    7.09    0.60
   4  17   0    3.79    0.42
  -4  17   0    3.25    0.40
   4  17   0    4.32    0.59
   5  17   0    4.97    0.56
  -5  17   0    4.29    0.56
   5  17   0    6.00    0.66
   6  17   0    0.58    0.39
  -6  17   0    0.80    0.33
   6  17   0    0.43    0.31
  -7  17   0   10.01    0.74
   7  17   0    9.59    0.84
   7  17   0   10.13    0.70
  -8  17   0    1.40    0.39
   8  17   0    2.03    0.47
   8  17   0    2.03    0.39
   9  17   0    6.58    0.67
   9  17   0    4.26    0.70
  -9  17   0    6.46    0.74
  10  17   0    1.58    0.43
 -10  17   0    1.49    0.44
   0  18   0   24.61    1.18
  -1  18   0    3.88    0.45
   1  18   0    3.62    0.46
   1  18   0    3.32    0.47
   2  18   0    0.38    0.37
  -2  18   0    1.01    0.34
   2  18   0    1.17    0.35
   3  18   0   37.22    1.65
  -3  18   0   38.08    1.63
   3  18   0   39.16    1.62
   4  18   0    1.87    0.36
   4  18   0    1.68    0.45
  -4  18   0    1.62    0.38
   5  18   0    2.38    0.48
  -5  18   0    1.94    0.40
   5  18   0    2.50    0.43
  -6  18   0    0.64    0.38
   6  18   0   -0.47    0.33
  -7  18   0    0.80    0.40
   7  18   0    0.87    0.39
  -8  18   0    2.03    0.51
   8  18   0    3.24    0.49
   9  18   0    0.99    0.51
  -9  18   0    1.36    0.51
   0  19   0   -0.08    0.35
  -1  19   0    3.01    0.48
   1  19   0    1.93    0.43
  -2  19   0    0.36    0.37
   2  19   0    0.45    0.37
   3  19   0    0.47    0.40
  -3  19   0    0.18    0.38
  -4  19   0    4.46    0.54
   4  19   0    3.46    0.50
   5  19   0   -0.03    0.40
  -5  19   0    0.89    0.42
  -6  19   0    0.42    0.45
   6  19   0    1.10    0.45
   0  20   0    0.65    0.45
  -1  20   0    1.75    0.47
   1  20   0    1.85    0.46
   2  20   0    2.73    0.50
  -2  20   0    2.99    0.54
   3  20   0   11.83    1.34
  -3  20   0   10.90    1.34
  -1   0   1  248.68    9.17
  -1   0   1  250.10    9.17
   1   0   1  285.17    9.21
   1   0   1  261.39    9.20
  -1   0  -1  250.45    9.20
   1   0  -1  273.78    9.18
  -2   0   1   40.10    1.43
   2   0   1   40.40    1.44
  -2   0  -1   42.03    1.44
   2   0  -1   38.87    1.43
  -2   0   1   39.43    1.43
   2   0   1   40.62    1.44
   2   0  -1   44.65    1.44
   2   0   1   40.47    1.43
   2   0  -1   40.45    1.43
  -3   0   1    9.15    0.37
   3   0   1   10.49    0.38
   3   0   1   10.33    0.38
   3   0  -1    9.91    0.37
  -3   0  -1    9.56    0.38
   3   0  -1    9.82    0.37
   3   0   1    9.64    0.37
  -3   0   1    9.13    0.37
   3   0  -1    9.99    0.37
   4   0   1   47.24    1.60
  -4   0   1   42.30    1.60
  -4   0  -1   44.00    1.60
   4   0  -1   45.79    1.59
   4   0   1   46.37    1.60
  -4   0   1   44.25    1.60
   4   0  -1   45.08    1.59
   4   0   1   45.03    1.60
   4   0  -1   45.25    1.59
  -4   0  -1   44.78    1.60
   5   0   1   75.96    2.65
   5   0  -1   74.10    2.64
  -5   0  -1   70.58    2.65
   5   0  -1   77.18    2.65
   5   0  -1   78.52    2.65
  -5   0   1   73.41    2.65
  -5   0  -1   70.76    2.65
   5   0   1   79.20    2.66
   5   0   1   77.47    2.65
  -5   0   1   72.91    2.65
   6   0   1   19.56    0.71
   6   0   1   18.31    0.70
   6   0  -1   18.97    0.71
  -6   0  -1   17.68    0.72
   6   0   1   20.27    0.73
  -6   0   1   17.66    0.71
   6   0  -1   19.47    0.71
  -6   0  -1   18.77    0.72
   6   0  -1   20.27    0.71
  -6   0   1   19.30    0.72
   7   0  -1   74.09    2.49
  -7   0   1   68.00    2.49
   7   0  -1   63.59    2.47
   7   0  -1   69.15    2.47
  -7   0  -1   71.07    2.49
  -7   0  -1   69.15    2.49
   7   0   1   69.84    2.47
   7   0   1   71.28    2.48
   7   0   1   71.54    2.49
  -8   0  -1    0.25    0.08
  -8   0   1    0.29    0.09
   8   0  -1    0.24    0.09
   8   0  -1    0.23    0.07
   8   0   1    0.24    0.11
  -8   0   1    0.18    0.08
  -8   0  -1    0.13    0.08
   8   0   1    0.25    0.07
   9   0   1    0.12    0.08
   9   0  -1   -0.07    0.06
  -9   0   1    0.20    0.09
  -9   0   1    0.12    0.10
  -9   0  -1    0.14    0.09
   9   0  -1    0.03    0.11
 -10   0  -1    6.54    0.34
  10   0  -1    5.68    0.30
 -10   0  -1    5.97    0.34
 -10   0   1    6.33    0.34
 -10   0   1    5.61    0.32
  10   0   1    5.88    0.30
 -11   0   1   29.17    1.11
 -11   0  -1   27.85    1.11
  11   0   1   26.47    1.06
 -11   0  -1   29.19    1.10
 -11   0   1   28.27    1.10
 -12   0  -1   30.63    1.24
 -12   0   1   30.00    1.23
 -12   0  -1   32.14    1.23
 -12   0   1   33.00    1.24
 -13   0  -1   65.50    2.53
 -13   0  -1   69.10    2.52
 -13   0   1   69.77    2.53
 -14   0  -1    7.66    0.50
 -14   0   1    7.19    0.49
 -15   0  -1    0.34    0.24
 -15   0   1    0.27    0.22
 -16   0  -1    1.24    0.31
 -16   0   1    0.94    0.29
 -17   0  -1    1.55    0.34
 -17   0   1    1.87    0.36
 -18   0   1    1.06    0.41
 -18   0  -1    1.26    0.41
 -19   0  -1    3.74    0.57
 -19   0   1    4.32    0.57
   0  -1  -1  167.77    5.58
   0   1  -1  159.93    5.63
   0   1   1  162.39    5.61
   0  -1  -1  139.25    5.55
   0  -1  -1  166.36    5.58
   0   1   1  163.57    5.53
   0   1  -1  167.13    5.55
   0   1  -1  136.55    5.60
   0   1   1  138.84    5.55
   0  -1   1  158.36    5.54
   0  -1   1  176.55    5.59
   1  -1   1  194.22    6.65
  -1   1   1  168.51    6.64
   1   1  -1  194.12    6.64
  -1   1   1  187.90    6.64
  -1   1   1  166.37    6.62
   1  -1   1  199.92    6.68
   1  -1   1  182.51    6.61
  -1  -1  -1  196.33    6.67
   1   1  -1  188.27    6.65
   1  -1  -1  187.82    6.64
  -1   1  -1  195.63    6.65
  -1  -1   1  195.27    6.66
   1   1   1  201.52    6.67
   1  -1  -1  187.91    6.63
   1  -1  -1  193.61    6.64
  -1   1  -1  198.21    6.68
   1  -1  -1  185.78    6.65
  -1  -1   1  177.41    6.64
  -1   1  -1  185.62    6.61
   2   1  -1  198.62    6.77
   2  -1   1  202.72    6.79
   2  -1   1  196.90    6.74
  -2   1   1  189.54    6.76
   2   1  -1  199.37    6.78
  -2   1   1  180.58    6.74
   2  -1   1  187.68    6.73
  -2   1   1  193.29    6.77
  -2   1   1  176.63    6.75
   2  -1  -1  191.10    6.75
  -2  -1   1  188.18    6.77
  -2  -1   1  189.31    6.79
   2  -1  -1  191.06    6.75
  -2   1  -1  189.60    6.77
   2   1   1  195.20    6.78
  -2   1  -1  189.14    6.79
   2  -1  -1  193.75    6.76
   2  -1  -1  190.65    6.76
  -2   1  -1  194.94    6.75
   2   1   1  193.02    6.77
  -3   1   1  590.12   21.30
   3  -1   1  609.36   21.34
  -3  -1  -1  589.17   21.33
   3   1  -1  637.69   21.32
  -3   1   1  595.92   21.30
   3  -1   1  651.87   21.30
   3  -1   1  575.94   21.27
  -3   1   1  552.28   21.28
   3  -1  -1  620.21   21.29
   3   1   1  652.42   21.35
   3  -1  -1  596.62   21.29
   3  -1  -1  591.01   21.29
  -3  -1   1  578.39   21.32
   3   1   1  638.87   21.35
  -3   1  -1  639.60   21.33
  -3  -1   1  598.52   21.34
  -3   1  -1  579.85   21.34
   3  -1  -1  639.36   21.30
   4   1  -1  107.08    3.80
   4   1  -1  102.54    3.80
   4  -1   1  112.77    3.81
  -4   1   1  107.07    3.80
  -4  -1  -1  106.55    3.80
  -4   1   1  102.42    3.79
  -4   1   1  113.24    3.84
   4  -1   1  107.61    3.79
   4  -1   1  111.18    3.81
  -4   1  -1  101.12    3.80
  -4  -1   1  101.39    3.80
   4  -1  -1  108.09    3.79
   4   1   1  111.47    3.80
   4  -1  -1  109.42    3.80
  -4  -1   1  101.69    3.80
   4  -1  -1  105.57    3.79
   4  -1  -1  118.74    3.82
   4   1   1  109.13    3.80
  -4   1  -1  118.05    3.84
  -5  -1  -1  108.27    3.84
  -5   1   1  107.14    3.83
   5  -1   1  113.09    3.84
  -5   1   1  108.12    3.83
  -5   1   1  106.46    3.83
   5  -1   1  111.99    3.83
   5   1  -1  106.09    3.83
   5   1  -1  113.04    3.83
   5  -1   1  111.96    3.82
  -5  -1  -1  107.21    3.84
   5   1   1  113.76    3.83
   5  -1  -1  105.98    3.82
   5  -1  -1  114.21    3.83
  -5   1  -1  106.90    3.83
  -5  -1   1  104.43    3.83
   5  -1  -1  106.65    3.82
   5   1   1  111.64    3.83
  -5  -1   1  107.88    3.84
  -5   1  -1  103.35    3.83
  -5   1  -1  107.61    3.84
   5  -1  -1  111.44    3.83
   6   1  -1   35.01    1.21
   6  -1   1   34.71    1.23
   6  -1   1   32.96    1.20
  -6   1   1   32.62    1.21
   6   1  -1   31.90    1.21
   6   1  -1   34.45    1.21
  -6  -1  -1   32.32    1.22
   6  -1   1   33.03    1.21
  -6   1   1   32.15    1.21
   6   1   1   34.65    1.22
   6   1   1   34.62    1.22
  -6   1  -1   32.39    1.22
   6  -1  -1   34.23    1.21
  -6  -1   1   32.28    1.22
  -6  -1   1   34.20    1.23
   6   1   1   34.05    1.21
   6  -1  -1   33.82    1.21
   6  -1  -1   33.83    1.21
   6  -1  -1   34.81    1.22
  -6   1  -1   32.93    1.21
   7   1  -1    1.54    0.13
   7  -1   1    1.60    0.16
   7  -1   1    1.71    0.12
  -7   1   1    1.81    0.14
   7  -1   1    1.62    0.12
   7   1  -1    1.53    0.13
  -7   1   1    1.62    0.14
  -7  -1  -1    1.33    0.15
   7   1  -1    1.68    0.14
  -7  -1  -1    1.68    0.15
  -7  -1   1    2.07    0.16
   7  -1  -1    1.93    0.15
   7  -1  -1    2.01    0.13
   7   1   1    1.75    0.14
   7   1   1    2.25    0.14
  -7  -1   1    1.61    0.15
   7  -1  -1    2.04    0.13
  -7   1  -1    1.88    0.14
   7   1   1    2.03    0.16
   7  -1  -1    2.08    0.15
  -7   1  -1    2.12    0.14
   8  -1   1   11.35    0.48
   8   1  -1    9.69    0.42
   8  -1   1    9.87    0.40
  -8   1   1   10.31    0.43
  -8   1   1    9.51    0.42
  -8  -1  -1    9.85    0.43
   8   1  -1    9.97    0.41
  -8  -1   1    9.31    0.43
   8  -1  -1   10.36    0.42
   8   1   1    9.90    0.41
   8  -1  -1    9.90    0.40
  -8   1  -1    9.91    0.42
  -8   1  -1    9.56    0.42
   8   1   1   10.52    0.47
  -8  -1   1    9.02    0.42
  -9   1   1   30.35    1.13
   9  -1   1   29.24    1.10
  -9   1   1   28.63    1.12
   9   1  -1   28.90    1.10
   9   1  -1   32.89    1.15
  -9  -1  -1   30.16    1.13
  -9   1  -1   27.20    1.12
   9  -1  -1   29.95    1.10
  -9  -1   1   30.26    1.14
   9  -1  -1   33.96    1.16
   9   1   1   29.17    1.11
  -9  -1   1   28.44    1.13
  -9   1  -1   29.94    1.12
 -10  -1  -1    4.06    0.28
 -10  -1  -1    4.27    0.29
 -10   1   1    4.02    0.26
  10  -1   1    4.08    0.23
 -10   1   1    4.19    0.28
 -10   1  -1    3.82    0.26
 -10  -1   1    3.62    0.26
 -10   1  -1    3.73    0.27
  10   1   1    3.95    0.25
  10  -1  -1    4.12    0.24
 -10  -1   1    3.84    0.29
 -11  -1  -1   13.70    0.64
  11  -1   1   13.92    0.59
 -11   1   1   14.11    0.63
 -11  -1  -1   15.05    0.65
 -11   1   1   15.39    0.64
 -11   1  -1   14.99    0.64
 -11  -1   1   14.51    0.64
 -11   1  -1   14.69    0.63
 -11  -1   1   14.56    0.65
  11   1   1   14.58    0.62
 -12  -1  -1    0.21    0.16
 -12  -1  -1    0.06    0.16
 -12   1   1   -0.10    0.15
 -12   1   1    0.16    0.13
 -12  -1   1    0.07    0.16
 -12   1  -1   -0.05    0.15
 -12  -1   1    0.16    0.14
 -12   1  -1    0.15    0.14
 -13  -1  -1   12.45    0.63
 -13   1   1   12.98    0.65
 -13  -1   1   13.93    0.67
 -13   1  -1   13.61    0.64
 -13   1  -1   10.41    0.62
 -14   1   1    2.39    0.29
 -14  -1  -1    2.11    0.27
 -14  -1   1    2.23    0.29
 -14   1  -1    2.49    0.29
 -15   1   1    5.30    0.49
 -15  -1  -1    5.42    0.49
 -15   1  -1    5.26    0.49
 -15  -1   1    5.85    0.49
 -16   1   1   13.12    0.76
 -16  -1  -1   13.14    0.77
 -16   1  -1   14.15    0.78
 -16  -1   1   13.65    0.77
 -17   1   1    3.17    0.41
 -17  -1  -1    2.74    0.39
 -17   1  -1    4.09    0.44
 -17  -1   1    3.84    0.45
 -18  -1  -1   -0.20    0.36
 -18   1   1   -0.35    0.36
 -18  -1   1   -0.11    0.35
 -18   1  -1   -0.10    0.39
 -19   1   1    1.38    0.51
 -19  -1  -1    2.22    0.53
 -19   1  -1    2.00    0.54
 -19  -1   1    0.94    0.46
   0   2  -1   96.58    3.45
   0  -2   1   94.64    3.42
   0  -2  -1   95.74    3.44
   0   2   1   96.42    3.47
   0   2   1   96.69    3.43
   0  -2  -1  101.24    3.47
   0   2   1   97.68    3.46
   0  -2   1  103.67    3.49
   0  -2   1   96.91    3.45
   0   2  -1   95.65    3.42
   0  -2  -1   98.30    3.43
   0  -2  -1   98.92    3.46
   0   2  -1   98.95    3.48
   0   2  -1   94.94    3.42
   0  -2   1   99.42    3.43
   0   2  -1   92.51    3.45
   0   2   1   99.57    3.47
   1   2  -1  236.18    8.18
  -1   2   1  206.24    8.18
   1  -2   1  242.20    8.24
   1  -2   1  245.86    8.22
  -1   2   1  228.84    8.19
  -1  -2  -1  239.67    8.19
   1   2  -1  225.50    8.21
   1   2  -1  241.52    8.18
   1  -2   1  239.43    8.15
  -1   2   1  230.50    8.16
  -1   2   1  228.75    8.20
  -1  -2  -1  252.44    8.21
   1  -2   1  227.28    8.16
   1   2  -1  215.13    8.18
   1  -2   1  234.21    8.17
  -1   2  -1  233.41    8.25
   1  -2  -1  235.49    8.18
  -1   2  -1  230.89    8.15
  -1  -2   1  227.89    8.19
   1   2   1  235.74    8.19
  -1  -2   1  227.54    8.17
   1   2   1  219.53    8.18
  -1   2  -1  236.44    8.22
   1  -2  -1  233.60    8.20
   2   2  -1  508.66   16.65
  -2   2   1  458.72   16.60
   2   2  -1  451.64   16.61
   2  -2   1  452.06   16.65
   2  -2   1  499.05   16.66
  -2   2   1  464.05   16.62
  -2   2   1  479.64   16.63
   2  -2  -1  465.53   16.57
  -2   2  -1  457.84   16.66
   2   2   1  497.34   16.65
   2   2   1  481.29   16.66
  -2   2  -1  487.10   16.56
  -2   2  -1  479.92   16.59
  -2  -2   1  453.39   16.61
   2  -2  -1  471.10   16.61
  -2  -2   1  453.38   16.65
   2  -2  -1  479.50   16.60
   2  -2  -1  478.80   16.61
  -3   2   1  106.68    3.60
  -3   2   1   91.40    3.55
  -3   2   1   94.02    3.55
   3   2  -1  100.19    3.55
   3  -2   1  103.55    3.57
   3  -2   1  107.78    3.60
   3   2  -1   99.96    3.55
  -3   2   1  103.68    3.58
   3  -2   1  103.75    3.56
  -3   2  -1  109.06    3.60
  -3  -2   1   95.57    3.56
   3  -2  -1  103.35    3.55
  -3   2  -1   95.82    3.56
   3  -2  -1   97.50    3.55
  -3   2  -1  109.14    3.59
  -3  -2   1   91.32    3.55
   3   2   1   94.88    3.55
   3  -2  -1  116.59    3.60
   3   2   1  101.23    3.55
   3  -2  -1   97.15    3.54
   4  -2   1  168.76    5.71
  -4   2   1  154.62    5.68
   4  -2   1  163.13    5.70
  -4  -2  -1  159.03    5.69
   4  -2   1  153.20    5.66
  -4   2   1  164.83    5.72
   4   2  -1  167.65    5.69
   4   2  -1  148.47    5.65
  -4   2   1  156.94    5.71
   4   2   1  157.31    5.65
  -4  -2   1  167.28    5.69
  -4   2  -1  168.49    5.73
  -4  -2   1  152.74    5.67
  -4   2  -1  144.09    5.66
   4  -2  -1  162.56    5.67
   4  -2  -1  180.56    5.74
   4  -2  -1  172.71    5.70
   5  -2   1   53.69    1.96
   5   2  -1   56.79    1.98
   5  -2   1   57.80    1.99
  -5   2   1   54.60    1.98
  -5   2   1   53.23    1.97
   5   2  -1   56.47    1.98
   5  -2   1   54.02    1.97
  -5   2   1   52.46    1.97
  -5  -2  -1   53.84    1.99
   5  -2  -1   55.55    1.97
   5   2   1   57.66    1.99
   5   2   1   58.02    1.98
  -5  -2   1   56.24    1.99
   5  -2  -1   60.02    1.98
  -5  -2   1   52.51    1.98
  -5   2  -1   53.30    1.99
  -5   2  -1   55.76    1.97
   5  -2  -1   57.25    1.97
   5  -2  -1   57.00    1.97
   6   2  -1   49.96    1.82
   6  -2   1   50.54    1.81
  -6   2   1   49.45    1.82
   6   2  -1   52.56    1.82
   6  -2   1   52.82    1.83
  -6  -2  -1   49.89    1.83
   6  -2   1   48.81    1.81
  -6   2   1   49.66    1.81
  -6   2   1   49.44    1.82
  -6  -2   1   49.51    1.83
   6  -2  -1   50.94    1.81
  -6  -2   1   50.40    1.84
   6  -2  -1   51.87    1.82
  -6   2  -1   50.08    1.83
  -6   2  -1   49.85    1.82
   6  -2  -1   51.12    1.81
   6   2   1   53.10    1.83
   6   2   1   52.43    1.82
   6  -2  -1   54.12    1.82
  -7   2   1   24.06    0.91
  -7   2   1   23.70    0.91
   7  -2   1   24.47    0.89
   7  -2   1   26.07    0.93
  -7   2   1   24.31    0.91
   7   2  -1   24.27    0.90
  -7  -2  -1   24.25    0.92
   7  -2   1   25.08    0.90
  -7  -2   1   22.21    0.92
  -7   2  -1   23.93    0.92
  -7   2  -1   24.81    0.91
   7   2   1   25.49    0.91
  -7   2  -1   24.09    0.91
   7  -2  -1   24.48    0.90
   7  -2  -1   25.78    0.91
   7  -2  -1   24.16    0.90
  -7  -2   1   24.55    0.93
  -8   2   1  106.52    3.83
   8   2  -1  109.86    3.83
   8  -2   1  105.34    3.81
   8  -2   1  104.73    3.81
  -8   2   1  105.61    3.83
  -8  -2  -1  106.97    3.85
   8   2  -1  112.07    3.83
  -8  -2   1  102.09    3.84
  -8   2  -1  107.69    3.84
  -8   2  -1  110.56    3.83
   8  -2  -1  109.22    3.82
  -8  -2   1  108.03    3.85
   8   2   1  110.25    3.83
   8  -2  -1  115.39    3.84
   9   2  -1    9.84    0.43
  -9   2   1    9.71    0.43
   9  -2   1    9.57    0.40
  -9  -2  -1    9.83    0.45
  -9   2   1    9.43    0.42
  -9   2  -1    9.80    0.44
  -9  -2   1    9.36    0.44
  -9   2  -1    9.51    0.43
  -9   2  -1   10.38    0.43
  -9  -2   1   10.14    0.46
   9  -2  -1    9.60    0.41
   9   2   1    9.93    0.42
 -10   2   1   55.38    2.05
 -10  -2  -1   58.10    2.07
 -10   2   1   57.57    2.06
  10  -2   1   56.16    2.03
 -10  -2  -1   56.68    2.08
 -10   2  -1   57.95    2.05
 -10   2  -1   55.31    2.06
 -10  -2   1   57.82    2.08
  10  -2  -1   55.32    2.03
 -10  -2   1   55.33    2.07
  10   2   1   54.53    2.04
 -11  -2  -1   37.16    1.38
 -11   2   1   37.62    1.37
  11  -2   1   34.24    1.33
 -11   2   1   34.98    1.36
 -11  -2  -1   35.06    1.39
 -11  -2   1   37.73    1.40
 -11  -2   1   34.06    1.38
 -11   2  -1   37.29    1.36
 -11   2  -1   36.09    1.38
 -12   2   1   76.69    2.76
 -12  -2  -1   74.84    2.78
 -12   2   1   73.62    2.75
 -12   2  -1   72.89    2.76
 -12   2  -1   78.88    2.75
 -12  -2   1   76.07    2.78
 -13   2   1   17.65    0.77
 -13   2   1   17.94    0.79
 -13   2   1   16.98    0.78
 -13  -2  -1   16.55    0.79
 -13  -2   1   18.49    0.83
 -13   2  -1   17.23    0.79
 -14  -2  -1   48.13    1.92
 -14   2   1   49.16    1.90
 -14  -2   1   50.47    1.92
 -14   2  -1   50.17    1.91
 -15  -2  -1    0.92    0.24
 -15   2   1    0.86    0.26
 -15  -2   1    0.87    0.25
 -15   2  -1    0.75    0.24
 -16   2   1    5.68    0.55
 -16  -2  -1    7.39    0.57
 -16   2  -1    5.23    0.56
 -16  -2   1    6.03    0.55
 -17  -2  -1    1.48    0.37
 -17   2   1    1.35    0.35
 -17   2  -1    1.73    0.37
 -17  -2   1    1.57    0.35
 -18   2   1    3.28    0.48
 -18  -2  -1    2.96    0.46
 -18   2  -1    3.86    0.50
 -18  -2   1    3.37    0.48
 -19  -2  -1    0.46    0.47
 -19   2   1    0.11    0.48
 -19   2  -1    0.16    0.49
 -19  -2   1    0.01    0.45
   0   3  -1  265.16   10.08
   0   3   1  264.68   10.04
   0   3  -1  276.90   10.06
   0  -3   1  296.28   10.06
   0   3  -1  289.85    9.98
   0  -3  -1  281.88   10.03
   0  -3  -1  281.46   10.00
   0   3   1  292.23   10.00
   0  -3   1  307.71   10.12
   0  -3  -1  299.06   10.08
   0   3   1  289.43   10.06
   0  -3   1  290.10   10.00
   0   3   1  264.65   10.03
   0  -3  -1  289.51   10.05
   0   3  -1  289.45   10.00
   1  -3   1  889.42   29.16
  -1  -3  -1  872.49   29.10
  -1   3   1  778.22   29.10
   1  -3   1  874.47   29.22
   1   3  -1  799.74   29.12
  -1   3   1  838.22   29.16
  -1   3   1  760.56   29.12
   1  -3   1  780.94   29.09
   1   3  -1  808.02   29.19
   1   3  -1  905.90   29.16
  -1  -3  -1  886.39   29.16
   1  -3  -1  729.35   29.11
  -1  -3   1  868.03   29.18
   1  -3  -1  872.69   29.15
  -1   3  -1  867.31   29.17
  -1   3  -1  772.36   29.20
   1  -3  -1  831.11   29.11
   1   3   1  835.08   29.16
   2   3  -1   47.11    1.67
   2   3  -1   47.78    1.67
   2  -3   1   50.01    1.67
  -2   3   1   49.53    1.66
   2  -3   1   47.80    1.68
  -2   3   1   45.43    1.66
   2   3  -1   46.49    1.66
   2   3  -1   48.41    1.66
   2  -3   1   48.87    1.65
   2  -3   1   45.89    1.65
  -2   3   1   45.94    1.66
   2  -3   1   45.59    1.66
  -2  -3  -1   47.12    1.66
  -2   3   1   47.20    1.67
   2  -3  -1   48.03    1.67
  -2   3  -1   47.34    1.68
  -2  -3   1   45.82    1.66
   2   3   1   45.09    1.67
  -2  -3   1   45.93    1.67
  -2   3  -1   45.74    1.65
  -2   3  -1   46.95    1.67
  -2   3  -1   42.86    1.64
   2  -3  -1   44.12    1.66
   2  -3  -1   47.43    1.66
   2   3   1   49.30    1.67
   2  -3  -1   49.02    1.66
   3  -3   1  120.23    4.19
   3  -3   1  124.03    4.18
   3  -3   1  119.08    4.17
  -3   3   1  109.31    4.17
   3  -3   1  124.63    4.19
  -3   3   1  123.46    4.19
   3   3  -1  119.09    4.18
  -3   3   1  124.88    4.24
   3  -3   1  127.27    4.20
  -3   3   1  125.44    4.24
   3   3  -1  109.39    4.17
  -3  -3   1  119.94    4.22
   3  -3  -1  115.67    4.17
  -3   3  -1  103.42    4.18
   3  -3  -1  114.30    4.17
  -3  -3   1  107.40    4.18
  -3   3  -1  123.23    4.19
   3  -3  -1  127.84    4.22
   3   3   1  117.89    4.17
  -3   3  -1  123.69    4.22
   3   3   1  115.66    4.18
   4  -3   1   36.85    1.28
   4  -3   1   35.59    1.28
   4   3  -1   37.75    1.30
  -4   3   1   35.54    1.29
  -4   3   1   35.81    1.28
   4  -3   1   36.68    1.32
  -4   3   1   34.70    1.28
   4  -3   1   38.12    1.30
   4  -3   1   36.84    1.27
   4  -3  -1   37.52    1.29
  -4   3  -1   34.28    1.30
   4  -3  -1   34.87    1.28
   4  -3  -1   35.77    1.27
   4   3   1   35.97    1.30
   4   3   1   35.95    1.29
  -4  -3   1   34.44    1.29
  -4  -3   1   34.79    1.30
  -4   3  -1   36.06    1.28
  -4   3  -1   35.57    1.28
   5  -3   1  125.63    4.43
   5  -3   1  133.05    4.46
   5  -3   1  138.95    4.45
   5   3  -1  131.18    4.45
   5  -3   1  129.87    4.44
  -5   3   1  121.44    4.43
  -5   3   1  123.73    4.44
  -5   3   1  123.39    4.45
   5   3  -1  129.49    4.45
   5  -3  -1  123.40    4.44
   5   3   1  131.05    4.45
   5  -3  -1  126.67    4.44
  -5   3  -1  122.42    4.46
   5  -3  -1  125.87    4.43
  -5   3  -1  121.18    4.47
  -5   3  -1  124.39    4.44
   5   3   1  126.74    4.46
  -5  -3   1  119.47    4.46
  -5   3  -1  124.96    4.44
   5  -3  -1  134.74    4.45
  -5  -3   1  117.22    4.45
   6  -3   1  126.05    4.45
  -6   3   1  124.00    4.46
   6   3  -1  132.49    4.47
  -6   3   1  124.86    4.46
   6  -3   1  135.33    4.48
   6  -3   1  129.81    4.45
   6  -3   1  127.32    4.46
  -6   3   1  122.88    4.47
   6   3   1  132.84    4.48
  -6  -3   1  106.88    4.47
  -6  -3   1  127.25    4.49
  -6   3  -1  125.86    4.46
   6  -3  -1  133.72    4.47
  -6   3  -1  126.15    4.46
   6   3   1  127.42    4.47
   6  -3  -1  130.22    4.46
   6  -3  -1  128.81    4.46
   6  -3  -1  124.98    4.45
  -6   3  -1  121.40    4.48
  -7   3   1  101.15    3.68
  -7  -3  -1  104.53    3.71
   7  -3   1  105.54    3.68
   7  -3   1  102.06    3.67
   7   3  -1  104.93    3.69
   7  -3   1  109.25    3.71
  -7   3   1  103.41    3.70
  -7   3   1  103.54    3.68
  -7   3  -1  107.26    3.71
   7  -3  -1  102.32    3.67
   7  -3  -1  109.37    3.70
  -7   3  -1  101.50    3.69
   7  -3  -1  104.67    3.68
  -7   3  -1  102.71    3.69
  -7  -3   1  100.10    3.70
  -7  -3   1  103.98    3.71
   7   3   1  107.52    3.70
  -8  -3  -1   26.81    1.04
   8   3  -1   27.23    1.02
  -8   3   1   28.82    1.03
  -8   3   1   26.90    1.02
   8  -3   1   28.06    1.01
   8  -3   1   26.30    1.00
  -8   3   1   27.26    1.02
  -8  -3   1   27.82    1.05
  -8   3  -1   25.75    1.03
  -8   3  -1   27.80    1.03
   8  -3  -1   27.68    1.01
  -8   3  -1   28.30    1.02
   8  -3  -1   26.71    1.00
   8   3   1   28.17    1.03
  -8  -3   1   25.86    1.04
   8  -3  -1   28.77    1.03
  -9   3   1   34.37    1.22
  -9   3   1   31.71    1.21
   9  -3   1   33.55    1.19
   9   3   1   31.20    1.21
  -9   3  -1   32.61    1.22
  -9   3  -1   31.71    1.21
  -9  -3   1   31.05    1.23
  -9  -3   1   33.84    1.25
   9  -3  -1   32.92    1.20
 -10  -3  -1    2.49    0.24
  10  -3   1    2.70    0.20
 -10   3   1    2.78    0.23
 -10   3   1    2.33    0.21
 -10   3  -1    2.96    0.23
 -10  -3   1    2.50    0.24
 -10  -3   1    2.80    0.28
 -10   3  -1    2.12    0.21
 -11   3   1    4.35    0.29
 -11  -3  -1    4.89    0.34
 -11   3   1    4.52    0.32
  11  -3   1    4.35    0.29
 -11  -3   1    5.53    0.37
 -11   3  -1    4.12    0.31
 -11  -3   1    4.99    0.33
 -12  -3  -1   31.54    1.28
 -12   3   1   33.63    1.26
 -12   3   1   32.26    1.25
 -12   3  -1   31.41    1.26
 -13   3   1   34.84    1.34
 -13  -3  -1   33.94    1.37
 -13   3   1   33.72    1.34
 -13  -3   1   34.87    1.39
 -13   3  -1   33.47    1.35
 -14  -3  -1    3.02    0.39
 -14   3   1    3.37    0.38
 -14   3  -1    3.21    0.40
 -14  -3   1    3.49    0.39
 -15  -3  -1    0.93    0.25
 -15   3   1    0.89    0.24
 -15  -3   1    0.84    0.27
 -15   3  -1    1.06    0.26
 -16  -3  -1    0.57    0.29
 -16   3   1    0.19    0.26
 -16  -3   1   -0.11    0.26
 -16   3  -1    0.86    0.30
 -17   3   1    3.39    0.44
 -17  -3  -1    3.42    0.44
 -17  -3   1    3.87    0.46
 -17   3  -1    4.09    0.47
 -18   3   1    1.02    0.43
 -18  -3  -1    1.83    0.41
 -18   3  -1    1.29    0.45
 -18  -3   1    1.53    0.43
 -19  -3  -1    8.67    0.92
 -19   3   1    7.75    0.74
 -19  -3   1    7.67    0.87
 -19   3  -1    8.26    0.77
   0  -4  -1   49.76    1.72
   0   4  -1   49.55    1.72
   0   4   1   48.50    1.74
   0   4   1   46.69    1.74
   0  -4  -1   50.97    1.74
   0   4  -1   47.34    1.73
   0  -4   1   49.07    1.73
   0  -4  -1   49.05    1.74
   0   4   1   47.68    1.73
   0   4  -1   49.18    1.76
   0  -4   1   49.27    1.74
   0  -4   1   52.25    1.75
  -1   4   1   98.36    3.66
   1  -4   1  117.31    3.69
   1   4  -1  101.55    3.67
  -1   4   1  105.90    3.65
   1   4  -1  111.88    3.68
   1   4  -1   93.84    3.66
  -1  -4  -1  101.08    3.65
   1  -4   1  110.98    3.69
   1   4  -1  109.23    3.68
  -1  -4  -1  101.28    3.66
  -1   4   1  104.98    3.70
  -1  -4  -1  107.24    3.69
  -1   4   1   98.08    3.67
   1  -4   1  106.46    3.68
   1   4  -1  103.61    3.66
   1   4   1   99.69    3.65
   1   4   1   99.86    3.66
  -1   4  -1  100.19    3.68
  -1  -4   1  107.97    3.65
   1  -4  -1  101.93    3.66
   1  -4  -1  103.20    3.66
  -1   4  -1  110.44    3.71
  -1  -4   1  101.07    3.66
  -1  -4   1  102.78    3.67
  -1   4  -1  100.64    3.67
   1   4   1  111.85    3.74
   1  -4  -1  102.78    3.65
   2  -4   1    9.84    0.36
   2   4  -1    9.25    0.36
   2  -4   1    9.39    0.34
   2   4  -1    9.30    0.33
   2  -4   1    9.00    0.34
   2   4  -1    9.39    0.35
  -2   4   1    9.29    0.33
  -2   4   1    9.08    0.35
  -2   4   1    8.84    0.35
   2  -4   1    9.78    0.38
   2   4  -1    9.50    0.34
   2   4  -1    8.71    0.36
  -2   4   1    9.10    0.36
  -2  -4  -1    9.09    0.35
   2  -4  -1    8.60    0.35
  -2   4  -1    8.77    0.33
   2   4   1    9.27    0.35
   2   4   1    8.78    0.34
  -2  -4   1    8.62    0.35
   2  -4  -1    8.55    0.36
   2  -4  -1    9.26    0.35
  -2   4  -1    8.98    0.36
   2   4   1    8.84    0.35
   2   4   1    8.78    0.36
  -2   4  -1    8.60    0.34
  -2   4  -1    8.92    0.37
  -3   4   1   29.42    1.15
  -3   4   1   29.09    1.14
   3  -4   1   29.46    1.12
   3   4  -1   31.19    1.16
   3  -4   1   33.19    1.16
  -3   4   1   29.86    1.15
   3  -4   1   30.60    1.14
   3   4  -1   29.96    1.15
   3   4  -1   35.59    1.15
  -3   4   1   29.23    1.13
   3  -4   1   31.53    1.18
   3  -4   1   29.91    1.14
   3   4   1   33.46    1.16
   3  -4  -1   32.67    1.15
  -3   4  -1   32.45    1.13
  -3   4  -1   32.97    1.13
   3  -4  -1   35.22    1.17
   3  -4  -1   34.03    1.15
   3   4   1   33.64    1.16
  -3   4  -1   32.72    1.16
   3  -4  -1   34.36    1.15
  -3  -4   1   32.03    1.15
   4   4  -1   72.45    2.55
   4  -4   1   76.93    2.59
  -4   4   1   66.48    2.55
   4  -4   1   76.77    2.57
  -4   4   1   70.95    2.55
   4   4  -1   73.30    2.57
   4  -4   1   70.75    2.55
  -4   4   1   69.63    2.54
  -4   4   1   70.61    2.56
   4  -4   1   71.91    2.55
   4  -4   1   69.35    2.53
   4  -4  -1   71.52    2.54
  -4   4  -1   70.72    2.57
  -4   4  -1   71.32    2.54
   4  -4  -1   72.47    2.55
  -4  -4   1   70.31    2.57
   4   4   1   74.83    2.56
   4  -4  -1   76.57    2.56
   4  -4  -1   75.47    2.58
  -4  -4   1   68.68    2.56
   4  -4  -1   74.95    2.55
  -4   4  -1   70.44    2.54
   4   4   1   74.69    2.57
  -5   4   1   20.93    0.72
   5  -4   1   19.22    0.73
   5  -4   1   20.11    0.75
   5  -4   1   19.19    0.72
   5  -4   1   19.90    0.78
  -5   4   1   19.08    0.71
   5   4  -1   18.58    0.73
   5   4  -1   19.11    0.74
   5  -4   1   19.60    0.71
  -5   4   1   19.52    0.74
  -5   4  -1   20.08    0.72
   5   4   1   20.36    0.75
  -5  -4   1   19.21    0.75
   5  -4  -1   20.90    0.74
  -5  -4   1   18.62    0.74
   5  -4  -1   19.68    0.73
   5  -4  -1   19.28    0.73
  -5   4  -1   20.05    0.72
  -5   4  -1   19.64    0.75
   5  -4  -1   19.77    0.71
   5   4   1   19.51    0.74
   6   4  -1    8.41    0.35
  -6   4   1    8.68    0.34
   6  -4   1    9.10    0.38
   6  -4   1    8.53    0.42
  -6   4   1    7.89    0.36
   6   4  -1    8.22    0.36
   6  -4   1    8.49    0.34
   6  -4   1    8.44    0.32
   6  -4   1    8.37    0.35
  -6   4   1    8.61    0.34
   6   4   1    8.10    0.37
  -6   4  -1    8.34    0.34
  -6   4  -1    8.18    0.34
   6  -4  -1    8.19    0.33
   6   4   1    8.21    0.36
  -6   4  -1    8.56    0.37
   6  -4  -1    8.59    0.36
  -6  -4   1    8.15    0.38
   6  -4  -1    9.05    0.38
  -6  -4   1    7.98    0.36
   6  -4  -1    8.25    0.34
  -7   4   1   74.21    2.63
   7   4  -1   76.44    2.65
   7  -4   1   74.61    2.61
   7  -4   1   77.92    2.63
  -7   4   1   79.61    2.65
  -7   4   1   74.43    2.63
   7  -4  -1   76.42    2.63
   7   4   1   74.43    2.65
   7  -4  -1   75.20    2.64
  -7   4  -1   70.50    2.65
  -7   4  -1   73.47    2.64
  -7   4  -1   75.04    2.63
   7  -4  -1   72.07    2.62
  -7   4  -1   62.80    2.64
  -7  -4   1   73.80    2.67
   8  -4   1    8.22    0.34
  -8   4   1    7.44    0.35
   8  -4   1    7.83    0.33
  -8   4   1    7.36    0.36
  -8   4   1    8.36    0.35
  -8   4  -1    7.98    0.38
  -8  -4   1    7.88    0.38
   8   4   1    7.97    0.39
   8  -4  -1    8.25    0.34
   8  -4  -1    8.35    0.35
  -8   4  -1    8.44    0.36
  -8   4  -1    8.66    0.37
  -8  -4   1    8.25    0.40
  -9   4   1   95.40    3.42
  -9   4   1   97.23    3.42
  -9   4   1   93.11    3.43
   9  -4   1   96.89    3.41
   9  -4  -1   97.52    3.42
   9   4   1   96.90    3.44
  -9   4  -1   95.90    3.43
  -9  -4   1   99.86    3.46
  -9   4  -1   93.17    3.44
  -9  -4   1   95.39    3.45
 -10  -4  -1   16.58    0.74
  10  -4   1   18.26    0.69
 -10   4   1   16.74    0.70
 -10   4   1   18.76    0.72
 -10   4  -1   16.23    0.75
 -10   4  -1   17.31    0.72
 -10  -4   1   19.96    0.78
  10  -4  -1   17.25    0.70
 -11   4   1   16.82    0.67
 -11  -4  -1   15.26    0.70
  11  -4   1   13.53    0.63
 -11   4   1   15.48    0.66
 -11  -4   1   16.48    0.72
 -11   4  -1   16.50    0.68
 -12   4   1    1.39    0.21
 -12   4   1    1.08    0.18
 -12   4   1    0.91    0.18
 -12  -4  -1    1.14    0.20
 -12  -4   1    1.12    0.22
 -12   4  -1    1.44    0.20
 -13  -4  -1    8.05    0.49
 -13   4   1    8.48    0.49
 -13   4  -1    7.55    0.48
 -14  -4  -1    0.40    0.19
 -14   4   1    0.57    0.21
 -14   4  -1    0.38    0.22
 -14  -4   1    0.33    0.19
 -15  -4  -1   14.06    0.80
 -15   4   1   17.47    0.80
 -15  -4   1   12.62    0.78
 -15   4  -1   18.34    0.82
 -16  -4  -1    1.04    0.29
 -16   4   1    0.56    0.29
 -16  -4   1    0.82    0.29
 -16   4  -1    0.57    0.30
 -17  -4  -1    5.61    0.64
 -17   4   1    5.25    0.65
 -17   4  -1    5.91    0.68
 -17  -4   1    4.11    0.47
 -18  -4  -1    3.55    0.52
 -18   4   1    2.94    0.51
 -18  -4   1    2.52    0.45
 -18   4  -1    2.48    0.50
 -19   4   1   -0.53    0.54
 -19  -4   1   -0.39    0.58
 -19   4  -1    0.65    0.57
   0   5  -1  246.57    8.21
   0   5  -1  225.68    8.28
   0   5  -1  233.05    8.24
   0   5   1  231.54    8.28
   0  -5   1  238.23    8.24
   0  -5  -1  237.86    8.29
   0  -5  -1  229.36    8.21
   0  -5   1  226.05    8.21
   0  -5  -1  242.91    8.26
   0   5  -1  233.76    8.22
   0   5  -1  236.11    8.35
   0   5   1  221.91    8.26
   0  -5   1  249.88    8.28
   0   5   1  217.84    8.25
   0  -5  -1  238.29    8.25
   1  -5   1   24.11    0.83
   1   5  -1   22.65    0.82
  -1   5   1   22.51    0.82
  -1  -5  -1   22.71    0.82
  -1   5   1   22.48    0.80
   1   5  -1   22.78    0.83
   1   5  -1   23.38    0.81
  -1  -5  -1   22.19    0.80
  -1   5   1   21.89    0.81
   1  -5   1   23.27    0.81
   1  -5   1   23.11    0.80
  -1  -5  -1   23.32    0.81
  -1  -5  -1   22.97    0.80
   1   5  -1   22.47    0.79
   1   5  -1   23.51    0.79
   1   5   1   20.80    0.81
   1  -5  -1   21.39    0.80
  -1  -5   1   22.55    0.79
  -1  -5   1   22.14    0.82
   1  -5  -1   22.01    0.82
  -1   5  -1   20.48    0.82
  -1  -5   1   21.16    0.81
   1   5   1   21.13    0.80
  -1   5  -1   20.48    0.83
   1   5   1   21.39    0.82
   1  -5  -1   21.73    0.81
  -1   5  -1   20.40    0.79
   2  -5   1  310.86   11.32
   2   5  -1  326.17   11.45
   2   5  -1  324.91   11.34
  -2  -5  -1  320.33   11.32
  -2   5   1  321.61   11.35
   2   5  -1  314.15   11.32
   2  -5   1  327.54   11.32
   2  -5   1  343.08   11.28
   2   5  -1  341.29   11.33
  -2   5   1  319.86   11.27
  -2   5   1  290.92   11.31
  -2   5   1  331.70   11.42
   2   5  -1  314.86   11.30
  -2  -5  -1  329.69   11.32
  -2   5   1  314.61   11.37
   2   5   1  312.17   11.33
  -2   5  -1  303.64   11.39
   2   5   1  331.47   11.40
   2  -5  -1  338.35   11.35
   2   5   1  334.74   11.31
   2   5   1  330.91   11.41
   2  -5  -1  325.46   11.30
  -2   5  -1  306.15   11.35
  -2   5  -1  316.46   11.32
   2  -5  -1  304.57   11.29
   3  -5   1   19.49    0.72
  -3  -5  -1   18.86    0.72
   3   5  -1   18.90    0.73
   3  -5   1   20.28    0.76
   3   5  -1   19.13    0.73
   3   5  -1   20.84    0.72
  -3   5   1   18.52    0.72
   3   5  -1   19.83    0.74
  -3   5   1   18.72    0.73
   3   5  -1   20.17    0.71
  -3   5   1   19.30    0.70
   3  -5   1   20.39    0.72
  -3   5   1   20.69    0.72
   3  -5   1   20.52    0.74
  -3   5  -1   19.54    0.74
  -3   5  -1   19.17    0.70
  -3   5  -1   19.81    0.76
   3   5   1   19.14    0.72
   3   5   1   19.43    0.73
   3  -5  -1   19.22    0.75
   3  -5  -1   19.39    0.73
   3   5   1   18.98    0.74
   3   5   1   19.72    0.74
   3  -5  -1   20.65    0.72
   3   5   1   20.05    0.73
   4  -5   1   54.83    1.88
   4  -5   1   55.78    1.93
   4  -5   1   52.96    1.88
   4  -5   1   56.54    1.90
   4   5  -1   53.09    1.88
  -4   5   1   50.81    1.89
  -4   5   1   50.81    1.88
   4   5  -1   53.12    1.90
   4   5  -1   52.55    1.89
  -4   5   1   52.59    1.88
   4  -5   1   52.03    1.85
  -4   5   1   51.39    1.86
   4   5   1   51.39    1.89
  -4  -5   1   50.39    1.89
   4  -5  -1   54.27    1.92
  -4   5  -1   52.21    1.90
   4   5   1   55.07    1.89
   4  -5  -1   51.91    1.88
  -4   5  -1   51.44    1.86
   4  -5  -1   54.19    1.89
   4  -5  -1   53.33    1.88
   4   5   1   52.25    1.90
  -4   5  -1   51.90    1.86
   5   5  -1    6.76    0.31
  -5   5   1    7.57    0.30
  -5   5   1    6.91    0.29
   5  -5   1    7.06    0.28
   5  -5   1    7.13    0.38
   5  -5   1    7.01    0.33
  -5   5   1    6.94    0.32
   5  -5   1    7.53    0.30
   5  -5   1    7.50    0.31
   5   5  -1    7.01    0.33
   5  -5  -1    7.44    0.32
   5   5   1    7.62    0.33
   5   5   1    7.24    0.34
  -5   5  -1    7.41    0.33
   5  -5  -1    7.93    0.38
   5   5   1    7.49    0.33
   5  -5  -1    7.86    0.33
  -5   5  -1    7.94    0.30
   5  -5  -1    7.49    0.29
  -5  -5   1    7.12    0.32
  -5   5  -1    7.65    0.29
   5  -5  -1    7.81    0.31
  -6   5   1  149.57    5.29
   6  -5   1  146.93    5.26
   6   5  -1  152.90    5.29
  -6   5   1  143.47    5.25
   6  -5   1  145.78    5.24
  -6   5   1  147.14    5.26
   6  -5  -1  149.88    5.25
  -6  -5   1  139.09    5.29
  -6   5  -1  148.18    5.26
   6  -5  -1  168.99    5.37
   6   5   1  148.76    5.29
   6  -5  -1  160.26    5.28
  -6   5  -1  144.97    5.29
   6  -5  -1  151.64    5.27
  -6   5  -1  149.84    5.25
  -7   5   1  103.83    3.79
  -7   5   1  109.76    3.80
  -7   5   1  104.17    3.82
   7  -5   1  106.98    3.78
   7  -5   1  108.84    3.80
  -7  -5   1  105.24    3.83
  -7   5  -1  104.40    3.80
   7   5   1  112.31    3.83
   7  -5  -1  112.31    3.81
  -7   5  -1  107.05    3.79
  -7  -5   1  110.55    3.84
  -7   5  -1  105.59    3.83
   7  -5  -1  106.89    3.78
  -8   5   1   36.74    1.36
  -8   5   1   39.83    1.36
   8  -5   1   37.20    1.36
   8  -5   1   36.68    1.34
  -8   5   1   34.71    1.38
  -8  -5   1   35.63    1.40
   8   5   1   37.05    1.40
   8  -5  -1   38.28    1.37
  -8   5  -1   39.95    1.38
   8  -5  -1   37.06    1.35
  -8   5  -1   35.73    1.39
  -8  -5   1   38.60    1.42
  -8   5  -1   38.16    1.36
  -9   5   1    3.15    0.21
   9  -5   1    3.04    0.19
  -9   5   1    2.94    0.23
  -9   5   1    3.18    0.22
   9  -5   1    3.26    0.21
  -9   5  -1    3.28    0.23
   9  -5  -1    3.13    0.22
  -9   5  -1    3.24    0.24
 -10  -5  -1    5.85    0.35
 -10   5   1    5.28    0.30
 -10   5   1    5.18    0.31
 -10   5   1    5.61    0.31
  10  -5   1    5.24    0.29
  10  -5  -1    4.77    0.31
 -10   5  -1    4.93    0.32
 -10   5  -1    5.11    0.31
 -11   5   1    3.02    0.26
 -11   5   1    3.32    0.29
 -11  -5  -1    3.58    0.31
 -11   5   1    3.04    0.27
 -11   5  -1    3.29    0.29
 -11   5  -1    2.87    0.27
 -12   5   1   10.80    0.52
 -12  -5  -1   10.82    0.57
 -12   5   1   11.27    0.56
 -12   5   1   11.05    0.54
 -12   5  -1   10.64    0.54
 -13  -5  -1    3.07    0.36
 -13   5   1    2.92    0.34
 -13   5  -1    2.78    0.36
 -13  -5   1    3.58    0.36
 -14  -5  -1    3.11    0.41
 -14   5   1    3.08    0.39
 -14   5  -1    3.08    0.40
 -14  -5   1    3.42    0.36
 -15   5   1    0.11    0.24
 -15  -5  -1   -0.10    0.23
 -15   5  -1    0.24    0.25
 -15  -5   1   -0.03    0.22
 -16   5   1    3.02    0.40
 -16  -5  -1    2.34    0.36
 -16  -5   1    3.42    0.41
 -16   5  -1    3.39    0.43
 -17  -5  -1    7.39    0.73
 -17   5   1    9.38    0.78
 -17   5  -1   10.00    0.81
 -17  -5   1    8.66    0.74
 -18   5   1    4.93    0.58
 -18  -5  -1    3.41    0.54
 -18   5  -1    4.14    0.58
 -18  -5   1    3.28    0.49
   0  -6  -1  108.46    3.67
   0   6   1  103.97    3.68
   0   6  -1  100.64    3.64
   0  -6  -1   99.39    3.64
   0   6  -1  100.57    3.69
   0   6  -1  110.27    3.69
   0  -6   1  108.47    3.68
   0   6   1  102.45    3.67
   0   6  -1  105.93    3.66
   0   6  -1  101.00    3.67
   0  -6  -1  102.42    3.67
   0   6   1  100.52    3.65
   0  -6  -1  102.58    3.65
   0  -6   1  105.47    3.65
   0  -6   1  107.15    3.67
  -1   6   1   94.60    3.43
  -1   6   1   93.91    3.42
   1   6  -1   97.86    3.43
   1  -6   1  100.60    3.45
  -1  -6  -1  101.73    3.42
   1   6  -1   96.58    3.41
   1  -6   1   97.81    3.43
   1  -6   1   99.62    3.41
   1   6  -1  100.15    3.41
  -1  -6  -1   93.47    3.41
   1   6  -1   99.78    3.44
  -1   6   1   97.22    3.43
   1   6  -1   95.46    3.45
  -1  -6  -1  100.10    3.44
  -1  -6  -1  101.71    3.43
  -1   6   1   94.82    3.44
  -1  -6   1   97.89    3.44
   1   6   1   94.28    3.43
  -1   6  -1   94.04    3.42
  -1   6  -1   90.82    3.44
   1  -6  -1   97.16    3.43
  -1   6  -1   94.03    3.41
   1   6   1   94.25    3.42
   1   6   1   97.60    3.44
   1  -6  -1   99.79    3.44
  -1   6  -1   95.14    3.45
  -1  -6   1   98.12    3.41
  -1  -6   1   99.76    3.43
   1  -6  -1   98.49    3.42
  -2   6   1  301.16   10.84
   2   6  -1  317.41   10.83
  -2   6   1  311.89   10.70
  -2  -6  -1  313.18   10.73
   2   6  -1  315.27   10.70
   2  -6   1  314.40   10.77
  -2   6   1  306.40   10.81
   2  -6   1  297.55   10.69
  -2   6   1  299.68   10.79
   2  -6   1  329.24   10.76
   2   6  -1  308.32   10.73
  -2  -6  -1  271.82   10.67
   2   6  -1  287.48   10.68
   2   6  -1  270.00   10.68
  -2   6   1  293.44   10.77
  -2   6  -1  296.10   10.80
   2  -6  -1  294.98   10.68
   2  -6  -1  308.23   10.70
   2   6   1  306.90   10.83
   2   6   1  326.53   10.73
  -2   6  -1  296.45   10.86
  -2  -6   1  329.64   10.79
   2   6   1  315.01   10.82
   2   6   1  307.19   10.79
  -2   6  -1  304.11   10.76
   2  -6  -1  307.47   10.73
   3   6  -1    5.17    0.26
   3   6  -1    5.62    0.24
  -3  -6  -1    5.37    0.24
   3  -6   1    5.84    0.29
  -3   6   1    5.24    0.23
   3   6  -1    5.15    0.25
  -3   6   1    5.24    0.23
  -3   6   1    5.22    0.25
   3  -6   1    5.37    0.23
   3   6  -1    5.17    0.26
  -3   6   1    5.49    0.21
   3  -6   1    5.43    0.24
   3   6  -1    5.36    0.22
   3   6   1    5.38    0.26
  -3   6  -1    5.31    0.26
   3  -6  -1    5.62    0.24
   3   6   1    5.60    0.27
   3  -6  -1    5.43    0.25
   3   6   1    5.57    0.24
   3   6   1    5.30    0.25
   3  -6  -1    5.33    0.27
   3   6   1    5.50    0.25
  -3   6  -1    5.35    0.28
   4   6  -1   95.59    3.46
   4  -6   1  100.77    3.44
   4  -6   1   97.24    3.44
  -4   6   1   96.04    3.44
  -4   6   1   94.67    3.42
   4   6  -1  100.30    3.46
   4   6  -1   96.88    3.43
  -4  -6  -1   94.46    3.45
  -4   6   1   95.96    3.46
   4   6  -1   94.66    3.47
   4   6  -1  100.88    3.44
   4  -6   1  103.93    3.46
  -4   6   1   95.74    3.44
   4  -6   1  100.22    3.49
   4  -6  -1   99.86    3.44
   4   6   1   93.35    3.46
   4   6   1  102.67    3.45
  -4   6  -1   92.09    3.41
   4  -6  -1   96.24    3.45
   4  -6  -1  100.38    3.48
   4   6   1   92.31    3.45
  -4   6  -1  102.92    3.47
   4   6   1   94.71    3.44
  -5   6   1   32.98    1.18
   5  -6   1   33.73    1.18
  -5   6   1   32.70    1.21
  -5  -6  -1   34.03    1.20
  -5   6   1   32.37    1.16
   5   6  -1   31.71    1.21
   5   6  -1   31.00    1.21
   5  -6   1   32.13    1.18
   5   6  -1   32.01    1.19
   5  -6   1   31.16    1.15
   5   6  -1   32.50    1.20
   5  -6  -1   32.55    1.19
   5   6   1   31.80    1.18
   5   6   1   33.02    1.21
   5   6   1   32.70    1.20
   5   6   1   32.96    1.21
  -5   6  -1   31.73    1.21
  -5   6  -1   32.37    1.16
   5  -6  -1   33.51    1.24
   5  -6  -1   33.10    1.19
  -5   6  -1   33.30    1.16
   6  -6   1   43.39    1.52
  -6   6   1   41.83    1.53
  -6  -6  -1   41.50    1.57
  -6   6   1   43.31    1.54
   6   6  -1   43.43    1.57
  -6   6   1   39.94    1.57
  -6   6  -1   40.03    1.58
   6  -6  -1   44.59    1.53
   6  -6  -1   42.89    1.56
   6   6   1   45.26    1.58
  -6   6  -1   44.64    1.53
   6   6   1   43.60    1.58
  -6   6  -1   43.36    1.54
   7  -6   1   62.86    2.17
  -7   6   1   62.53    2.17
  -7   6   1   59.49    2.20
  -7  -6  -1   57.94    2.20
   7  -6   1   61.61    2.14
  -7   6   1   62.60    2.16
   7   6   1   58.80    2.20
  -7   6  -1   60.16    2.16
   7  -6  -1   61.90    2.15
   7  -6  -1   63.32    2.18
  -7   6  -1   55.45    2.20
   8  -6   1  133.18    4.53
  -8   6   1  132.89    4.53
  -8   6   1  122.86    4.55
  -8   6   1  128.02    4.52
  -8  -6  -1  124.84    4.56
   8  -6   1  125.71    4.50
   8  -6  -1  125.57    4.51
  -8   6  -1  134.99    4.55
   8  -6  -1  132.45    4.54
  -8   6  -1  127.59    4.53
  -8   6  -1  121.83    4.56
  -9   6   1   28.56    1.06
   9  -6   1   27.12    1.03
  -9  -6  -1   27.33    1.11
  -9   6   1   28.18    1.07
  -9   6   1   29.98    1.07
  -9   6   1   26.63    1.09
   9  -6   1   28.74    1.07
  -9   6  -1   30.07    1.06
  -9   6  -1   27.34    1.10
  -9   6  -1   29.12    1.07
   9  -6  -1   28.78    1.08
 -10   6   1   35.86    1.27
 -10   6   1   32.13    1.29
  10  -6   1   31.95    1.27
 -10   6   1   33.67    1.26
 -10  -6  -1   33.66    1.32
 -10   6   1   33.92    1.27
 -10   6  -1   34.88    1.28
 -10   6  -1   35.31    1.27
 -10   6  -1   33.11    1.30
 -11   6   1    4.43    0.31
 -11   6   1    3.92    0.28
 -11   6   1    3.98    0.31
 -11  -6  -1    3.61    0.34
 -11   6   1    3.79    0.29
 -11   6  -1    3.09    0.30
 -11   6  -1    3.92    0.31
 -11   6  -1    4.01    0.31
 -12   6   1   31.60    1.20
 -12  -6  -1   29.68    1.25
 -12   6   1   31.15    1.19
 -12   6  -1   30.42    1.21
 -13  -6  -1    2.95    0.38
 -13   6   1    3.68    0.36
 -13  -6   1    3.76    0.38
 -13   6  -1    3.64    0.38
 -14   6   1    6.49    0.49
 -14  -6  -1    6.52    0.52
 -14  -6   1    6.48    0.52
 -14   6  -1    7.36    0.50
 -15  -6  -1    2.30    0.35
 -15   6   1    3.16    0.37
 -15  -6   1    2.79    0.35
 -15   6  -1    3.75    0.38
 -16   6   1    7.47    0.68
 -16  -6  -1    7.71    0.66
 -16   6  -1    7.58    0.68
 -16  -6   1    7.33    0.65
 -17  -6  -1    1.75    0.42
 -17   6   1    1.14    0.43
  17   6   1    0.83    0.34
 -17   6  -1    1.46    0.45
 -17  -6   1    0.81    0.36
  18   6  -1    3.53    0.52
 -18  -6  -1    5.00    0.58
  18   6   1    4.97    0.55
 -18  -6   1    4.72    0.59
   0   7   1   48.29    1.78
   0   7  -1   48.07    1.75
   0  -7   1   50.40    1.78
   0   7  -1   50.36    1.74
   0   7  -1   48.27    1.80
   0  -7   1   50.36    1.76
   0  -7  -1   50.05    1.77
   0   7  -1   50.71    1.77
   0  -7   1   46.67    1.74
   0  -7   1   50.89    1.79
   0  -7  -1   48.45    1.74
   0   7   1   49.33    1.76
   0   7   1   49.38    1.79
   0  -7  -1   49.93    1.78
   0  -7  -1   51.24    1.78
  -1   7   1    4.10    0.18
   1  -7   1    4.01    0.23
   1   7  -1    3.81    0.21
   1   7  -1    3.76    0.22
  -1   7   1    3.69    0.22
  -1  -7  -1    4.14    0.21
  -1  -7  -1    3.80    0.17
   1  -7   1    4.14    0.18
   1   7  -1    3.79    0.17
   1   7  -1    4.02    0.20
   1  -7   1    3.18    0.19
   1   7  -1    4.00    0.17
  -1  -7  -1    4.14    0.19
  -1  -7  -1    3.97    0.21
  -1   7   1    3.75    0.19
  -1   7  -1    3.79    0.17
   1  -7  -1    3.94    0.22
  -1   7  -1    3.75    0.21
   1   7   1    3.79    0.18
   1   7   1    3.89    0.18
   1  -7  -1    3.78    0.19
   1  -7  -1    3.78    0.20
   1   7   1    3.84    0.21
  -1   7  -1    4.41    0.19
  -1   7  -1    3.78    0.23
  -1  -7   1    3.90    0.17
  -1  -7   1    3.73    0.21
   1   7   1    3.54    0.21
  -1  -7   1    3.76    0.20
   2   7  -1   63.46    2.30
  -2  -7  -1   66.13    2.30
   2  -7   1   65.31    2.29
   2  -7   1   67.79    2.32
  -2  -7  -1   61.15    2.27
   2   7  -1   64.48    2.29
   2   7  -1   63.99    2.31
   2  -7   1   66.11    2.27
  -2   7   1   63.09    2.31
  -2   7   1   64.86    2.30
   2   7  -1   62.74    2.26
  -2   7   1   61.54    2.28
  -2   7   1   64.74    2.28
   2   7  -1   64.56    2.27
  -2   7   1   62.00    2.25
   2   7   1   64.16    2.30
   2  -7  -1   65.00    2.29
  -2  -7   1   67.68    2.29
   2  -7  -1   66.49    2.31
   2   7   1   64.25    2.30
   2   7   1   61.30    2.27
   2  -7  -1   64.70    2.28
  -2   7  -1   62.48    2.27
   2   7   1   65.03    2.28
  -2   7  -1   62.56    2.32
  -2   7  -1   62.54    2.30
  -3  -7  -1  177.11    6.41
   3  -7   1  182.48    6.42
  -3   7   1  179.71    6.41
   3   7  -1  211.28    6.48
  -3   7   1  175.14    6.43
   3   7  -1  193.70    6.45
  -3   7   1  191.10    6.42
   3   7  -1  182.92    6.41
   3   7  -1  178.35    6.45
   3   7  -1  177.25    6.43
   3  -7   1  188.93    6.46
  -3   7   1  174.64    6.41
   3  -7   1  183.03    6.41
   3   7   1  175.76    6.43
   3   7   1  182.18    6.44
   3  -7  -1  183.77    6.43
  -3   7  -1  187.44    6.45
   3   7   1  175.41    6.41
   3   7   1  171.53    6.43
   3  -7  -1  178.79    6.41
   3  -7  -1  185.71    6.44
   3   7   1  191.19    6.42
  -3   7  -1  176.83    6.44
   4  -7   1   65.20    2.32
  -4  -7  -1   63.80    2.32
  -4   7   1   60.89    2.33
   4   7  -1   63.56    2.30
   4  -7   1   65.62    2.31
  -4   7   1   61.76    2.31
   4   7  -1   65.29    2.33
   4   7  -1   63.40    2.34
  -4   7   1   63.74    2.31
  -4   7   1   62.12    2.28
   4   7  -1   66.50    2.31
   4   7   1   64.38    2.31
   4   7   1   65.94    2.34
   4   7   1   66.97    2.34
   4  -7  -1   66.04    2.38
   4   7   1   68.21    2.32
  -4   7  -1   64.50    2.34
   4  -7  -1   67.11    2.36
   4  -7  -1   68.45    2.33
   5  -7   1   40.34    1.42
  -5   7   1   37.76    1.41
  -5   7   1   38.47    1.38
  -5  -7  -1   40.50    1.43
   5   7  -1   37.90    1.43
  -5   7   1   39.27    1.40
  -5   7   1   37.10    1.43
  -5   7   1   38.93    1.38
   5   7  -1   36.48    1.44
   5   7  -1   39.13    1.40
  -5   7  -1   39.16    1.38
   5   7   1   38.39    1.41
  -5   7  -1   38.34    1.44
   5   7   1   39.54    1.43
   5   7   1   40.06    1.44
   5  -7  -1   40.49    1.42
  -6   7   1   43.12    1.48
   6   7  -1   39.81    1.52
  -6   7   1   40.90    1.52
   6   7  -1   41.09    1.51
  -6   7   1   41.68    1.46
   6  -7   1   41.35    1.49
  -6  -7  -1   41.03    1.51
  -6   7   1   42.26    1.46
   6   7  -1   40.96    1.48
  -6   7  -1   37.93    1.52
  -6   7  -1   40.03    1.46
   6  -7  -1   40.83    1.50
   6   7   1   40.36    1.49
   6   7   1   42.13    1.52
  -7  -7  -1    4.37    0.27
   7  -7   1    4.70    0.24
   7   7  -1    5.32    0.29
  -7   7   1    4.58    0.21
  -7   7   1    4.48    0.23
  -7   7   1    4.18    0.26
  -7   7   1    4.56    0.22
   7  -7   1    4.38    0.19
  -7   7  -1    4.03    0.22
   7   7   1    3.93    0.28
  -7   7  -1    4.14    0.22
  -7   7  -1    4.08    0.27
   7  -7  -1    3.64    0.25
  -8  -7  -1   49.27    1.90
  -8   7   1   48.35    1.89
   8   7  -1   50.94    1.90
  -8   7   1   51.81    1.85
   8  -7   1   53.00    1.83
  -8   7   1   52.58    1.86
   8  -7   1   53.53    1.88
  -8   7   1   52.94    1.86
  -8   7  -1   52.38    1.86
   8   7   1   49.95    1.90
  -8   7  -1   50.13    1.91
  -8   7  -1   54.14    1.86
   8  -7  -1   51.29    1.84
   8  -7  -1   51.75    1.88
  -9   7   1   99.62    3.44
   9   7  -1   94.21    3.47
  -9   7   1   94.95    3.48
   9  -7   1   95.15    3.45
  -9  -7  -1   95.73    3.49
   9  -7   1   91.20    3.41
  -9   7   1   97.60    3.43
  -9   7   1   99.47    3.44
  -9   7  -1   91.52    3.48
  -9   7  -1  100.65    3.44
  -9   7  -1   98.83    3.44
   9  -7  -1  110.87    3.45
   9   7   1   94.55    3.48
   9  -7  -1   89.21    3.45
 -10   7   1   55.57    2.02
  10   7  -1   54.09    2.05
 -10   7   1   55.76    2.01
 -10   7   1   58.25    2.02
 -10   7   1   53.70    2.05
 -10  -7  -1   54.49    2.07
 -10   7  -1   53.61    2.06
 -10   7  -1   57.98    2.02
 -10   7  -1   54.69    2.02
  10   7   1   56.22    2.06
 -11  -7  -1   12.27    0.61
 -11   7   1   12.31    0.55
 -11   7   1   11.09    0.56
  11   7  -1   11.51    0.58
 -11   7   1   12.08    0.53
 -11   7   1   12.41    0.57
 -11   7  -1   11.85    0.54
 -11   7  -1   12.28    0.59
  11   7   1   12.26    0.59
 -12   7   1    7.27    0.41
 -12   7   1    6.58    0.41
 -12  -7  -1    6.38    0.45
 -12  -7   1    6.50    0.45
 -12   7  -1    6.22    0.42
 -12   7  -1    6.93    0.41
  12   7   1    6.29    0.44
 -13  -7  -1    1.58    0.25
 -13   7   1    1.47    0.24
 -13   7  -1    1.99    0.25
  13   7   1    1.60    0.24
 -13  -7   1    1.46    0.24
 -14   7   1    4.48    0.46
  14   7  -1    4.67    0.47
 -14  -7  -1    4.34    0.47
  14   7   1    4.26    0.44
 -14   7  -1    4.61    0.45
 -14  -7   1    4.08    0.46
  15   7  -1    6.30    0.57
 -15   7   1    8.28    0.60
 -15  -7  -1    6.48    0.59
 -15  -7   1    6.40    0.57
 -15   7  -1    6.15    0.58
  15   7   1    5.11    0.54
 -16  -7  -1    2.16    0.41
  16   7  -1    2.51    0.38
 -16   7   1    2.30    0.42
 -16   7  -1    2.48    0.44
  16   7   1    1.89    0.36
 -16  -7   1    2.28    0.42
 -17  -7  -1    3.36    0.49
  17   7  -1    2.21    0.44
  17   7   1    1.68    0.41
 -17  -7   1    1.79    0.41
 -18  -7  -1    2.75    0.55
 -18  -7   1    3.40    0.56
  18   7   1    3.03    0.52
   0   8  -1   39.52    1.53
   0   8   1   41.40    1.54
   0   8   1   41.82    1.52
   0   8  -1   40.93    1.51
   0  -8   1   42.55    1.52
   0  -8  -1   40.41    1.47
   0  -8  -1   43.76    1.53
   0  -8  -1   42.66    1.51
   0  -8  -1   43.74    1.52
   0  -8   1   41.20    1.53
   0  -8   1   42.18    1.49
   0   8   1   40.12    1.50
   0   8  -1   41.06    1.49
   0   8   1   43.33    1.49
   0   8  -1   42.72    1.48
  -1  -8  -1  193.20    6.73
   1   8  -1  184.19    6.74
  -1  -8  -1  182.58    6.72
  -1   8   1  193.73    6.80
  -1   8   1  181.58    6.75
  -1   8   1  181.60    6.74
   1  -8   1  187.24    6.72
   1   8  -1  198.35    6.76
  -1   8   1  179.35    6.76
  -1  -8  -1  189.97    6.75
   1  -8   1  188.49    6.74
  -1  -8  -1  202.00    6.74
   1  -8   1  195.89    6.76
   1   8  -1  189.33    6.71
  -1   8  -1  191.51    6.78
   1  -8  -1  190.77    6.73
   1  -8  -1  196.59    6.75
   1   8   1  190.52    6.75
  -1  -8   1  193.49    6.72
  -1   8  -1  202.29    6.71
  -1  -8   1  198.11    6.73
  -1   8  -1  200.55    6.77
   1  -8  -1  198.08    6.75
   1   8   1  190.48    6.72
   1   8   1  198.32    6.72
   1   8   1  184.37    6.76
  -1   8  -1  184.71    6.76
  -1   8  -1  193.25    6.73
  -1  -8   1  194.69    6.74
  -1  -8   1  198.87    6.75
   2   8  -1    4.06    0.18
  -2   8   1    3.75    0.20
  -2   8   1    3.55    0.22
  -2   8   1    4.01    0.15
  -2  -8  -1    3.53    0.18
   2  -8   1    3.91    0.19
   2   8  -1    3.89    0.17
  -2   8   1    3.73    0.23
   2  -8   1    3.27    0.26
   2   8  -1    3.80    0.24
   2  -8   1    3.79    0.21
  -2   8   1    3.81    0.19
   2   8  -1    3.62    0.22
  -2  -8  -1    3.92    0.23
   2   8   1    3.60    0.22
   2  -8  -1    3.65    0.22
  -2   8  -1    3.28    0.22
   2  -8  -1    3.14    0.24
   2   8   1    3.66    0.19
  -2   8  -1    3.56    0.18
  -2   8  -1    3.51    0.18
   2   8   1    3.37    0.22
   2   8   1    3.55    0.18
  -2   8  -1    3.19    0.25
   2  -8  -1    3.44    0.20
  -2  -8   1    3.33    0.21
   3   8  -1   16.41    0.67
   3   8  -1   16.75    0.64
  -3   8   1   15.68    0.62
   3   8  -1   16.37    0.60
  -3   8   1   15.78    0.65
  -3   8   1   16.79    0.62
  -3   8   1   16.24    0.58
   3   8  -1   16.30    0.61
   3  -8   1   15.96    0.63
  -3  -8  -1   16.34    0.62
   3  -8   1   16.18    0.62
  -3   8  -1   15.96    0.61
   3  -8  -1   15.87    0.67
   3   8   1   15.99    0.65
   3   8   1   16.63    0.65
   3   8   1   16.18    0.62
  -3   8  -1   15.32    0.65
   3  -8  -1   16.96    0.66
   3  -8  -1   16.40    0.64
   3   8   1   16.52    0.63
  -3   8  -1   15.43    0.67
  -4   8   1   20.98    0.79
   4   8  -1   21.63    0.82
   4   8  -1   21.35    0.79
  -4   8   1   19.41    0.82
   4   8  -1   21.11    0.77
  -4  -8  -1   21.55    0.80
  -4   8   1   21.10    0.75
   4  -8   1   22.08    0.81
  -4   8   1   19.62    0.79
   4   8  -1   19.58    0.83
  -4   8  -1   20.49    0.83
   4   8   1   22.66    0.82
   4   8   1   21.27    0.79
   4   8   1   20.30    0.82
   4   8   1   20.91    0.82
   4  -8  -1   21.86    0.81
   5  -8   1   50.32    1.79
  -5   8   1   51.35    1.77
  -5  -8  -1   47.49    1.79
  -5   8   1   47.73    1.78
  -5   8   1   47.59    1.81
  -5   8   1   48.64    1.74
   5   8  -1   50.07    1.77
   5   8  -1   47.52    1.82
   5   8  -1   50.19    1.81
   5  -8  -1   49.77    1.80
   5   8   1   49.67    1.81
  -5   8  -1   46.67    1.81
   5   8   1   50.51    1.81
   5   8   1   53.47    1.78
   6   8  -1   52.87    1.89
  -6  -8  -1   51.14    1.92
  -6   8   1   52.91    1.87
  -6   8   1   56.03    1.90
   6   8  -1   54.10    1.94
   6  -8   1   52.66    1.91
  -6   8   1   50.02    1.93
  -6   8   1   52.18    1.86
   6   8  -1   51.40    1.95
  -6   8  -1   55.66    1.89
   6   8   1   52.47    1.94
   6   8   1   51.08    1.93
   6  -8  -1   54.92    1.92
   6   8   1   51.84    1.90
  -6   8  -1   52.96    1.95
  -6   8  -1   52.18    1.86
  -7   8   1   24.35    0.91
  -7   8   1   23.30    0.95
   7   8  -1   23.77    0.95
  -7   8   1   25.00    0.89
   7   8  -1   22.90    0.96
  -7   8   1   24.73    0.89
  -7  -8  -1   22.57    0.94
   7  -8   1   24.36    0.93
  -7   8  -1   24.35    0.96
  -7   8  -1   25.65    0.90
   7   8   1   24.29    0.92
   7   8   1   24.05    0.95
   7   8   1   24.09    0.96
   7  -8  -1   25.65    0.94
  -7   8  -1   24.84    0.89
  -8   8   1   17.87    0.66
   8   8  -1   16.11    0.73
  -8   8   1   16.99    0.72
  -8   8   1   17.82    0.66
  -8   8   1   18.05    0.68
   8   8  -1   16.62    0.72
   8  -8   1   17.75    0.70
   8   8  -1   16.67    0.67
  -8  -8  -1   17.26    0.72
   8  -8  -1   16.86    0.71
   8   8   1   17.26    0.73
  -8   8  -1   18.03    0.67
  -8   8  -1   16.35    0.72
   8   8   1   16.82    0.69
  -8   8  -1   17.93    0.66
  -9  -8  -1    3.28    0.29
  -9   8   1    3.64    0.22
   9   8  -1    2.94    0.29
  -9   8   1    3.12    0.24
  -9   8   1    3.40    0.22
   9   8  -1    3.27    0.30
  -9   8   1    2.71    0.26
  -9   8  -1    2.97    0.28
  -9   8  -1    3.10    0.25
  -9   8  -1    3.26    0.23
   9   8   1    3.02    0.29
 -10  -8  -1    1.33    0.20
 -10   8   1    1.60    0.16
  10   8  -1    1.75    0.21
 -10   8   1    1.77    0.21
 -10   8   1    1.73    0.19
 -10   8   1    1.38    0.19
 -10   8  -1    1.83    0.22
 -10   8  -1    1.82    0.22
  10   8   1    1.49    0.20
 -11   8   1    2.25    0.27
  11   8  -1    2.59    0.27
 -11  -8  -1    1.92    0.24
 -11   8   1    1.82    0.23
 -11  -8   1    2.74    0.31
 -11   8  -1    2.50    0.31
  11   8   1    2.50    0.33
 -11   8  -1    2.69    0.27
  12   8  -1    2.88    0.31
 -12   8   1    2.91    0.33
 -12   8   1    3.09    0.32
 -12  -8  -1    2.86    0.36
 -12   8  -1    2.84    0.32
 -12  -8   1    2.84    0.35
 -12   8  -1    2.52    0.34
  12   8   1    3.18    0.39
 -13   8   1    0.96    0.23
 -13  -8  -1    0.80    0.24
  13   8  -1    1.28    0.26
 -13   8  -1    1.31    0.24
 -13  -8   1    1.23    0.25
  13   8   1    0.79    0.25
 -13   8  -1    1.26    0.23
 -14   8   1    0.93    0.26
  14   8  -1    0.41    0.29
 -14  -8  -1    0.73    0.26
 -14  -8   1    0.44    0.24
  14   8   1    0.88    0.28
 -14   8  -1    0.96    0.27
 -15   8   1    1.84    0.42
  15   8  -1    1.10    0.35
 -15  -8  -1    2.03    0.37
 -15   8  -1    1.80    0.45
  15   8   1    1.34    0.35
 -15  -8   1    1.50    0.32
 -16  -8  -1    1.28    0.37
  16   8  -1    0.49    0.38
  16   8   1    0.64    0.37
 -16  -8   1    0.89    0.35
 -17  -8  -1    2.55    0.49
 -17  -8   1    2.74    0.51
  17   8   1    2.01    0.50
   0   9  -1   15.80    0.60
   0   9   1   16.12    0.61
   0  -9   1   16.59    0.64
   0   9  -1   16.09    0.58
   0  -9  -1   15.89    0.64
   0  -9  -1   16.76    0.65
   0  -9   1   16.03    0.61
   0   9  -1   14.86    0.65
   0   9  -1   16.25    0.63
   0   9   1   15.75    0.64
   0   9  -1   15.14    0.67
   0  -9  -1   15.94    0.62
   0   9   1   17.07    0.60
   0   9   1   17.31    0.67
   1   9  -1    9.78    0.41
   1  -9   1    9.46    0.38
  -1  -9  -1    9.30    0.36
  -1   9   1    9.28    0.39
   1   9  -1    8.93    0.44
   1   9  -1    9.66    0.36
  -1  -9  -1    9.60    0.39
  -1   9   1    9.42    0.42
  -1   9   1   10.01    0.37
   1  -9   1    9.47    0.41
  -1   9   1    9.31    0.41
   1   9  -1    9.67    0.37
  -1  -9  -1    9.34    0.42
   1   9   1    9.97    0.44
  -1   9  -1    9.81    0.39
   1  -9  -1    8.93    0.40
  -1   9  -1    8.58    0.45
  -1   9  -1    8.56    0.42
   1   9   1    9.55    0.38
  -1  -9   1    9.35    0.36
   1  -9  -1    9.73    0.43
   1   9   1    9.26    0.41
   1   9   1    9.40    0.38
   1  -9  -1    9.28    0.42
  -1   9  -1    9.44    0.37
  -2   9   1  127.88    4.49
  -2  -9  -1  122.25    4.51
  -2   9   1  129.12    4.53
   2   9  -1  134.08    4.51
  -2   9   1  130.63    4.57
  -2   9   1  125.33    4.53
   2  -9   1  130.41    4.55
   2  -9   1  129.57    4.52
   2   9  -1  125.94    4.51
  -2  -9  -1  135.99    4.55
  -2   9   1  124.48    4.56
   2   9  -1  132.75    4.55
   2   9  -1  123.37    4.58
  -2  -9   1  133.77    4.55
  -2  -9   1  123.71    4.51
  -2   9  -1  121.56    4.52
   2  -9  -1  126.76    4.55
   2   9   1  127.98    4.52
   2   9   1  136.02    4.52
  -2   9  -1  130.96    4.52
  -2   9  -1  125.86    4.58
  -2   9  -1  123.61    4.56
   2   9   1  128.88    4.57
   2   9   1  128.65    4.55
   2  -9  -1  130.66    4.56
   3  -9   1   24.02    0.89
  -3  -9  -1   23.01    0.86
   3   9  -1   22.56    0.85
  -3   9   1   23.83    0.87
   3   9  -1   23.63    0.85
  -3   9   1   21.89    0.90
   3   9  -1   22.65    0.92
  -3   9   1   23.32    0.82
  -3   9   1   21.51    0.86
   3   9  -1   22.77    0.89
   3  -9   1   23.01    0.87
   3   9   1   23.79    0.86
  -3   9  -1   22.34    0.91
  -3   9  -1   22.71    0.86
  -3   9  -1   22.36    0.93
   3   9   1   23.29    0.91
   3   9   1   23.67    0.87
  -3  -9   1   23.36    0.86
   3  -9  -1   23.67    0.89
   3   9   1   24.62    0.90
  -4   9   1   25.87    1.00
  -4   9   1   27.66    0.96
  -4   9   1   28.49    1.00
   4   9  -1   26.38    1.05
   4  -9   1   27.27    1.02
   4   9  -1   27.85    1.04
  -4  -9  -1   28.25    1.01
   4   9  -1   27.31    0.98
  -4   9   1   26.41    1.04
  -4   9  -1   24.87    1.04
   4  -9  -1   26.57    1.03
   4   9   1   26.94    1.00
   4   9   1   25.77    1.04
   4   9   1   27.36    1.04
  -5   9   1   19.21    0.70
  -5   9   1   19.24    0.66
   5  -9   1   19.10    0.73
   5   9  -1   16.91    0.75
  -5   9   1   17.60    0.75
  -5  -9  -1   18.11    0.72
   5   9  -1   18.57    0.69
  -5   9   1   17.57    0.71
   5   9  -1   18.49    0.75
  -5   9  -1   17.76    0.75
   5  -9  -1   18.81    0.74
   5   9   1   18.67    0.71
   5   9   1   18.38    0.75
   6  -9   1   11.73    0.49
   6   9  -1   11.01    0.52
  -6   9   1   11.83    0.46
   6   9  -1   11.54    0.52
  -6  -9  -1   10.78    0.49
  -6   9   1   10.61    0.51
  -6   9   1   11.34    0.42
   6   9  -1   10.97    0.45
   6   9   1   11.20    0.51
   6   9   1   10.87    0.52
  -6   9  -1   10.38    0.51
   6   9   1   12.33    0.48
   6  -9  -1   11.28    0.51
  -6   9  -1   11.21    0.45
  -7   9   1    5.62    0.22
   7   9  -1    5.38    0.27
  -7   9   1    5.56    0.33
  -7  -9  -1    5.48    0.32
   7   9  -1    5.66    0.35
  -7   9   1    5.67    0.24
   7   9  -1    4.88    0.34
  -7   9   1    5.46    0.28
   7  -9   1    5.11    0.32
  -7   9  -1    5.38    0.27
   7   9   1    5.29    0.29
  -7   9  -1    5.51    0.34
   7   9   1    4.95    0.33
   7   9   1    5.20    0.34
   7  -9  -1    4.93    0.34
  -8   9   1   41.91    1.59
  -8   9   1   43.70    1.53
  -8   9   1   43.71    1.51
  -8  -9  -1   42.34    1.58
   8   9  -1   39.81    1.59
   8   9  -1   39.75    1.58
  -8   9   1   42.60    1.50
   8   9  -1   40.89    1.53
  -8   9  -1   41.20    1.59
   8   9   1   40.33    1.54
   8   9   1   42.20    1.59
   8   9   1   41.12    1.58
  -8   9  -1   43.01    1.52
  -8   9  -1   43.13    1.50
  -9   9   1    0.75    0.17
  -9   9   1    1.10    0.13
  -9  -9  -1    0.84    0.17
   9   9  -1    0.82    0.18
  -9   9   1    1.11    0.15
  -9   9   1    0.96    0.12
   9   9  -1    1.03    0.13
   9   9  -1    0.79    0.17
   9   9   1    0.98    0.20
   9   9   1    1.10    0.19
  -9  -9   1    0.85    0.17
  -9   9  -1    0.90    0.12
   9   9   1    0.94    0.14
  -9   9  -1    0.96    0.19
  10   9  -1   18.33    0.82
  10   9  -1   19.98    0.82
 -10   9   1   19.26    0.80
  10   9  -1   18.16    0.74
 -10   9   1   21.25    0.73
 -10  -9  -1   18.25    0.81
 -10   9  -1   18.87    0.73
  10   9   1   16.46    0.75
 -10   9  -1   17.87    0.81
  10   9   1   17.38    0.81
 -10  -9   1   17.13    0.80
  10   9   1   17.44    0.81
 -11  -9  -1    4.62    0.41
  11   9  -1    4.94    0.33
 -11   9   1    4.92    0.33
 -11   9   1    5.51    0.40
  11   9  -1    5.03    0.41
  11   9  -1    5.79    0.44
  11   9   1    5.21    0.43
 -11   9  -1    5.28    0.40
 -11   9  -1    4.97    0.33
  11   9   1    5.17    0.41
 -11  -9   1    5.66    0.41
  11   9   1    5.65    0.36
 -12   9   1    3.58    0.32
  12   9  -1    3.38    0.35
  12   9  -1    3.75    0.40
 -12   9   1    3.90    0.37
 -12  -9  -1    3.78    0.40
  12   9  -1    3.52    0.32
 -12   9  -1    3.38    0.32
 -12   9  -1    3.53    0.37
  12   9   1    3.01    0.38
 -12  -9   1    3.19    0.33
  12   9   1    3.50    0.43
  12   9   1    3.62    0.34
 -13  -9  -1    0.33    0.23
  13   9  -1    0.09    0.18
 -13   9   1    0.18    0.20
 -13   9   1    0.31    0.22
  13   9  -1   -0.06    0.25
  13   9  -1    0.38    0.22
 -13   9  -1    0.04    0.24
  13   9   1    0.17    0.23
 -13  -9   1   -0.02    0.20
 -13   9  -1    0.13    0.21
  13   9   1    0.23    0.19
  14   9  -1    3.24    0.40
  14   9  -1    4.13    0.49
 -14  -9  -1    4.25    0.44
  14   9  -1    3.98    0.42
 -14  -9   1    3.77    0.42
  14   9   1    4.29    0.55
  14   9   1    4.53    0.44
 -15  -9  -1    0.08    0.31
  15   9  -1    0.54    0.31
  15   9  -1    0.43    0.37
  15   9  -1    0.09    0.27
  15   9   1    0.80    0.30
  15   9   1    0.32    0.28
  15   9   1   -0.24    0.32
 -15  -9   1    0.13    0.30
  16   9  -1    2.29    0.42
 -16  -9  -1    2.00    0.44
  16   9   1    2.05    0.45
 -16  -9   1    2.26    0.42
  16   9   1    2.08    0.41
  16   9   1    2.38    0.38
 -17  -9  -1    0.25    0.47
  17   9  -1    0.54    0.42
  17   9   1   -0.12    0.59
  17   9   1   -0.69    0.39
 -17  -9   1    0.28    0.46
   0  10  -1    5.77    0.28
   0 -10   1    5.49    0.26
   0  10   1    5.91    0.30
   0  10   1    5.87    0.26
   0  10   1    5.43    0.33
   0 -10  -1    4.99    0.32
   0  10  -1    5.34    0.34
   0  10  -1    5.67    0.25
   0  10   1    5.81    0.25
   0  10  -1    5.84    0.22
   0  10  -1    5.49    0.31
   0  10   1    5.43    0.30
   0 -10   1    5.52    0.31
   1  10  -1    6.28    0.36
  -1 -10  -1    6.13    0.30
   1  10  -1    6.79    0.32
  -1  10   1    6.07    0.28
   1  10  -1    6.14    0.32
  -1 -10  -1    6.19    0.34
   1 -10   1    6.41    0.29
  -1  10   1    6.02    0.34
   1 -10   1    6.47    0.32
   1  10  -1    6.50    0.26
  -1  10   1    6.49    0.31
   1  10  -1    6.60    0.27
  -1  10   1    6.72    0.26
  -1 -10  -1    6.29    0.25
  -1  10   1    5.81    0.32
  -1  10  -1    5.60    0.29
  -1  10  -1    5.50    0.32
  -1  10  -1    5.82    0.27
  -1 -10   1    5.78    0.32
   1  10   1    5.56    0.28
   1  10   1    5.99    0.28
  -1  10  -1    5.96    0.36
   1 -10  -1    5.34    0.33
   1  10   1    5.94    0.32
  -1 -10   1    5.82    0.24
   1  10   1    5.39    0.34
   2  10  -1   86.81    3.01
  -2  10   1   85.37    2.99
   2 -10   1   81.10    2.98
  -2 -10  -1   81.09    2.96
  -2  10   1   84.88    2.94
  -2  10   1   81.06    3.03
   2 -10   1   85.14    3.01
  -2  10   1   81.90    2.94
   2  10  -1   79.54    3.04
   2  10  -1   84.77    2.96
  -2  10   1   80.30    3.02
   2  10  -1   81.33    2.96
  -2  10   1   80.89    2.98
  -2  10  -1   85.42    2.98
  -2  10  -1   80.63    3.04
  -2 -10   1   87.50    3.01
   2  10   1   89.51    2.98
   2  10   1   88.14    2.97
  -2  10  -1   82.78    3.03
  -2  10  -1   84.05    2.97
   2  10   1   89.01    3.02
  -2 -10   1   81.90    2.96
   2 -10  -1   83.35    3.01
   2  10   1   86.01    3.03
  -3  10   1   10.98    0.52
  -3 -10  -1   11.76    0.48
   3  10  -1   11.58    0.47
   3  10  -1   11.60    0.55
   3  10  -1   12.14    0.46
   3 -10   1   11.44    0.51
   3  10  -1   12.75    0.52
  -3  10   1   11.08    0.48
  -3  10   1   11.90    0.43
  -3  10   1   12.02    0.49
   3  10   1   12.31    0.48
  -3  10  -1   12.03    0.48
   3  10   1   12.40    0.53
  -3  10  -1   11.35    0.53
  -3 -10   1   11.46    0.47
   3 -10  -1   12.37    0.53
  -3  10  -1   11.56    0.56
   3  10   1   12.26    0.54
  -4  10   1   62.25    2.06
  -4  10   1   54.60    2.10
   4 -10   1   57.61    2.08
  -4  10   1   57.18    2.06
   4  10  -1   57.68    2.12
   4  10  -1   61.03    2.10
   4  10  -1   58.97    2.04
   4  10   1   57.60    2.10
  -4  10  -1   54.06    2.10
   4  10   1   55.55    2.10
  -4 -10   1   55.43    2.06
   4 -10  -1   55.03    2.09
   4  10   1   56.29    2.05
  -5  10   1   57.76    1.98
   5  10  -1   55.85    1.97
   5 -10   1   55.19    2.01
  -5  10   1   53.58    1.99
   5  10  -1   53.40    2.05
   5  10  -1   56.24    2.03
  -5 -10  -1   54.66    2.00
  -5  10   1   53.39    2.03
   5  10   1   54.40    2.03
  -5  10  -1   58.51    1.97
   5 -10  -1   53.11    2.02
   5  10   1   55.84    2.03
  -5  10  -1   54.32    2.04
  -5 -10   1   54.86    2.00
   5  10   1   54.41    1.98
   6  10  -1    1.65    0.15
   6  10  -1    1.13    0.17
  -6 -10  -1    1.07    0.14
   6 -10   1    1.59    0.19
  -6  10   1    1.34    0.18
   6  10  -1    0.93    0.16
  -6  10   1    1.44    0.17
  -6 -10   1    1.40    0.16
   6  10   1    1.02    0.17
  -6  10  -1    1.19    0.15
  -6  10  -1    0.89    0.15
   6 -10  -1    1.06    0.17
   6  10   1    1.50    0.19
   6  10   1    1.08    0.13
   7  10  -1    5.81    0.29
  -7 -10  -1    5.47    0.34
   7  10  -1    5.62    0.37
   7  10  -1    5.40    0.37
  -7  10   1    6.01    0.31
  -7  10   1    5.79    0.37
  -7  10  -1    6.09    0.30
  -7  10  -1    6.00    0.37
  -7 -10   1    5.98    0.34
   7  10   1    5.54    0.36
   7  10   1    5.85    0.30
   7  10   1    6.01    0.38
  -8  10   1   17.24    0.66
   8  10  -1   16.95    0.73
  -8 -10  -1   16.31    0.70
   8  10  -1   16.21    0.73
  -8  10   1   16.79    0.72
   8  10  -1   17.03    0.64
   8  10   1   15.14    0.72
   8  10   1   15.86    0.72
  -8  10  -1   15.22    0.72
  -8 -10   1   15.59    0.70
   8  10   1   15.25    0.66
   9  10  -1    7.68    0.46
   9  10  -1    6.94    0.46
  -9  10   1    6.68    0.30
   9  10  -1    7.36    0.36
  -9 -10  -1    6.81    0.44
  -9  10   1    7.10    0.43
  -9 -10   1    7.40    0.44
   9  10   1    8.13    0.47
  -9  10  -1    7.11    0.44
   9  10   1    7.09    0.45
   9  10   1    7.22    0.38
 -10  10   1    8.07    0.48
  10  10  -1    8.23    0.41
  10  10  -1    7.88    0.51
 -10 -10  -1    7.88    0.49
  10  10  -1    8.50    0.52
 -10  10  -1    8.61    0.50
 -10 -10   1    8.47    0.49
  10  10   1    9.07    0.53
  10  10   1    8.58    0.50
  10  10   1    8.32    0.43
  11  10  -1   10.72    0.61
 -11  10   1   11.05    0.58
  11  10  -1   11.55    0.63
  11  10  -1   10.58    0.51
 -11 -10  -1   11.29    0.61
 -11  10  -1   10.45    0.59
  11  10   1   10.40    0.59
  11  10   1   11.21    0.63
 -11 -10   1   11.00    0.60
  11  10   1   10.01    0.53
  12  10  -1   11.17    0.67
  12  10  -1   11.16    0.64
 -12 -10  -1   11.24    0.64
  12  10  -1   10.01    0.53
 -12  10   1   11.63    0.60
 -12  10  -1   10.40    0.60
  12  10   1   10.62    0.66
  12  10   1   10.29    0.61
 -12 -10   1    9.94    0.61
  12  10   1   10.67    0.55
  13  10  -1   11.51    0.60
  13  10  -1   12.31    0.71
 -13  10   1   11.40    0.65
 -13 -10  -1   11.29    0.71
  13  10  -1   12.05    0.74
  13  10   1   12.43    0.62
  13  10   1   12.28    0.76
 -13  10  -1   11.48    0.67
 -13 -10   1   12.22    0.70
  13  10   1   12.25    0.68
  14  10  -1    5.17    0.46
  14  10  -1    5.62    0.57
  14  10  -1    5.98    0.67
 -14 -10  -1    6.23    0.60
 -14 -10   1    6.11    0.59
  14  10   1    5.91    0.51
  14  10   1    6.08    0.56
  14  10   1    5.02    0.66
 -15 -10  -1    4.21    0.49
  15  10  -1    4.47    0.61
  15  10   1    5.38    0.55
  15  10   1    4.49    0.59
 -15 -10   1    4.30    0.48
  15  10   1    5.15    0.57
 -16 -10  -1    1.51    0.49
  16  10  -1    1.58    0.44
  16  10   1    0.84    0.40
 -16 -10   1    1.40    0.45
  16  10   1    2.14    0.63
   0  11  -1    1.57    0.21
   0  11   1    1.45    0.14
   0  11   1    0.84    0.13
   0  11  -1    1.21    0.09
   0 -11   1    1.27    0.16
   0  11   1    1.56    0.17
   0  11  -1    1.50    0.19
   0  11   1    1.37    0.15
   0 -11   1    1.44    0.17
   0  11   1    1.44    0.19
   0  11  -1    1.26    0.14
   0  11  -1    1.02    0.15
  -1  11   1   50.13    1.91
   1  11  -1   52.31    1.83
  -1  11   1   54.39    1.87
   1 -11   1   50.93    1.88
   1  11  -1   53.51    1.87
  -1  11   1   50.85    1.85
   1  11  -1   51.66    1.93
  -1  11   1   49.25    1.90
   1  11  -1   53.72    1.82
   1  11  -1   49.26    1.89
  -1  11   1   53.19    1.82
   1  11   1   49.50    1.90
   1  11   1   50.60    1.84
  -1  11  -1   46.96    1.89
  -1 -11   1   49.43    1.88
  -1  11  -1   50.93    1.93
   1  11   1   51.86    1.83
  -1  11  -1   54.01    1.86
  -1  11  -1   51.29    1.84
   1  11   1   52.09    1.88
   1 -11  -1   50.06    1.89
  -2 -11  -1   11.12    0.43
   2  11  -1   11.24    0.43
  -2  11   1   11.93    0.48
  -2  11   1   10.53    0.52
   2  11  -1   11.38    0.49
   2  11  -1   11.23    0.50
  -2  11   1   11.47    0.41
  -2  11   1   11.41    0.40
   2 -11   1   10.77    0.50
  -2  11   1   10.79    0.45
  -2  11   1   10.05    0.50
   2  11  -1   10.50    0.53
   2  11  -1   11.09    0.44
  -2  11  -1   11.22    0.46
   2  11   1   10.92    0.46
   2 -11  -1   10.30    0.51
  -2  11  -1   10.37    0.51
   2  11   1   10.88    0.45
   2  11   1   11.21    0.50
   2  11   1   10.96    0.52
  -2 -11   1    9.85    0.50
  -2  11  -1   10.10    0.53
  -2  11  -1   10.50    0.44
  -2 -11   1   10.84    0.43
  -3  11   1   30.87    1.16
   3 -11   1   31.17    1.19
  -3  11   1   32.21    1.17
  -3  11   1   29.72    1.21
   3  11  -1   32.38    1.13
  -3 -11  -1   32.43    1.15
   3  11  -1   30.49    1.19
   3  11  -1   30.07    1.23
   3  11  -1   30.62    1.14
   3  11   1   33.01    1.21
   3 -11  -1   29.28    1.20
  -3  11  -1   30.58    1.21
  -3  11  -1   30.74    1.24
   3  11   1   30.45    1.21
   3  11   1   32.02    1.15
  -3 -11   1   32.50    1.15
  -4  11   1    0.39    0.15
  -4  11   1    0.28    0.09
  -4  11   1    0.27    0.10
  -4 -11  -1    0.39    0.10
   4 -11   1    0.17    0.14
   4  11  -1    0.39    0.08
   4  11  -1    0.30    0.15
   4  11  -1    0.50    0.14
   4  11   1    0.22    0.16
  -4  11  -1    0.30    0.14
   4  11   1    0.37    0.14
   4  11   1    0.36    0.09
  -4 -11   1    0.56    0.10
   4 -11  -1    0.53    0.19
  -5  11   1   17.36    0.75
   5  11  -1   17.94    0.75
  -5  11   1   19.02    0.69
   5  11  -1   17.91    0.77
  -5 -11  -1   16.78    0.70
   5  11  -1   18.56    0.67
  -5 -11   1   15.96    0.69
   5  11   1   17.15    0.68
  -5  11  -1   18.16    0.68
  -5  11  -1   16.24    0.75
   5  11   1   17.31    0.75
   5  11   1   16.68    0.75
  -6 -11  -1    7.67    0.40
  -6  11   1    8.12    0.44
   6  11  -1    6.15    0.44
   6  11  -1    7.95    0.46
  -6  11   1    8.45    0.38
   6  11  -1    8.37    0.35
   6  11   1    7.73    0.37
   6  11   1    7.83    0.45
  -6  11  -1    7.29    0.44
   6  11   1    7.99    0.44
  -6  11  -1    8.31    0.37
  -6 -11   1    7.63    0.39
   7  11  -1   58.12    2.22
  -7  11   1   65.07    2.14
  -7 -11  -1   58.84    2.17
  -7  11   1   59.72    2.21
   7  11  -1   59.05    2.12
   7  11  -1   59.88    2.20
   7  11   1   57.18    2.13
   7  11   1   57.99    2.20
  -7  11  -1   58.92    2.21
  -7 -11   1   57.30    2.17
   7  11   1   57.55    2.20
   8  11  -1    1.60    0.22
  -8 -11  -1    1.71    0.21
   8  11  -1    1.77    0.19
  -8  11   1    1.93    0.23
   8  11  -1    1.30    0.22
  -8 -11   1    1.46    0.19
   8  11   1    1.41    0.21
   8  11   1    1.65    0.17
  -8  11  -1    0.95    0.19
   8  11   1    1.27    0.21
   9  11  -1    9.06    0.55
  -9  11   1    9.74    0.54
   9  11  -1   10.00    0.45
   9  11  -1   10.19    0.57
  -9 -11  -1   10.08    0.54
   9  11   1    9.84    0.57
   9  11   1   10.10    0.55
   9  11   1   10.10    0.47
  -9  11  -1   10.20    0.55
  -9 -11   1   10.75    0.54
 -10  11   1    1.76    0.24
  10  11  -1    1.83    0.19
 -10 -11  -1    1.98    0.27
  10  11  -1    1.66    0.26
  10  11  -1    1.71    0.28
  10  11   1    1.94    0.22
 -10 -11   1    1.95    0.26
  10  11   1    2.02    0.27
  10  11   1    2.54    0.32
 -10  11  -1    1.77    0.26
  11  11  -1    5.10    0.35
  11  11  -1    4.39    0.45
 -11  11   1    4.82    0.42
  11  11  -1    4.78    0.51
 -11 -11  -1    4.60    0.44
  11  11   1    4.49    0.43
 -11  11  -1    4.75    0.44
 -11 -11   1    4.10    0.42
  11  11   1    4.99    0.37
  11  11   1    4.29    0.50
  12  11  -1    2.04    0.36
  12  11  -1    1.82    0.24
 -12  11   1    1.62    0.27
 -12 -11  -1    1.57    0.27
  12  11  -1    1.92    0.33
  12  11   1    1.49    0.32
 -12 -11   1    1.35    0.27
  12  11   1    1.78    0.30
  12  11   1    1.55    0.24
 -12  11  -1    1.60    0.28
 -13  11   1   31.34    1.30
  13  11  -1   30.73    1.37
  13  11  -1   30.17    1.34
 -13 -11  -1   31.12    1.34
  13  11   1   30.33    1.32
  13  11   1   30.76    1.24
  13  11   1   30.63    1.37
 -13 -11   1   30.09    1.32
 -13  11  -1   30.47    1.32
 -14 -11  -1    2.95    0.43
  14  11  -1    2.72    0.41
 -14  11   1    2.97    0.37
  14  11   1    2.91    0.39
 -14  11  -1    2.25    0.36
  14  11   1    2.63    0.46
 -14 -11   1    2.51    0.39
  14  11   1    2.41    0.39
 -15 -11  -1   -0.07    0.37
  15  11  -1    0.51    0.37
  15  11   1    0.40    0.38
 -15 -11   1    0.54    0.37
  16  11  -1    0.71    0.47
 -16 -11  -1    0.96    0.49
  16  11   1    1.69    0.47
 -16 -11   1    1.01    0.48
   0  12  -1    3.12    0.28
   0  12  -1    3.32    0.19
   0  12   1    3.03    0.27
   0  12  -1    2.98    0.31
   0  12   1    3.51    0.27
   0  12   1    3.14    0.21
   0  12   1    3.45    0.20
   0  12   1    3.22    0.30
   0  12  -1    2.86    0.25
  -1  12   1   27.37    1.07
  -1  12   1   26.71    1.13
  -1  12   1   29.90    1.03
   1  12  -1   27.58    1.13
   1  12  -1   28.99    1.04
  -1  12   1   29.60    1.03
  -1  12   1   27.31    1.14
   1  12  -1   27.85    1.16
   1  12  -1   29.95    1.11
   1  12  -1   29.32    1.06
  -1  12   1   29.95    1.11
  -1  12  -1   28.96    1.06
   1  12   1   28.44    1.07
  -1  12  -1   27.71    1.14
   1  12   1   28.65    1.15
   1  12   1   29.58    1.06
  -1  12  -1   28.55    1.17
   1  12   1   31.53    1.12
   1  12   1   28.15    1.13
  -1  12  -1   30.32    1.09
   2  12  -1   28.01    1.00
  -2  12   1   27.00    1.09
  -2  12   1   26.34    1.02
  -2  12   1   28.72    1.05
  -2  12   1   25.27    1.08
   2  12  -1   26.36    1.08
   2  12  -1   26.15    1.11
  -2 -12  -1   27.96    0.99
   2  12  -1   28.28    1.06
   2  12  -1   23.74    0.99
   2  12   1   27.10    1.01
  -2  12  -1   27.02    1.01
  -2  12  -1   26.02    1.09
  -2 -12   1   28.44    0.99
  -2  12  -1   26.89    1.11
  -2  12  -1   29.04    1.03
   2  12   1   29.73    1.08
   2  12   1   28.30    1.10
  -3  12   1   24.46    1.02
  -3  12   1   26.93    0.97
  -3  12   1   25.12    0.96
   3  12  -1   25.23    1.04
   3  12  -1   26.41    1.00
   3  12  -1   26.56    0.93
  -3 -12  -1   25.33    0.94
  -3  12  -1   23.21    1.02
  -3  12  -1   24.19    1.04
   3  12   1   24.50    1.02
  -3 -12   1   24.63    0.94
   3  12   1   25.93    1.01
   3  12   1   24.39    0.94
  -4  12   1    5.36    0.31
  -4 -12  -1    4.46    0.29
   4  12  -1    5.22    0.37
  -4  12   1    5.30    0.30
  -4  12   1    5.18    0.37
   4  12  -1    5.97    0.26
   4  12  -1    5.19    0.38
   4  12   1    5.41    0.38
  -4  12  -1    4.83    0.36
  -4 -12   1    5.13    0.29
   4  12   1    5.31    0.36
  -4  12  -1    5.40    0.30
   4  12   1    5.26    0.28
  -5  12   1   22.10    0.96
   5  12  -1   24.18    0.86
   5  12  -1   23.83    0.96
  -5 -12  -1   22.52    0.90
   5  12  -1   22.28    0.98
  -5  12   1   23.81    0.89
   5  12   1   23.28    0.96
  -5  12  -1   22.41    0.97
   5  12   1   23.18    0.88
  -5  12  -1   23.58    0.93
  -5 -12   1   23.25    0.90
   5  12   1   22.45    0.96
   6  12  -1    1.55    0.17
   6  12  -1    1.66    0.24
  -6  12   1    1.32    0.22
  -6  12   1    1.02    0.16
  -6 -12  -1    1.50    0.18
   6  12  -1    1.40    0.24
  -6 -12   1    1.72    0.22
   6  12   1    1.33    0.22
  -6  12  -1    0.98    0.20
   6  12   1    1.39    0.15
   6  12   1    1.39    0.21
  -7 -12  -1    6.31    0.37
   7  12  -1    6.23    0.44
   7  12  -1    4.98    0.43
   7  12  -1    5.41    0.29
  -7  12   1    5.50    0.40
  -7 -12   1    5.17    0.35
   7  12   1    5.58    0.43
   7  12   1    5.69    0.32
   7  12   1    5.71    0.42
  -7  12  -1    6.16    0.42
  -8  12   1    7.31    0.47
  -8 -12  -1    7.88    0.45
   8  12  -1    7.90    0.51
   8  12  -1    7.59    0.50
   8  12  -1    7.41    0.36
  -8 -12   1    7.83    0.44
   8  12   1    7.85    0.39
   8  12   1    7.12    0.51
  -8  12  -1    6.78    0.48
   8  12   1    7.04    0.49
   9  12  -1   10.68    0.61
  -9 -12  -1   10.42    0.57
   9  12  -1   10.55    0.61
  -9  12   1   10.27    0.58
   9  12  -1   10.26    0.47
   9  12   1   10.04    0.58
  -9 -12   1   10.55    0.56
   9  12   1   10.67    0.62
  -9  12  -1    9.71    0.58
   9  12   1   10.90    0.50
 -10  12   1    1.85    0.26
 -10 -12  -1    1.45    0.26
  10  12  -1    1.87    0.29
  10  12  -1    1.60    0.30
  10  12  -1    1.86    0.20
  10  12   1    1.74    0.27
 -10 -12   1    1.61    0.25
  10  12   1    1.77    0.29
  10  12   1    1.71    0.22
 -10  12  -1    1.53    0.26
  11  12  -1   12.05    0.72
 -11  12   1   12.63    0.69
  11  12  -1   13.26    0.77
 -11 -12  -1   12.54    0.70
  11  12   1   12.31    0.61
 -11 -12   1   13.65    0.70
 -11  12  -1   13.58    0.72
  11  12   1   12.66    0.77
  11  12   1   13.16    0.71
 -12 -12  -1    1.49    0.32
  12  12  -1    1.74    0.34
 -12  12   1    1.59    0.31
  12  12   1    1.75    0.38
 -12  12  -1    1.42    0.29
  12  12   1    1.58    0.26
 -12 -12   1    1.58    0.31
 -13 -12  -1    4.99    0.58
  13  12  -1    5.00    0.59
 -13  12   1    5.08    0.56
  13  12   1    5.15    0.53
  13  12   1    4.67    0.58
 -13  12  -1    4.36    0.44
 -13 -12   1    4.61    0.57
 -14 -12  -1    2.39    0.42
  14  12  -1    2.15    0.43
 -14  12   1    2.98    0.40
 -14 -12   1    3.60    0.45
 -14  12  -1    2.26    0.39
  14  12   1    2.23    0.42
 -15 -12  -1    3.47    0.53
  15  12  -1    2.74    0.49
 -15 -12   1    2.31    0.48
  15  12   1    2.80    0.49
   0  13  -1   20.20    0.78
   0  13  -1   21.67    0.83
   0  13  -1   20.35    0.91
   0  13   1   20.77    0.80
   0  13   1   19.60    0.87
   0  13   1   20.89    0.89
   0  13  -1   19.74    0.88
   0  13   1   22.51    0.85
   1  13  -1    2.73    0.30
  -1  13   1    3.12    0.29
  -1  13   1    2.94    0.31
  -1  13   1    3.05    0.22
   1  13  -1    2.58    0.34
   1  13  -1    3.49    0.30
   1  13  -1    3.15    0.20
  -1  13   1    2.76    0.30
   1  13   1    3.37    0.30
   1  13   1    2.70    0.32
  -1  13  -1    3.49    0.27
   1  13   1    3.01    0.21
  -1  13  -1    2.54    0.31
  -1  13  -1    3.05    0.20
   1  13   1    2.97    0.31
  -1  13  -1    2.82    0.34
   2  13  -1   42.83    1.51
  -2  13   1   40.73    1.61
  -2  13   1   40.10    1.61
  -2  13   1   40.70    1.54
   2  13  -1   44.39    1.58
   2  13  -1   40.95    1.60
   2  13  -1   41.84    1.64
  -2  13   1   43.99    1.56
   2  13   1   42.20    1.62
   2  13   1   41.28    1.60
  -2  13  -1   41.14    1.62
   2  13   1   43.85    1.59
  -2  13  -1   41.00    1.64
   2  13   1   41.33    1.53
  -3  13   1   10.78    0.48
   3  13  -1    9.69    0.41
  -3 -13  -1   10.03    0.41
   3  13  -1   10.18    0.52
   3  13  -1   10.08    0.51
  -3  13   1    9.47    0.53
   3  13  -1    9.37    0.55
  -3  13   1    9.89    0.45
   3  13   1    9.69    0.43
   3  13   1    9.61    0.53
  -3  13  -1    9.71    0.53
   3  13   1   10.11    0.53
  -3 -13   1    9.83    0.41
  -4 -13  -1   19.30    0.80
   4  13  -1   20.54    0.88
   4  13  -1   20.39    0.78
  -4  13   1   20.67    0.82
  -4  13   1   20.12    0.89
   4  13  -1   20.04    0.91
   4  13   1   21.58    0.89
  -4  13  -1   20.50    0.90
   4  13   1   21.22    0.90
  -4 -13   1   22.13    0.80
   4  13   1   21.53    0.80
   5  13  -1    3.25    0.21
  -5 -13  -1    3.09    0.26
   5  13  -1    3.63    0.38
  -5  13   1    3.46    0.34
   5  13  -1    3.49    0.39
  -5  13  -1    3.53    0.35
   5  13   1    2.94    0.34
   5  13   1    3.25    0.24
   5  13   1    3.75    0.38
  -5 -13   1    2.71    0.26
  -6 -13  -1    6.85    0.40
   6  13  -1    7.97    0.51
   6  13  -1    7.33    0.34
  -6  13   1    7.00    0.46
   6  13  -1    7.17    0.51
  -6 -13   1    7.29    0.40
   6  13   1    6.71    0.48
   6  13   1    7.94    0.51
   6  13   1    7.70    0.37
  -6  13  -1    6.79    0.46
   7  13  -1    6.30    0.47
   7  13  -1    5.38    0.29
  -7 -13  -1    4.73    0.37
   7  13  -1    4.97    0.45
  -7  13   1    5.00    0.42
   7  13   1    5.54    0.46
  -7  13  -1    4.73    0.42
  -7 -13   1    4.88    0.36
   7  13   1    5.49    0.44
   7  13   1    5.25    0.32
  -8  13   1   21.45    0.95
  -8 -13  -1   20.98    0.91
   8  13  -1   22.26    0.97
   8  13  -1   20.87    0.97
  -8 -13   1   21.24    0.90
   8  13   1   21.08    0.97
  -8  13  -1   21.01    0.96
   8  13   1   21.70    0.85
   8  13   1   20.35    0.95
   9  13  -1    0.06    0.27
  -9 -13  -1    0.24    0.22
   9  13  -1    0.61    0.23
  -9  13   1    0.75    0.22
   9  13   1    0.55    0.18
  -9  13  -1    0.62    0.22
  -9 -13   1    0.49    0.21
   9  13   1    0.30    0.27
   9  13   1    0.46    0.23
 -10 -13  -1    2.07    0.29
 -10  13   1    2.44    0.32
  10  13  -1    2.89    0.37
  10  13   1    2.41    0.37
 -10  13  -1    2.31    0.32
 -10 -13   1    2.40    0.30
  10  13   1    2.28    0.33
  10  13   1    2.70    0.33
 -11 -13  -1    2.66    0.35
 -11  13   1    1.75    0.31
  11  13  -1    2.82    0.39
 -11 -13   1    2.33    0.32
 -11  13  -1    2.83    0.37
  11  13   1    1.85    0.33
  11  13   1    2.45    0.42
  12  13  -1    6.63    0.65
 -12  13   1    6.82    0.61
 -12 -13  -1    6.07    0.62
 -12 -13   1    7.56    0.62
  12  13   1    8.03    0.66
 -12  13  -1    8.04    0.63
  13  13  -1    1.46    0.38
 -13  13   1    0.06    0.31
 -13 -13  -1   -0.15    0.35
  13  13   1    0.11    0.34
 -13  13  -1    0.38    0.33
 -13 -13   1    0.47    0.35
 -14  13   1    4.33    0.50
  14  13  -1    4.27    0.53
 -14 -13  -1    4.28    0.54
  14  13   1    3.46    0.53
 -14 -13   1    4.23    0.53
 -14  13  -1    4.73    0.51
   0  14  -1    9.61    0.42
   0  14   1   10.53    0.52
   0  14   1    9.82    0.55
   0  14   1    9.90    0.54
   0  14  -1    9.89    0.58
   0  14  -1    9.34    0.54
   0  14   1    9.87    0.44
  -1  14   1   18.04    0.81
   1  14  -1   18.22    0.69
  -1  14   1   17.87    0.81
   1  14  -1   18.01    0.81
   1  14  -1   18.71    0.85
  -1  14   1   17.97    0.72
  -1  14  -1   17.41    0.81
  -1  14  -1   16.95    0.84
   1  14   1   17.81    0.82
   1  14   1   19.33    0.80
   1  14   1   17.66    0.81
   1  14   1   18.51    0.72
   2  14  -1    6.19    0.41
   2  14  -1    6.11    0.46
  -2  14   1    6.57    0.33
   2  14  -1    5.89    0.29
  -2  14   1    5.49    0.43
   2  14   1    5.96    0.43
   2  14   1    5.65    0.31
  -2  14  -1    5.40    0.43
   2  14   1    5.48    0.43
   2  14   1    5.04    0.40
  -2  14  -1    5.76    0.45
   3  14  -1    0.95    0.24
  -3 -14  -1    0.36    0.11
  -3  14   1    0.56    0.19
  -3  14   1    0.71    0.15
   3  14  -1    0.67    0.18
   3  14  -1    0.31    0.19
   3  14  -1    0.94    0.12
   3  14   1    0.65    0.22
  -3  14  -1    0.66    0.19
   3  14   1    0.85    0.23
   3  14   1    0.67    0.17
   3  14   1    0.96    0.14
   4  14  -1    7.48    0.47
   4  14  -1    7.95    0.34
  -4  14   1    7.50    0.48
  -4 -14  -1    7.83    0.36
   4  14  -1    7.66    0.52
  -4 -14   1    7.44    0.36
   4  14   1    7.86    0.37
   4  14   1    7.73    0.50
  -4  14  -1    7.22    0.49
   4  14   1    7.11    0.49
   5  14  -1   10.84    0.62
  -5 -14  -1    9.97    0.48
   5  14  -1    9.71    0.43
  -5  14   1   10.61    0.58
  -5  14  -1    9.72    0.58
  -5 -14   1   10.30    0.48
   5  14   1   11.24    0.60
   5  14   1   10.14    0.46
   5  14   1   10.84    0.59
  -6 -14  -1   22.88    0.91
   6  14  -1   23.49    1.03
  -6  14   1   22.18    0.99
   6  14   1   22.61    0.88
  -6 -14   1   22.01    0.90
   6  14   1   21.96    1.00
   6  14   1   22.47    1.00
  -6  14  -1   22.19    0.99
  -7  14   1   14.69    0.74
  -7 -14  -1   13.62    0.66
   7  14  -1   14.55    0.76
   7  14   1   14.84    0.78
   7  14   1   13.86    0.75
  -7  14  -1   14.87    0.74
   7  14   1   14.73    0.62
  -7 -14   1   14.13    0.67
  -8 -14  -1    8.57    0.52
  -8  14   1    8.29    0.55
   8  14  -1    8.81    0.61
  -8 -14   1    8.19    0.51
   8  14   1    8.42    0.59
   8  14   1    6.92    0.63
   8  14   1    7.48    0.43
  -8  14  -1    8.83    0.57
  -9 -14  -1    2.35    0.31
   9  14  -1    2.86    0.38
  -9  14   1    2.36    0.32
   9  14   1    2.57    0.40
  -9 -14   1    2.86    0.32
   9  14   1    2.18    0.35
  -9  14  -1    2.30    0.35
  10  14  -1    3.91    0.44
 -10  14   1    3.01    0.36
 -10 -14  -1    3.77    0.39
 -10  14  -1    2.65    0.37
 -10 -14   1    3.62    0.38
  10  14   1    5.16    0.56
 -11 -14  -1    1.32    0.34
  11  14  -1    0.59    0.36
 -11  14   1    0.98    0.32
  11  14   1    1.93    0.38
 -11  14  -1    1.91    0.34
 -11 -14   1    1.22    0.34
 -12  14   1    3.32    0.44
  12  14  -1    2.70    0.46
 -12 -14  -1    3.46    0.45
 -12 -14   1    3.32    0.45
 -12  14  -1    2.48    0.43
  12  14   1    2.73    0.46
  13  14  -1    3.97    0.55
 -13  14   1    4.25    0.49
 -13 -14  -1    3.88    0.51
 -13 -14   1    3.95    0.52
  13  14   1    3.91    0.56
 -13  14  -1    3.65    0.49
  14  14  -1    1.29    0.53
 -14  14   1    1.11    0.47
 -14 -14  -1    1.01    0.51
 -14 -14   1    1.47    0.51
  14  14   1    1.16    0.54
 -14  14  -1    1.10    0.45
   0  15   1    0.38    0.13
   0  15   1    0.57    0.21
   0  15   1    0.55    0.23
   0  15  -1    0.92    0.23
   0  15  -1    0.78    0.25
   1  15  -1    4.01    0.25
  -1  15   1    4.45    0.42
  -1  15   1    3.95    0.40
   1  15  -1    4.20    0.39
  -1  15   1    3.88    0.29
   1  15  -1    4.07    0.44
   1  15   1    4.21    0.28
   1  15   1    3.74    0.42
  -1  15  -1    3.36    0.42
   1  15   1    4.01    0.40
  -1  15  -1    3.93    0.41
  -2  15   1   -0.06    0.13
  -2  15   1   -0.04    0.20
   2  15  -1   -0.03    0.11
   2  15  -1    0.06    0.21
   2  15  -1   -0.23    0.18
   2  15   1   -0.03    0.17
  -2  15  -1    0.01    0.20
   2  15   1   -0.26    0.20
   2  15   1   -0.15    0.12
  -2  15  -1    0.01    0.18
   3  15  -1   54.66    2.10
  -3  15   1   54.39    2.11
   3  15  -1   57.31    2.15
  -3  15  -1   53.50    2.11
   3  15   1   54.68    2.10
   3  15   1   57.00    2.12
   3  15   1   53.81    1.99
   4  15  -1    2.50    0.31
  -4  15   1    1.71    0.27
   4  15  -1    1.95    0.31
  -4  15  -1    2.58    0.32
   4  15   1    2.39    0.32
   4  15   1    1.89    0.26
   4  15   1    2.30    0.24
  -5  15   1    0.47    0.22
   5  15  -1    0.22    0.21
   5  15  -1    0.78    0.27
   5  15   1    0.56    0.15
  -5  15  -1    0.26    0.23
   5  15   1    0.43    0.24
  -6  15   1    1.63    0.29
   6  15  -1    1.72    0.32
   6  15  -1    1.86    0.29
   6  15   1    1.82    0.32
  -6  15  -1    1.79    0.30
   6  15   1    2.11    0.21
   7  15  -1   -0.09    0.26
  -7  15   1    0.53    0.24
   7  15   1    0.39    0.27
  -7  15  -1    0.86    0.26
  -8  15   1    0.61    0.28
   8  15  -1    0.60    0.31
  -8 -15  -1    0.05    0.26
  -8 -15   1    0.41    0.31
  -8  15  -1    0.23    0.27
   8  15   1    0.53    0.30
  -9 -15  -1   26.80    1.21
   9  15  -1   24.19    1.19
  -9  15   1   25.37    1.15
  -9 -15   1   27.65    1.29
  -9  15  -1   23.51    1.16
   9  15   1   24.74    1.19
 -10  15   1    2.43    0.37
 -10 -15  -1    1.85    0.38
  10  15  -1    3.51    0.47
 -10  15  -1    2.46    0.38
  10  15   1    3.13    0.47
 -10 -15   1    2.55    0.44
  11  15  -1    3.20    0.48
 -11 -15  -1    2.23    0.61
 -11  15   1    2.88    0.42
  11  15   1    2.97    0.48
 -11  15  -1    2.92    0.44
  12  15  -1    0.96    0.48
 -12  15   1    0.34    0.38
  12  15   1    1.00    0.48
 -12  15  -1   -0.19    0.38
  13  15  -1    1.11    0.55
 -13  15   1    0.41    0.44
 -13  15  -1    0.29    0.44
   0  16   1    6.38    0.38
   0  16   1    6.51    0.51
   0  16  -1    6.65    0.55
   0  16   1    6.78    0.52
   0  16  -1    7.00    0.53
   1  16  -1   14.71    0.80
  -1  16   1   14.48    0.64
  -1  16   1   14.86    0.78
   1  16  -1   14.25    0.77
   1  16   1   15.74    0.78
   1  16   1   15.37    0.77
   1  16   1   14.89    0.63
  -1  16  -1   14.64    0.79
  -1  16  -1   15.33    0.78
   2  16  -1    2.22    0.32
  -2  16   1    2.30    0.32
   2  16  -1    2.45    0.36
  -2  16  -1    1.88    0.30
   2  16   1    2.62    0.35
   2  16   1    2.20    0.31
   2  16   1    2.68    0.27
   3  16  -1    1.00    0.27
   3  16  -1    1.35    0.32
  -3  16   1    0.92    0.26
   3  16   1    1.36    0.18
   3  16   1    1.69    0.31
   3  16   1    1.33    0.27
  -3  16  -1    1.26    0.27
   4  16  -1    3.20    0.40
  -4  16   1    3.68    0.39
   4  16  -1    3.05    0.35
   4  16   1    3.20    0.39
   4  16   1    3.20    0.36
  -4  16  -1    2.69    0.35
   5  16  -1    8.76    0.66
   5  16  -1    8.39    0.59
  -5  16   1    8.30    0.60
   5  16   1    7.91    0.63
   5  16   1    7.94    0.57
  -5  16  -1    8.42    0.60
  -6  16   1    9.50    0.66
   6  16  -1    9.95    0.72
   6  16  -1    9.73    0.64
   6  16   1   10.52    0.64
  -6  16  -1   10.46    0.68
   6  16   1   10.78    0.72
  -7  16   1    9.08    0.65
   7  16  -1    9.46    0.62
   7  16  -1    8.46    0.70
  -7  16  -1    9.00    0.66
   7  16   1    8.42    0.70
   8  16  -1    1.11    0.37
   8  16  -1    0.37    0.29
  -8  16   1    1.16    0.33
  -8  16  -1    1.34    0.35
   8  16   1    0.94    0.37
   9  16  -1    3.13    0.38
   9  16  -1    2.46    0.46
  -9  16   1    2.94    0.40
   9  16   1    3.00    0.48
  -9  16  -1    3.82    0.45
  10  16  -1    3.53    0.53
 -10  16   1    3.38    0.46
  10  16   1    3.44    0.53
 -10  16  -1    4.08    0.50
 -11  16   1    0.82    0.43
  11  16  -1    0.54    0.49
 -11  16  -1    0.75    0.42
   0  17  -1    7.84    0.65
   0  17  -1    8.85    0.64
   0  17   1    9.68    0.65
   0  17   1    8.90    0.47
   1  17  -1    2.77    0.36
   1  17  -1    3.39    0.43
  -1  17   1    2.97    0.39
   1  17   1    2.93    0.39
   1  17   1    3.79    0.42
  -1  17  -1    3.55    0.43
  -1  17  -1    4.13    0.44
  -2  17   1   23.74    1.11
   2  17  -1   23.91    1.11
   2  17  -1   23.55    1.14
   2  17   1   24.48    1.12
   2  17   1   23.54    1.09
  -2  17  -1   24.82    1.12
   3  17  -1    5.69    0.61
   3  17  -1    5.40    0.53
  -3  17   1    4.50    0.54
   3  17   1    5.26    0.61
   3  17   1    5.47    0.55
  -3  17  -1    5.98    0.56
   4  17  -1    6.49    0.57
  -4  17   1    6.70    0.59
   4  17  -1    5.21    0.64
   4  17   1    6.75    0.58
   4  17   1    7.21    0.65
  -4  17  -1    6.09    0.60
  -5  17   1    1.45    0.33
   5  17  -1    1.63    0.40
   5  17  -1    1.47    0.34
  -5  17  -1    1.20    0.35
   5  17   1    1.85    0.40
   5  17   1    1.76    0.36
   6  17  -1    7.92    0.65
  -6  17   1    8.58    0.66
   6  17  -1    7.35    0.75
  -6  17  -1    8.16    0.69
   6  17   1    7.45    0.62
   6  17   1    9.03    0.76
   7  17  -1    0.48    0.39
  -7  17   1    0.05    0.30
   7  17  -1    0.10    0.32
   7  17   1   -0.21    0.30
  -7  17  -1    0.10    0.30
   7  17   1   -0.08    0.41
   8  17  -1    7.08    0.83
  -8  17   1    8.47    0.72
   8  17  -1    6.58    0.66
   8  17   1    7.82    0.67
  -8  17  -1    6.35    0.71
   9  17  -1   -0.32    0.35
   9  17  -1   -0.50    0.46
  -9  17   1    0.76    0.39
  -9  17  -1   -0.05    0.38
 -10  17   1    1.32    0.46
  10  17  -1    1.54    0.43
  10  17  -1    0.64    0.54
 -10  17  -1    1.23    0.44
   0  18  -1    0.52    0.38
   0  18   1    0.92    0.33
   0  18  -1    0.93    0.33
   1  18  -1    2.07    0.39
  -1  18   1    2.41    0.41
   1  18  -1    2.05    0.44
   1  18   1    1.29    0.38
  -1  18  -1    1.43    0.35
   1  18   1    1.74    0.38
   2  18  -1    3.35    0.42
   2  18  -1    3.92    0.51
  -2  18   1    3.76    0.45
   2  18   1    3.25    0.44
   2  18   1    3.13    0.66
  -2  18  -1    2.54    0.41
   3  18  -1    0.06    0.39
  -3  18   1    0.54    0.34
   3  18  -1    0.04    0.31
  -3  18  -1    0.43    0.32
   3  18   1   -0.08    0.28
   4  18  -1    5.65    0.74
  -4  18   1    5.19    0.64
   4  18  -1    5.04    0.60
  -4  18  -1    4.76    0.63
   4  18   1    4.59    0.61
  -5  18   1    2.90    0.46
   5  18  -1    3.33    0.50
   5  18  -1    2.68    0.41
  -5  18  -1    2.86    0.44
   5  18   1    2.80    0.43
   6  18  -1   -0.07    0.34
  -6  18   1    0.48    0.36
   6  18  -1   -0.54    0.46
   6  18   1    0.02    0.34
  -6  18  -1    0.12    0.35
  -7  18   1    2.34    0.47
   7  18  -1    1.81    0.44
   7  18  -1    1.76    0.55
   7  18   1    2.45    0.45
  -7  18  -1    1.73    0.43
  -8  18   1    0.34    0.43
   8  18  -1    0.30    0.42
  -8  18  -1    0.22    0.45
   8  18   1    0.46    0.41
   0  19   1    0.72    0.39
   0  19  -1    0.32    0.37
  -1  19   1    6.74    0.74
   1  19  -1    8.00    0.83
   1  19  -1    7.71    0.75
  -1  19  -1    7.28    0.74
   1  19   1    6.72    0.74
   2  19  -1   -0.22    0.36
  -2  19   1   -0.09    0.36
   2  19  -1    0.33    0.47
   2  19   1   -0.24    0.35
  -2  19  -1    0.42    0.36
  -3  19   1    0.73    0.38
   3  19  -1    0.29    0.39
   3  19   1    0.77    0.40
  -3  19  -1    0.87    0.41
   4  19  -1    0.79    0.41
  -4  19   1    0.61    0.41
   4  19   1    0.93    0.40
  -4  19  -1    0.85    0.41
  -5  19   1    2.23    0.48
   5  19  -1    2.35    0.47
  -5  19  -1    2.27    0.47
   5  19   1    1.97    0.47
  -6  19   1    1.98    0.50
   6  19  -1    1.26    0.43
   6  19   1    0.31    0.43
  -6  19  -1    0.63    0.44
   0  20  -1    2.89    0.53
   0  20   1    2.27    0.52
  -1  20   1    1.32    0.49
   1  20  -1    1.03    0.46
   1  20   1    1.04    0.48
  -1  20  -1    0.58    0.47
  -2  20   1   10.15    0.90
   2  20  -1    8.39    0.89
  -2  20  -1    9.05    0.92
   2  20   1    9.01    0.91
  -3  20   1    1.74    0.62
   3  20  -1    1.02    0.73
  -3  20  -1    0.56    0.60
   3  20   1    0.84    0.66
   0   0   2  106.27    3.71
   0   0   2  107.12    3.69
   0   0  -2  103.90    3.69
   0   0   2  104.29    3.67
   0   0   2  104.78    3.69
   0   0   2  101.18    3.69
   0   0  -2  106.50    3.69
   0   0  -2  108.09    3.67
   0   0  -2   96.52    3.69
  -1   0   2   16.28    0.60
   1   0   2   17.12    0.60
   1   0  -2   16.85    0.60
  -1   0   2   15.94    0.60
   1   0   2   16.66    0.60
  -1   0  -2   16.27    0.60
   1   0   2   17.05    0.61
   1   0  -2   16.69    0.60
   1   0  -2   16.45    0.60
  -1   0   2   15.58    0.60
   2   0   2  186.34    6.15
  -2   0   2  167.16    6.14
   2   0  -2  179.61    6.14
   2   0  -2  148.08    6.15
   2   0   2  171.51    6.15
   2   0  -2  176.15    6.16
   2   0  -2  182.22    6.12
  -2   0  -2  182.51    6.19
  -2   0   2  172.28    6.16
  -2   0   2  178.36    6.17
   3   0  -2    2.26    0.11
   3   0  -2    2.38    0.11
  -3   0  -2    2.37    0.12
   3   0   2    2.41    0.11
  -3   0   2    2.21    0.11
  -3   0   2    2.35    0.11
   3   0  -2    2.41    0.10
   4   0  -2    2.07    0.10
   4   0   2    2.12    0.12
   4   0  -2    2.50    0.11
   4   0  -2    2.06    0.10
   4   0  -2    2.39    0.11
   4   0   2    2.01    0.11
  -4   0   2    1.92    0.11
   4   0   2    1.93    0.11
  -4   0   2    1.81    0.10
   5   0  -2   34.20    1.26
   5   0  -2   35.69    1.26
   5   0  -2   35.41    1.26
  -5   0  -2   34.51    1.28
  -5   0   2   34.16    1.27
   5   0  -2   36.87    1.26
   5   0   2   35.27    1.26
   5   0   2   35.69    1.28
   5   0   2   37.00    1.27
  -5   0   2   34.02    1.27
   6   0   2  225.36    8.04
  -6   0   2  242.74    8.17
  -6   0  -2  209.50    8.04
   6   0   2  226.60    8.03
   6   0  -2  229.36    8.03
   6   0   2  245.67    8.08
   6   0  -2  218.95    8.02
   6   0  -2  229.71    8.03
  -6   0   2  210.21    8.04
   6   0  -2  255.31    8.07
  -7   0   2    3.53    0.20
   7   0   2    3.87    0.22
   7   0   2    4.03    0.19
   7   0  -2    3.20    0.19
   7   0  -2    3.85    0.19
  -7   0   2    3.63    0.20
   7   0   2    3.50    0.20
  -7   0  -2    3.18    0.21
   7   0  -2    3.29    0.19
  -7   0  -2    3.72    0.20
   7   0  -2    3.64    0.18
  -8   0   2    6.12    0.30
   8   0  -2    6.16    0.28
   8   0   2    6.15    0.27
  -8   0  -2    5.76    0.30
  -8   0   2    5.80    0.29
  -8   0  -2    6.04    0.29
   8   0  -2    5.65    0.27
   9   0   2   21.28    0.80
   9   0  -2   20.13    0.80
  -9   0  -2   21.90    0.82
  -9   0  -2   21.09    0.84
   9   0  -2   22.05    0.82
  -9   0   2   21.59    0.84
  -9   0   2   20.44    0.82
 -10   0   2   17.14    0.73
 -10   0  -2   17.70    0.75
  10   0   2   18.03    0.71
 -10   0   2   18.63    0.75
 -10   0  -2   19.04    0.73
  11   0   2   -0.16    0.11
 -11   0   2    0.08    0.14
 -11   0  -2   -0.03    0.12
 -11   0   2   -0.08    0.11
 -11   0  -2    0.02    0.13
 -12   0  -2   71.82    2.72
 -12   0   2   75.79    2.72
 -12   0  -2   75.61    2.70
 -12   0   2   73.20    2.71
 -13   0   2    2.96    0.38
 -13   0   2    2.64    0.32
 -13   0  -2    2.62    0.30
 -14   0   2    3.93    0.50
 -14   0  -2    3.86    0.40
 -15   0  -2   -0.07    0.22
 -15   0   2   -0.04    0.21
 -16   0  -2    3.03    0.39
 -16   0   2    2.62    0.36
 -17   0  -2    3.18    0.43
 -17   0   2    2.93    0.39
 -18   0  -2    0.19    0.38
 -18   0   2    0.23    0.36
 -19   0  -2    8.17    0.92
 -19   0   2    6.38    0.68
   0  -1  -2   99.43    3.37
   0   1   2   97.77    3.37
   0   1   2   88.88    3.34
   0  -1   2   88.37    3.35
   0  -1  -2  100.19    3.37
   0  -1   2   93.53    3.33
   0  -1   2   97.39    3.39
   0   1  -2   95.81    3.35
   0  -1  -2   95.44    3.37
   0   1   2   95.44    3.37
   0  -1   2   95.80    3.35
   0   1  -2   97.17    3.40
   0  -1   2   91.62    3.33
   0  -1   2   93.76    3.36
  -1   1   2   14.72    0.53
   1   1  -2   14.73    0.53
   1  -1   2   16.79    0.55
   1  -1   2   15.69    0.54
   1  -1   2   15.82    0.54
  -1   1   2   14.99    0.53
   1   1  -2   15.33    0.52
   1   1  -2   16.05    0.54
  -1  -1  -2   15.17    0.54
  -1   1   2   14.22    0.53
  -1   1  -2   14.95    0.54
   1   1   2   14.16    0.53
  -1   1  -2   14.46    0.53
   1  -1  -2   14.63    0.53
  -1  -1   2   13.90    0.53
  -1   1  -2   14.94    0.54
   1   1   2   14.88    0.54
   1  -1  -2   14.33    0.53
  -1  -1   2   13.90    0.52
  -1  -1   2   13.62    0.53
  -2  -1  -2  301.18   10.18
   2   1  -2  292.60   10.10
  -2   1   2  289.14   10.15
   2  -1   2  291.72   10.09
   2  -1   2  248.49   10.18
  -2   1   2  289.64   10.13
  -2   1   2  286.98   10.10
   2   1  -2  271.16   10.11
   2  -1   2  301.94   10.14
   2   1  -2  301.22   10.13
   2  -1  -2  280.11   10.12
  -2  -1   2  279.74   10.14
  -2  -1   2  273.64   10.13
  -2   1  -2  283.96   10.14
   2   1   2  294.24   10.14
  -2   1  -2  288.42   10.18
   2  -1  -2  300.95   10.10
   2  -1  -2  308.52   10.13
   3   1  -2   76.38    2.76
  -3   1   2   85.04    2.80
   3  -1   2   85.76    2.77
   3   1  -2   76.89    2.74
   3  -1   2   82.98    2.76
   3  -1   2   82.82    2.74
  -3   1   2   82.34    2.77
  -3   1   2   74.12    2.74
  -3  -1  -2   78.25    2.76
  -3   1   2   84.09    2.76
   3  -1  -2   74.55    2.74
   3  -1  -2   73.75    2.74
  -3   1  -2   83.15    2.76
  -3   1  -2   76.44    2.75
   3   1   2   75.68    2.75
   3  -1  -2   77.91    2.74
  -3  -1   2   70.78    2.75
  -3   1  -2   75.77    2.75
   3  -1  -2   74.93    2.74
  -3  -1   2   71.08    2.74
   4   1  -2  132.83    5.01
   4  -1   2  152.02    5.06
  -4  -1  -2  132.38    5.02
   4  -1   2  138.72    5.02
  -4   1   2  138.92    5.05
   4   1  -2  146.69    5.04
  -4   1   2  146.57    5.07
   4  -1   2  144.61    5.05
  -4   1   2  144.68    5.08
   4  -1  -2  132.39    5.00
   4  -1  -2  149.94    5.06
   4  -1  -2  145.91    5.05
  -4   1  -2  143.89    5.04
  -4  -1   2  140.68    5.07
  -4   1  -2  152.22    5.09
  -4  -1   2  146.10    5.06
  -4   1  -2  146.84    5.08
   4   1   2  148.63    5.05
   4   1   2  132.56    5.01
   5   1  -2   58.13    2.00
  -5   1   2   55.49    2.00
   5   1  -2   60.10    2.00
  -5  -1  -2   53.73    2.01
   5  -1   2   56.06    1.99
  -5   1   2   52.85    2.00
  -5  -1  -2   56.51    2.01
   5  -1   2   59.77    2.00
   5  -1   2   58.96    2.02
   5  -1  -2   56.61    2.00
  -5   1  -2   54.37    2.01
  -5   1  -2   54.01    2.01
   5   1   2   59.12    2.01
   5  -1  -2   54.80    1.99
   5  -1  -2   55.46    2.00
  -5  -1   2   51.81    2.00
   5  -1  -2   60.05    2.00
  -5  -1   2   55.37    2.01
   5   1   2   57.75    2.01
  -6   1   2   35.69    1.31
   6  -1   2   36.42    1.31
  -6  -1  -2   36.77    1.32
   6   1  -2   36.61    1.31
   6   1  -2   38.91    1.31
   6  -1   2   38.55    1.33
  -6   1   2   34.04    1.31
  -6  -1  -2   36.24    1.33
   6  -1   2   35.09    1.30
   6   1  -2   37.65    1.31
  -6  -1   2   34.59    1.32
   6  -1  -2   37.69    1.31
   6   1   2   36.88    1.32
   6  -1  -2   37.09    1.31
  -6  -1   2   34.23    1.32
   6  -1  -2   36.82    1.31
   6   1   2   33.86    1.31
  -6   1  -2   36.05    1.33
   6  -1  -2   36.76    1.31
   6   1   2   37.51    1.33
   7  -1   2   10.52    0.44
  -7   1   2   10.38    0.42
   7  -1   2   10.54    0.41
   7  -1   2   10.45    0.41
   7   1  -2   10.74    0.41
  -7  -1  -2   10.46    0.43
   7   1  -2   10.96    0.42
  -7  -1  -2    9.92    0.44
   7   1  -2   10.66    0.41
  -7  -1   2    9.81    0.42
   7  -1  -2   10.03    0.41
   7   1   2   10.43    0.42
   7  -1  -2   10.12    0.41
   7  -1  -2   10.56    0.41
   7   1   2   10.25    0.44
   7  -1  -2   10.31    0.41
   7   1   2    9.37    0.42
  -7  -1   2    9.77    0.43
  -8   1   2   46.19    1.73
   8  -1   2   47.28    1.71
  -8   1   2   47.85    1.73
  -8  -1  -2   48.75    1.73
   8   1  -2   50.06    1.72
  -8  -1  -2   46.59    1.75
   8   1  -2   48.63    1.72
  -8  -1   2   45.42    1.73
   8   1   2   47.58    1.72
  -8  -1   2   48.31    1.74
  -8   1  -2   44.79    1.74
   8  -1  -2   47.68    1.71
   8  -1  -2   50.63    1.72
   9   1  -2   83.48    2.97
  -9  -1  -2   84.39    3.01
  -9   1   2   80.06    2.99
   9  -1   2   84.47    2.97
  -9   1   2   84.08    3.00
  -9  -1  -2   83.81    2.99
   9   1  -2   86.07    2.98
  -9  -1   2   85.04    3.01
   9   1   2   84.32    2.98
  -9   1  -2   81.82    3.00
   9  -1  -2   82.08    2.97
   9  -1  -2   85.99    2.98
  -9  -1   2   81.09    3.00
 -10   1   2   85.01    3.01
 -10  -1  -2   83.02    3.03
 -10  -1  -2   85.39    3.01
  10  -1   2   84.68    2.98
 -10   1   2   83.81    3.00
 -10  -1   2   80.90    3.01
  10   1   2   83.36    2.98
 -10  -1   2   84.48    3.02
 -10   1  -2   81.40    3.02
 -11   1   2   22.04    0.88
 -11   1   2   21.40    0.86
  11  -1   2   19.99    0.82
 -11  -1  -2   20.93    0.88
  11   1   2   20.98    0.84
 -11  -1   2   22.22    0.88
 -11   1  -2   21.64    0.88
 -11  -1   2   22.21    0.89
 -12   1   2    2.99    0.29
 -12  -1  -2    3.14    0.31
 -12   1   2    2.81    0.32
 -12  -1   2    2.77    0.29
 -12  -1   2    2.84    0.28
 -12   1  -2    2.82    0.31
 -13  -1  -2   12.36    0.64
 -13   1   2   13.99    0.66
 -13   1   2   12.54    0.62
 -13  -1   2   12.10    0.63
 -13  -1   2   13.67    0.68
 -13   1  -2   12.35    0.64
 -14  -1  -2    5.19    0.44
 -14   1   2    4.76    0.42
 -14   1  -2    5.12    0.44
 -14  -1   2    5.04    0.52
 -15   1   2   26.55    1.14
 -15  -1  -2   26.03    1.15
 -15  -1   2   27.06    1.15
 -15   1  -2   25.53    1.15
 -16   1   2    2.75    0.35
 -16  -1  -2    3.35    0.40
 -16   1  -2    2.94    0.38
 -16  -1   2    2.99    0.36
 -17  -1  -2    1.81    0.39
 -17   1   2    2.35    0.38
 -17   1  -2    2.02    0.40
 -17  -1   2    2.38    0.40
 -18  -1  -2   -0.09    0.37
 -18   1   2   -0.55    0.36
 -18   1  -2   -0.12    0.36
 -18  -1   2    0.03    0.36
 -19  -1  -2    0.13    0.48
 -19   1   2   -0.49    0.47
 -19   1  -2   -0.13    0.49
 -19  -1   2    0.86    0.48
   0  -2   2   37.70    1.32
   0   2  -2   35.19    1.33
   0  -2   2   36.20    1.31
   0  -2  -2   37.49    1.32
   0  -2  -2   38.78    1.31
   0  -2   2   39.26    1.33
   0  -2   2   36.59    1.31
   0   2   2   35.74    1.32
   0   2   2   37.24    1.32
   0  -2  -2   36.82    1.32
   0   2  -2   36.70    1.32
   0   2   2   37.52    1.31
   0   2  -2   37.09    1.31
   0   2  -2   39.50    1.32
   0   2   2   36.24    1.32
   0  -2  -2   35.09    1.31
   0  -2   2   39.63    1.32
   0   2  -2   37.39    1.31
  -1   2   2  211.64    7.50
   1   2  -2  209.28    7.50
   1  -2   2  214.69    7.55
   1  -2   2  220.25    7.51
   1   2  -2  226.46    7.50
  -1   2   2  196.24    7.51
  -1  -2  -2  204.60    7.52
   1   2  -2  217.80    7.57
   1  -2   2  207.14    7.48
  -1   2   2  203.28    7.53
  -1  -2   2  232.74    7.56
  -1   2  -2  208.26    7.51
   1   2   2  204.18    7.52
   1   2   2  222.42    7.53
   1   2   2  203.58    7.52
   1  -2  -2  216.91    7.54
  -1  -2   2  208.73    7.52
   1  -2  -2  231.29    7.55
  -1   2  -2  220.10    7.58
  -1  -2   2  208.79    7.51
   2  -2   2  179.57    5.87
   2  -2   2  164.31    5.86
  -2   2   2  164.61    5.87
   2  -2   2  183.42    5.92
  -2   2   2  170.99    5.91
   2   2  -2  175.48    5.90
  -2   2   2  173.79    5.92
  -2   2   2  150.79    5.88
  -2  -2  -2  150.34    5.86
   2  -2   2  148.79    5.85
   2   2  -2  163.72    5.86
  -2   2  -2  164.82    5.88
   2  -2  -2  167.61    5.87
  -2   2  -2  172.83    5.95
  -2   2  -2  173.12    5.84
   2  -2  -2  158.27    5.88
  -2   2  -2  159.92    5.91
  -2  -2   2  173.61    5.93
  -2  -2   2  156.87    5.89
   2   2   2  177.56    5.91
   2  -2  -2  171.81    5.90
   2   2   2  168.09    5.92
  -3   2   2  165.27    5.83
   3  -2   2  166.65    5.79
  -3   2   2  164.84    5.85
   3   2  -2  168.93    5.82
  -3   2   2  166.07    5.85
   3  -2   2  156.93    5.79
   3   2  -2  169.83    5.83
  -3   2   2  163.44    5.82
  -3  -2  -2  165.87    5.86
   3  -2   2  157.84    5.81
   3  -2   2  163.83    5.79
  -3  -2   2  154.06    5.82
   3  -2  -2  149.54    5.76
   3  -2  -2  174.90    5.85
   3  -2  -2  183.36    5.82
  -3   2  -2  152.15    5.81
   3   2   2  167.11    5.84
  -3   2  -2  170.73    5.79
  -3  -2   2  165.63    5.86
  -3   2  -2  164.74    5.84
   3  -2  -2  168.14    5.82
  -4   2   2   98.94    3.33
  -4  -2  -2   91.79    3.32
   4  -2   2   96.74    3.30
   4  -2   2   98.42    3.34
  -4   2   2   89.74    3.31
  -4   2   2   92.72    3.31
   4   2  -2   95.99    3.31
  -4   2   2   89.94    3.31
   4  -2   2   97.69    3.33
   4   2  -2   96.39    3.31
  -4   2  -2   86.00    3.32
  -4   2  -2   93.23    3.32
   4  -2  -2   94.38    3.30
  -4   2  -2   95.38    3.30
   4  -2  -2   98.58    3.31
  -4  -2   2   88.06    3.31
   4  -2  -2   95.24    3.31
  -4  -2   2   91.28    3.32
   4   2   2   89.44    3.32
   4  -2  -2   96.86    3.31
   4   2   2   97.24    3.32
   5  -2   2   62.62    2.10
  -5  -2  -2   57.80    2.10
   5   2  -2   57.86    2.08
   5  -2   2   60.63    2.07
  -5   2   2   58.22    2.08
   5   2  -2   57.50    2.08
  -5   2   2   55.53    2.08
  -5   2   2   54.26    2.07
   5  -2   2   57.99    2.07
   5  -2  -2   59.88    2.08
  -5   2  -2   57.93    2.10
  -5   2  -2   59.41    2.09
  -5   2  -2   57.85    2.07
   5  -2  -2   59.55    2.08
   5  -2  -2   61.74    2.08
   5   2   2   61.11    2.09
  -5  -2   2   59.21    2.10
  -5  -2   2   56.67    2.09
   5  -2  -2   57.62    2.07
   6  -2   2   35.04    1.29
  -6   2   2   34.59    1.30
  -6  -2  -2   36.29    1.32
   6  -2   2   36.85    1.32
  -6   2   2   34.62    1.29
  -6   2   2   34.85    1.30
   6   2  -2   36.83    1.30
   6  -2   2   36.16    1.29
  -6   2  -2   34.43    1.31
  -6   2  -2   35.93    1.31
   6   2   2   35.88    1.31
   6  -2  -2   38.10    1.30
  -6  -2   2   34.80    1.31
   6  -2  -2   35.00    1.30
   6   2   2   37.12    1.31
  -6  -2   2   36.62    1.32
   6  -2  -2   36.81    1.29
   6  -2  -2   35.65    1.29
  -6   2  -2   37.75    1.32
  -7   2   2   87.05    3.13
  -7   2   2   88.97    3.13
   7  -2   2   86.03    3.12
  -7  -2  -2   87.10    3.15
   7  -2   2   88.27    3.12
  -7   2   2   88.57    3.13
   7   2  -2   90.34    3.13
   7  -2   2   89.74    3.15
   7   2   2   91.11    3.14
   7  -2  -2   89.88    3.13
  -7   2  -2   86.56    3.14
  -7   2  -2   87.81    3.15
  -7  -2   2   88.33    3.15
   7  -2  -2   87.66    3.12
   7  -2  -2   90.92    3.13
  -7  -2   2   84.99    3.14
  -8   2   2   14.83    0.59
   8   2  -2   15.58    0.59
   8   2  -2   15.05    0.59
  -8  -2  -2   14.72    0.62
   8  -2   2   14.31    0.58
   8  -2   2   14.89    0.57
  -8   2   2   15.21    0.60
   8  -2  -2   15.21    0.59
   8   2   2   15.66    0.60
   8  -2  -2   15.25    0.59
  -8  -2   2   15.52    0.62
  -8  -2   2   14.83    0.61
  -8   2  -2   14.54    0.61
  -9  -2  -2    1.11    0.15
   9   2  -2    1.03    0.14
  -9   2   2    1.43    0.15
   9  -2   2    1.50    0.13
  -9   2   2    1.45    0.17
   9  -2  -2    1.86    0.19
   9   2   2    1.77    0.17
  -9  -2   2    1.61    0.18
  -9  -2   2    1.75    0.21
   9  -2  -2    1.68    0.17
  -9   2  -2    1.73    0.18
 -10   2   2    2.71    0.24
 -10  -2  -2    2.99    0.26
  10  -2   2    3.06    0.19
 -10   2   2    2.62    0.22
  10   2   2    2.99    0.23
 -10   2  -2    2.74    0.24
 -10  -2   2    2.63    0.27
 -10  -2   2    2.34    0.23
 -11   2   2   60.40    2.17
  11  -2   2   56.60    2.13
 -11  -2  -2   55.30    2.18
 -11   2   2   58.14    2.16
 -11   2  -2   57.40    2.18
 -11  -2   2   66.06    2.20
 -11  -2   2   59.27    2.18
 -12   2   2    2.91    0.32
 -12  -2  -2    2.36    0.31
 -12   2   2    2.92    0.28
 -12  -2   2    2.48    0.29
 -12   2  -2    2.55    0.30
 -12  -2   2    2.73    0.35
 -13  -2  -2    0.96    0.20
 -13   2   2    1.08    0.20
 -13   2   2    1.69    0.26
 -13  -2   2    1.19    0.25
 -13  -2   2    1.08    0.22
 -13   2  -2    1.49    0.24
 -14  -2  -2   11.93    0.65
 -14   2   2   11.59    0.61
 -14   2  -2   11.10    0.64
 -14  -2   2   11.42    0.68
 -15  -2  -2    1.42    0.27
 -15   2   2    2.24    0.31
 -15  -2   2    2.25    0.30
 -15   2  -2    1.94    0.30
 -16   2   2    0.50    0.26
 -16  -2  -2    0.51    0.26
 -16   2  -2    0.48    0.29
 -16  -2   2    0.05    0.24
 -17   2   2    7.07    0.66
 -17  -2  -2    7.25    0.69
 -17   2  -2    7.81    0.68
 -17  -2   2    6.78    0.65
 -18  -2  -2    1.39    0.43
 -18   2   2    0.77    0.41
 -18   2  -2    0.79    0.40
 -18  -2   2    1.54    0.40
 -19  -2  -2    0.70    0.47
 -19   2   2   -0.11    0.48
 -19   2  -2    0.83    0.53
 -19  -2   2    0.01    0.43
   0   3   2  916.33   32.14
   0  -3   2 1000.00   32.22
   0   3  -2  961.26   32.24
   0  -3  -2  835.51   32.09
   0  -3  -2  873.03   32.12
  -1   3   2   53.52    1.86
   1   3  -2   56.43    1.86
  -1  -3  -2   54.95    1.86
   1  -3   2   53.81    1.85
  -1  -3  -2   52.83    1.86
   1  -3   2   54.51    1.88
   1   3  -2   53.59    1.87
   1  -3   2   56.13    1.86
   1   3  -2   52.68    1.85
  -1  -3  -2   55.03    1.86
  -1   3   2   52.78    1.85
  -1   3   2   50.52    1.86
   1  -3   2   54.06    1.85
   1   3   2   52.28    1.85
  -1  -3   2   50.80    1.85
   1   3   2   53.56    1.85
  -1   3  -2   49.28    1.84
   1   3   2   51.29    1.86
  -1   3  -2   51.41    1.86
   1  -3  -2   50.87    1.86
  -1  -3   2   48.92    1.86
   1  -3  -2   51.53    1.85
  -1   3  -2   55.69    1.86
   1  -3  -2   51.98    1.86
  -1   3  -2   50.86    1.88
   1   3   2   50.80    1.86
  -1  -3   2   50.31    1.85
  -1  -3   2   51.17    1.87
   2  -3   2   10.45    0.38
   2  -3   2   10.20    0.37
  -2   3   2    9.98    0.38
  -2   3   2   10.15    0.38
   2  -3   2   10.83    0.41
  -2   3   2   10.19    0.38
  -2   3   2   10.09    0.39
   2   3  -2    9.75    0.38
  -2  -3  -2    9.91    0.39
   2  -3   2   10.12    0.37
   2  -3   2   10.90    0.38
   2   3  -2    9.93    0.38
   2   3  -2   10.72    0.40
   2   3  -2   10.42    0.39
   2  -3   2   10.72    0.40
  -2   3  -2   10.67    0.37
   2   3   2   10.48    0.39
  -2  -3   2   10.35    0.38
   2  -3  -2   10.24    0.39
   2   3   2    9.71    0.39
  -2  -3   2   10.24    0.39
  -2   3  -2    9.53    0.41
   2  -3  -2    9.43    0.39
  -2   3  -2   10.24    0.38
   2  -3  -2   10.91    0.39
   3   3  -2   35.60    1.25
   3  -3   2   32.75    1.23
  -3   3   2   33.04    1.24
  -3   3   2   33.49    1.25
   3   3  -2   34.29    1.24
   3  -3   2   37.18    1.26
  -3  -3  -2   33.13    1.25
   3  -3   2   34.41    1.23
  -3   3   2   33.01    1.24
   3  -3   2   36.09    1.28
  -3   3   2   33.60    1.25
  -3   3  -2   35.20    1.26
  -3  -3   2   35.65    1.26
   3  -3  -2   36.04    1.24
   3  -3  -2   37.68    1.25
  -3   3  -2   36.23    1.24
  -3  -3   2   34.07    1.25
   3   3   2   35.34    1.25
   3  -3  -2   34.86    1.25
  -3   3  -2   34.81    1.23
   3  -3  -2   36.91    1.24
   4  -3   2    5.60    0.25
  -4   3   2    5.21    0.23
   4  -3   2    5.31    0.21
  -4   3   2    5.42    0.22
   4  -3   2    5.06    0.27
   4  -3   2    5.20    0.21
  -4  -3  -2    5.10    0.24
   4   3  -2    5.21    0.23
  -4   3   2    5.03    0.22
   4   3   2    5.25    0.24
   4  -3  -2    5.35    0.23
   4   3   2    5.76    0.24
   4  -3  -2    5.64    0.22
   4  -3  -2    6.17    0.23
  -4   3  -2    5.20    0.24
  -4  -3   2    5.44    0.23
  -4  -3   2    5.40    0.25
   4  -3  -2    5.64    0.23
  -4   3  -2    5.84    0.23
  -4   3  -2    5.56    0.21
   5   3  -2  216.63    7.97
  -5   3   2  237.86    8.08
   5  -3   2  226.79    7.98
  -5   3   2  238.62    8.07
  -5  -3  -2  232.82    8.06
   5  -3   2  223.74    8.00
  -5   3   2  235.01    8.08
   5  -3   2  225.83    7.98
   5   3  -2  220.96    7.96
   5  -3   2  224.72    7.99
   5  -3  -2  238.56    8.04
  -5   3  -2  202.23    7.98
   5  -3  -2  212.95    7.96
  -5  -3   2  209.85    7.98
  -5   3  -2  239.57    8.04
   5   3   2  224.43    7.97
   5  -3  -2  241.06    8.04
   5  -3  -2  244.36    8.04
   5   3   2  215.14    7.98
  -5   3  -2  234.95    8.07
  -5  -3   2  232.51    8.09
   6   3  -2  145.98    4.99
  -6   3   2  139.77    4.98
   6  -3   2  140.44    4.97
  -6   3   2  136.57    4.98
  -6   3   2  138.03    4.98
   6  -3   2  136.40    4.97
   6  -3   2  151.63    5.01
  -6   3  -2  134.45    5.00
   6  -3  -2  148.24    4.98
   6  -3  -2  139.45    4.97
   6   3   2  147.09    5.00
   6   3   2  148.04    5.00
  -6   3  -2  139.51    4.97
   6  -3  -2  141.87    4.98
   6  -3  -2  140.79    4.98
  -6  -3   2  139.43    5.01
  -6   3  -2  141.63    4.99
  -7   3   2   91.41    3.32
   7  -3   2   92.66    3.31
  -7   3   2   93.48    3.32
  -7   3   2   94.64    3.32
  -7  -3  -2   90.55    3.35
   7  -3   2   91.73    3.31
   7   3  -2   95.73    3.32
   7  -3  -2  100.77    3.32
   7   3   2   97.06    3.34
  -7  -3   2   95.15    3.35
   7  -3  -2   93.39    3.32
  -7  -3   2   91.08    3.34
  -7   3  -2   89.31    3.34
  -7   3  -2   96.64    3.31
   7  -3  -2   93.05    3.31
  -7   3  -2   94.01    3.33
  -8   3   2   56.23    2.00
  -8  -3  -2   55.33    2.03
  -8   3   2   56.89    2.00
   8  -3   2   55.39    1.98
  -8   3   2   56.17    2.00
   8  -3  -2   54.53    1.99
  -8  -3   2   53.99    2.03
  -8   3  -2   55.74    2.01
  -8   3  -2   53.64    2.02
  -8   3  -2   57.00    1.99
   8  -3  -2   59.00    2.00
  -8  -3   2   52.73    2.01
   8   3   2   55.17    2.01
  -9   3   2   23.67    0.94
   9  -3   2   24.62    0.93
  -9  -3  -2   24.56    0.98
  -9   3   2   26.25    0.95
  -9  -3   2   25.30    0.99
  -9  -3   2   24.49    0.97
  -9   3  -2   24.94    0.96
   9   3   2   25.36    0.96
  -9   3  -2   25.84    0.94
   9  -3  -2   24.73    0.94
 -10   3   2   16.43    0.66
 -10  -3  -2   15.54    0.69
 -10   3   2   15.88    0.65
  10  -3   2   15.68    0.63
 -10   3  -2   16.40    0.67
  10   3   2   15.43    0.66
 -10  -3   2   15.51    0.68
 -10   3  -2   16.81    0.65
  11  -3   2   43.87    1.66
 -11   3   2   45.03    1.68
 -11  -3  -2   44.71    1.72
 -11   3   2   47.78    1.69
 -11  -3   2   45.21    1.72
 -11   3  -2   46.91    1.68
 -11   3  -2   44.04    1.70
 -11  -3   2   45.05    1.71
 -12  -3  -2   58.15    2.29
 -12   3   2   63.61    2.27
 -12   3   2   61.90    2.26
 -12  -3   2   62.09    2.29
 -12  -3   2   58.98    2.28
 -12   3  -2   63.17    2.24
 -12   3  -2   60.71    2.27
 -13  -3  -2   19.63    0.91
 -13   3   2   21.08    0.88
 -13   3   2   21.18    0.91
 -13  -3   2   21.24    0.94
 -13   3  -2   20.63    0.90
 -14  -3  -2   19.57    0.92
 -14   3   2   20.16    0.89
 -14   3   2   20.53    0.90
 -14  -3   2   19.55    0.95
 -14   3  -2   20.55    0.91
 -15   3   2    6.76    0.51
 -15  -3  -2    5.65    0.51
 -15   3  -2    5.76    0.51
 -15  -3   2    5.34    0.49
 -16  -3  -2    0.63    0.28
 -16   3   2    1.12    0.30
 -16   3  -2    0.56    0.29
 -16  -3   2    0.57    0.29
 -17  -3  -2    1.64    0.36
 -17   3   2    1.63    0.36
 -17  -3   2    1.84    0.39
 -17   3  -2    2.01    0.40
 -18  -3  -2    2.41    0.45
 -18   3   2    2.95    0.49
 -18  -3   2    2.00    0.42
 -18   3  -2    2.24    0.48
 -19  -3  -2    4.28    0.60
 -19   3   2    4.47    0.62
 -19  -3   2    4.14    0.56
 -19   3  -2    4.32    0.66
   0   4   2   14.86    0.55
   0   4  -2   14.86    0.56
   0  -4  -2   14.82    0.56
   0   4  -2   15.04    0.55
   0   4  -2   14.48    0.53
   0  -4   2   15.03    0.53
   0  -4  -2   15.21    0.55
   0  -4  -2   14.83    0.54
   0   4   2   15.27    0.54
   0  -4   2   16.42    0.57
   0  -4   2   14.27    0.55
   0  -4   2   14.63    0.53
   0   4   2   14.02    0.55
   0  -4  -2   15.55    0.55
   0   4  -2   14.36    0.53
   0   4   2   14.08    0.56
   1   4  -2   62.30    2.25
   1  -4   2   61.85    2.22
  -1   4   2   62.56    2.23
   1   4  -2   63.26    2.22
  -1   4   2   63.61    2.22
  -1   4   2   59.94    2.23
   1   4  -2   66.34    2.22
  -1  -4  -2   61.27    2.23
  -1  -4  -2   63.43    2.23
   1   4  -2   64.80    2.23
  -1   4   2   63.42    2.23
   1  -4   2   64.21    2.25
  -1  -4  -2   65.39    2.24
   1  -4   2   63.31    2.22
   1  -4   2   63.63    2.21
   1  -4   2   66.96    2.24
   1  -4  -2   67.43    2.23
   1   4   2   54.29    2.22
  -1   4  -2   63.13    2.22
   1   4   2   60.63    2.23
   1  -4  -2   64.30    2.23
  -1   4  -2   61.99    2.26
  -1  -4   2   66.38    2.25
  -1  -4   2   61.21    2.22
   1   4   2   64.16    2.23
   1  -4  -2   63.85    2.24
  -1   4  -2   61.14    2.24
   1   4   2   61.27    2.24
  -1  -4   2   64.38    2.23
   2  -4   2  226.84    7.98
  -2   4   2  229.60    8.05
   2  -4   2  240.61    7.98
   2   4  -2  221.41    7.98
   2  -4   2  225.75    8.02
  -2  -4  -2  217.92    7.98
   2   4  -2  230.02    7.97
   2   4  -2  230.31    7.99
  -2   4   2  226.76    7.98
  -2   4   2  232.13    7.99
   2   4  -2  215.06    7.94
   2   4  -2  225.03    8.01
   2  -4   2  217.83    7.96
  -2  -4  -2  210.52    7.94
  -2   4   2  227.91    8.06
  -2   4   2  212.30    7.99
   2   4   2  236.76    8.06
  -2  -4   2  230.87    8.08
  -2   4  -2  197.00    7.95
   2   4   2  227.27    8.03
   2  -4  -2  240.19    8.06
   2   4   2  239.14    8.06
  -2   4  -2  220.01    7.96
  -2   4  -2  236.96    7.98
   2  -4  -2  239.93    8.03
  -2   4  -2  229.16    8.08
   2  -4  -2  234.59    8.05
  -2  -4   2  233.49    8.01
   3   4  -2   27.49    1.02
  -3  -4  -2   27.35    1.01
  -3   4   2   26.22    0.98
   3   4  -2   27.21    1.00
  -3   4   2   26.70    1.00
   3   4  -2   28.02    1.01
   3  -4   2   27.91    0.99
  -3   4   2   27.54    1.00
   3  -4   2   28.22    1.01
   3   4  -2   27.31    0.99
   3  -4   2   26.19    0.99
   3  -4   2   26.22    0.97
  -3   4   2   26.95    1.00
  -3   4  -2   28.52    0.99
   3  -4  -2   28.94    1.00
  -3   4  -2   28.07    0.98
  -3   4  -2   27.86    1.02
  -3  -4   2   27.43    1.01
  -3   4  -2   27.27    1.03
   3   4   2   27.77    1.01
  -3  -4   2   27.02    1.00
   3   4   2   28.30    1.00
   3  -4  -2   29.33    1.02
   3  -4  -2   28.60    1.00
  -4   4   2   78.09    2.99
   4   4  -2   88.66    3.00
   4  -4   2   82.82    2.97
   4   4  -2   85.41    2.99
   4  -4   2   80.75    2.98
   4  -4   2   85.40    2.99
  -4   4   2   82.45    2.99
   4  -4   2   87.03    3.03
   4  -4   2   88.19    3.01
  -4  -4  -2   83.93    3.01
  -4   4   2   81.51    2.98
  -4   4   2   80.33    3.00
  -4   4  -2   81.77    3.01
   4   4   2   84.77    3.00
   4  -4  -2   89.36    2.99
  -4  -4   2   83.47    3.00
   4  -4  -2   86.20    3.00
   4  -4  -2   86.95    2.98
  -4  -4   2   83.28    3.01
  -4   4  -2   86.81    2.98
   4   4   2   88.58    3.01
   4  -4  -2   88.71    3.00
  -4   4  -2   85.89    2.99
   4   4   2   86.00    3.00
   5  -4   2   29.89    1.08
   5  -4   2   30.12    1.05
  -5   4   2   29.29    1.06
  -5   4   2   28.62    1.05
  -5   4   2   27.93    1.04
   5  -4   2   29.29    1.03
  -5  -4  -2   28.48    1.07
   5  -4   2   28.32    1.04
   5   4  -2   29.88    1.07
   5  -4   2   29.67    1.11
   5   4  -2   29.77    1.06
  -5   4   2   28.61    1.06
   5   4   2   29.98    1.07
   5   4   2   28.66    1.07
   5  -4  -2   29.55    1.06
  -5   4  -2   28.77    1.04
  -5  -4   2   28.16    1.06
  -5   4  -2   29.62    1.08
   5  -4  -2   28.76    1.04
  -5  -4   2   27.88    1.08
   5  -4  -2   29.87    1.06
   5  -4  -2   27.41    1.05
  -5   4  -2   28.69    1.05
  -6   4   2   42.55    1.51
  -6   4   2   41.64    1.53
   6   4  -2   41.13    1.53
   6  -4   2   42.89    1.52
   6  -4   2   43.66    1.50
  -6   4   2   43.03    1.52
   6  -4   2   42.76    1.51
  -6  -4  -2   42.13    1.55
   6   4  -2   43.01    1.53
   6  -4   2   44.04    1.55
  -6   4  -2   41.62    1.51
   6  -4  -2   42.92    1.52
   6  -4  -2   43.96    1.53
  -6  -4   2   40.83    1.55
  -6   4  -2   40.90    1.54
  -6   4  -2   41.45    1.52
   6   4   2   41.67    1.54
   6  -4  -2   41.20    1.51
  -6  -4   2   40.60    1.54
   7   4  -2   16.56    0.66
   7  -4   2   16.82    0.62
   7  -4   2   16.70    0.63
  -7   4   2   16.69    0.64
  -7   4   2   17.13    0.65
  -7  -4  -2   15.26    0.67
  -7   4   2   17.45    0.64
   7  -4  -2   17.58    0.65
   7   4   2   16.68    0.67
  -7   4  -2   16.63    0.63
  -7   4  -2   16.42    0.67
  -7   4  -2   16.30    0.65
  -7  -4   2   17.44    0.68
  -7  -4   2   15.49    0.66
   7  -4  -2   17.28    0.64
   7  -4  -2   16.78    0.63
   8  -4   2   11.20    0.45
  -8   4   2   11.88    0.48
  -8   4   2   11.30    0.48
   8  -4   2   11.11    0.46
  -8  -4  -2   11.48    0.51
  -8   4   2   11.75    0.48
  -8  -4   2   12.24    0.53
   8   4   2   11.33    0.51
   8  -4  -2   11.79    0.48
  -8   4  -2   12.42    0.47
  -8   4  -2   11.16    0.50
  -8   4  -2   11.59    0.49
  -8  -4   2   11.45    0.50
   8  -4  -2   11.89    0.49
   8  -4  -2   12.67    0.48
  -9   4   2   12.57    0.51
  -9   4   2   13.50    0.52
   9  -4   2   13.24    0.50
  -9  -4  -2   11.39    0.55
  -9   4   2   12.18    0.52
  -9   4  -2   11.95    0.54
   9   4   2   12.41    0.54
  -9  -4   2   12.12    0.55
  -9   4  -2   12.33    0.51
  -9   4  -2   11.98    0.53
  -9  -4   2   12.07    0.57
   9  -4  -2   12.61    0.52
 -10   4   2   39.16    1.43
 -10  -4  -2   36.50    1.47
 -10   4   2   39.16    1.44
  10  -4   2   40.39    1.42
 -10   4  -2   36.98    1.45
 -10  -4   2   37.31    1.46
 -10   4  -2   39.99    1.43
 -10  -4   2   39.26    1.48
 -11   4   2    0.78    0.16
 -11   4   2    1.03    0.16
 -11  -4  -2    0.83    0.17
 -11   4  -2    1.21    0.17
 -11   4  -2    0.97    0.17
 -11  -4   2    1.01    0.20
 -11  -4   2    1.07    0.19
 -12   4   2   26.92    1.09
 -12  -4  -2   26.08    1.13
 -12   4   2   29.80    1.12
 -12   4  -2   28.37    1.11
 -12  -4   2   27.39    1.15
 -13   4   2    5.10    0.38
 -13  -4  -2    4.72    0.40
 -13  -4   2    4.49    0.46
 -13   4  -2    5.37    0.41
 -14   4   2    6.11    0.45
 -14  -4  -2    6.15    0.48
 -14   4   2    6.33    0.47
 -14   4  -2    6.55    0.49
 -15  -4  -2   -0.26    0.23
 -15   4   2   -0.12    0.22
 -15  -4   2   -0.14    0.22
 -15   4  -2   -0.39    0.22
 -16   4   2    5.06    0.56
 -16  -4  -2    7.43    0.60
 -16   4  -2    6.22    0.60
 -16  -4   2    6.47    0.59
 -17   4   2    0.26    0.35
 -17  -4  -2   -0.22    0.34
 -17  -4   2   -0.20    0.32
 -17   4  -2    0.25    0.36
 -18  -4  -2    0.65    0.44
 -18   4   2    0.94    0.46
 -18   4  -2    0.32    0.45
 -18  -4   2    1.40    0.45
   0  -5  -2   49.01    1.67
   0  -5   2   47.07    1.67
   0   5  -2   46.28    1.65
   0   5   2   44.90    1.67
   0   5  -2   44.79    1.65
   0   5   2   47.55    1.68
   0  -5  -2   48.83    1.68
   0  -5   2   48.28    1.69
   0   5   2   47.76    1.68
   0   5  -2   44.95    1.68
   0   5  -2   46.27    1.70
   0  -5  -2   46.17    1.65
   0  -5   2   47.86    1.65
   0   5   2   47.68    1.65
   0  -5  -2   47.15    1.67
   0   5  -2   47.01    1.67
   1   5  -2   87.13    2.93
   1   5  -2   80.48    2.96
   1   5  -2   84.72    2.94
   1  -5   2   82.85    2.92
  -1   5   2   82.04    2.94
  -1  -5  -2   82.35    2.94
   1  -5   2   82.43    2.93
  -1   5   2   79.78    2.93
  -1  -5  -2   83.10    2.94
   1   5  -2   85.23    2.92
  -1   5   2   82.08    2.92
  -1  -5  -2   80.89    2.93
   1   5  -2   82.92    2.94
   1  -5   2   81.77    2.91
   1  -5   2   85.77    2.96
  -1   5   2   81.02    2.94
   1  -5  -2   85.07    2.94
  -1   5  -2   82.72    2.97
  -1  -5   2   82.07    2.93
   1   5   2   79.66    2.93
  -1  -5   2   89.62    2.93
   1   5   2   82.86    2.95
  -1  -5   2   86.45    2.95
  -1   5  -2   81.39    2.92
   1   5   2   84.36    2.94
  -1   5  -2   78.34    2.95
   1  -5  -2   85.12    2.95
   1  -5  -2   86.98    2.94
  -1  -5   2   85.95    2.94
   2   5  -2   37.71    1.36
  -2   5   2   36.57    1.38
  -2   5   2   37.14    1.36
  -2  -5  -2   40.72    1.39
  -2   5   2   37.41    1.39
   2   5  -2   38.98    1.39
   2  -5   2   39.31    1.41
  -2  -5  -2   37.49    1.38
  -2   5   2   36.54    1.36
   2  -5   2   38.80    1.36
  -2   5   2   37.16    1.38
   2  -5   2   40.00    1.37
   2  -5   2   36.64    1.37
   2  -5   2   39.95    1.39
   2   5  -2   35.47    1.40
   2   5  -2   38.41    1.37
   2   5  -2   38.67    1.38
   2   5   2   39.79    1.38
   2   5   2   39.02    1.39
  -2   5  -2   38.47    1.40
   2  -5  -2   40.18    1.39
   2   5   2   38.31    1.38
   2  -5  -2   41.23    1.38
  -2   5  -2   39.47    1.36
  -2   5  -2   37.84    1.41
  -2  -5   2   38.97    1.38
   2  -5  -2   41.09    1.39
   3  -5   2   31.59    1.10
  -3   5   2   30.23    1.10
   3   5  -2   33.30    1.12
   3   5  -2   32.08    1.10
  -3  -5  -2   30.56    1.11
  -3   5   2   28.99    1.10
   3  -5   2   31.72    1.12
  -3   5   2   29.63    1.11
   3   5  -2   30.16    1.13
  -3   5   2   29.38    1.08
   3   5  -2   30.65    1.08
   3  -5   2   29.95    1.09
   3  -5   2   30.98    1.14
   3   5  -2   30.81    1.11
   3   5   2   31.41    1.11
   3  -5  -2   30.21    1.11
  -3   5  -2   28.87    1.12
   3  -5  -2   31.40    1.12
   3   5   2   29.97    1.12
  -3   5  -2   30.05    1.08
   3  -5  -2   30.72    1.11
  -3  -5   2   29.74    1.10
   3   5   2   30.79    1.11
   3   5   2   30.10    1.10
  -3   5  -2   30.66    1.08
  -3   5  -2   29.66    1.14
  -4  -5  -2   18.13    0.70
   4  -5   2   18.18    0.68
   4  -5   2   19.06    0.68
   4   5  -2   18.54    0.70
  -4   5   2   18.86    0.70
   4  -5   2   19.65    0.71
   4   5  -2   17.98    0.71
   4  -5   2   18.13    0.73
  -4   5   2   17.98    0.69
   4   5  -2   19.10    0.70
   4   5  -2   19.82    0.69
   4  -5   2   18.78    0.66
  -4   5   2   18.78    0.69
  -4   5   2   18.70    0.67
  -4   5  -2   18.29    0.67
   4  -5  -2   18.80    0.69
  -4  -5   2   17.67    0.69
   4   5   2   17.39    0.69
   4   5   2   17.67    0.70
   4  -5  -2   19.36    0.69
  -4   5  -2   18.11    0.67
   4   5   2   19.13    0.70
  -4  -5   2   18.03    0.71
   4  -5  -2   18.50    0.72
   4   5   2   18.32    0.71
  -4   5  -2   17.59    0.71
   5  -5   2  190.65    6.60
   5   5  -2  191.20    6.60
   5  -5   2  181.27    6.57
   5  -5   2  192.86    6.63
  -5   5   2  198.92    6.63
  -5   5   2  179.91    6.59
  -5   5   2  184.67    6.58
  -5   5   2  175.87    6.59
   5   5  -2  189.52    6.58
   5  -5   2  199.13    6.59
   5  -5   2  183.68    6.58
  -5  -5  -2  180.23    6.60
  -5   5  -2  172.53    6.60
   5  -5  -2  194.64    6.59
   5  -5  -2  188.88    6.57
   5   5   2  183.15    6.61
   5   5   2  190.92    6.60
  -5   5  -2  185.06    6.56
  -5  -5   2  182.45    6.60
   5  -5  -2  190.64    6.59
  -5   5  -2  203.41    6.64
   5  -5  -2  196.24    6.62
   5   5   2  185.96    6.60
   5  -5  -2  187.27    6.59
  -5  -5   2  182.77    6.61
   6   5  -2   60.49    2.02
   6  -5   2   55.24    1.94
  -6   5   2   55.03    1.96
  -6   5   2   56.43    1.97
   6  -5   2   54.84    1.96
  -6   5   2   53.72    1.98
  -6  -5  -2   53.18    1.99
  -6   5  -2   56.40    1.95
  -6   5  -2   52.57    1.96
   6  -5  -2   54.96    1.97
  -6   5  -2   51.88    1.99
   6  -5  -2   55.86    1.95
  -6  -5   2   52.75    2.00
   6  -5  -2   58.69    1.98
  -6  -5   2   53.24    1.99
   6   5   2   55.38    2.00
  -7   5   2  114.96    4.10
  -7   5   2  113.57    4.09
   7  -5   2  114.10    4.08
  -7   5   2  113.79    4.12
  -7  -5  -2  113.11    4.13
   7  -5   2  114.71    4.10
  -7   5  -2  118.74    4.11
   7  -5  -2  119.95    4.11
  -7  -5   2  113.04    4.13
  -7   5  -2  117.21    4.14
  -7   5  -2  119.10    4.09
   7  -5  -2  116.64    4.09
   7  -5  -2  120.13    4.11
   7   5   2  117.59    4.13
  -8   5   2   22.01    0.83
  -8  -5  -2   21.42    0.85
  -8   5   2   22.20    0.81
  -8   5   2   23.58    0.82
   8  -5   2   22.26    0.79
  -8  -5   2   21.51    0.86
  -8   5  -2   20.67    0.84
  -8  -5   2   19.71    0.84
  -8   5  -2   18.05    0.81
   8  -5  -2   21.17    0.80
   8   5   2   20.55    0.85
  -8   5  -2   22.73    0.80
   8  -5  -2   21.81    0.82
   9  -5   2   16.18    0.64
  -9  -5  -2   15.04    0.69
  -9   5   2   15.76    0.66
   9  -5   2   15.87    0.62
  -9   5   2   17.34    0.65
  -9   5   2   15.83    0.64
  -9   5  -2   16.51    0.66
  -9   5  -2   17.60    0.65
  -9   5  -2   15.68    0.68
   9  -5  -2   17.17    0.66
  -9  -5   2   16.43    0.71
 -10   5   2    5.46    0.31
 -10  -5  -2    5.21    0.36
 -10   5   2    5.82    0.31
 -10   5   2    6.05    0.33
  10  -5   2    5.63    0.30
 -10  -5   2    5.23    0.34
 -10   5  -2    5.82    0.34
 -10  -5   2    6.59    0.39
 -10   5  -2    5.84    0.32
 -10   5  -2    5.38    0.32
 -11  -5  -2   24.11    1.03
 -11   5   2   24.85    0.98
 -11   5   2   25.61    0.99
 -11  -5   2   24.79    1.04
 -11   5  -2   24.85    1.00
 -11   5  -2   25.91    0.98
 -12   5   2    2.77    0.28
 -12  -5  -2    2.79    0.32
 -12   5   2    2.19    0.25
 -12   5  -2    3.01    0.31
 -13   5   2   30.30    1.19
 -13  -5  -2   28.34    1.23
 -13   5   2   30.28    1.18
 -13   5  -2   29.84    1.20
 -14  -5  -2    8.47    0.56
 -14   5   2    8.32    0.53
 -14   5  -2    8.23    0.54
 -15  -5  -2    5.26    0.54
 -15   5   2    6.84    0.53
 -15  -5   2    6.47    0.54
 -15   5  -2    6.29    0.54
 -16   5   2    2.18    0.36
 -16  -5  -2    2.04    0.37
 -16   5  -2    1.43    0.35
 -16  -5   2    1.63    0.34
 -17   5   2    1.26    0.41
 -17  -5  -2    0.75    0.38
 -17   5  -2    0.57    0.40
 -17  -5   2    1.36    0.38
 -18   5   2    8.41    0.92
 -18  -5  -2    8.27    0.85
 -18   5  -2    9.07    0.96
 -18  -5   2    8.96    0.83
   0  -6  -2   34.01    1.24
   0  -6   2   35.16    1.26
   0  -6  -2   35.62    1.25
   0  -6  -2   33.97    1.22
   0  -6   2   35.12    1.24
   0   6  -2   32.41    1.25
   0   6  -2   34.17    1.21
   0  -6  -2   35.95    1.24
   0   6   2   34.93    1.25
   0   6  -2   33.20    1.22
   0   6  -2   33.82    1.24
   0   6   2   33.84    1.23
   0  -6   2   34.99    1.22
   0   6   2   34.48    1.25
   0   6  -2   33.50    1.27
  -1  -6  -2  248.18    8.91
  -1   6   2  235.93    8.93
  -1   6   2  254.63    8.98
   1   6  -2  262.03    8.90
   1   6  -2  262.38    8.90
   1   6  -2  226.53    8.90
   1  -6   2  268.53    8.95
  -1  -6  -2  240.46    8.87
   1   6  -2  249.08    8.88
  -1   6   2  261.28    9.00
   1  -6   2  246.86    8.90
   1  -6   2  262.28    8.95
  -1  -6  -2  246.43    8.88
   1  -6   2  264.03    8.87
   1   6  -2  267.06    8.97
   1  -6  -2  270.64    8.93
  -1   6  -2  225.74    8.90
  -1  -6   2  276.31    8.90
   1   6   2  250.29    8.91
  -1   6  -2  266.61    8.93
  -1  -6   2  244.36    8.89
   1   6   2  246.96    8.93
  -1  -6   2  248.72    8.87
   1  -6  -2  250.58    8.88
  -1   6  -2  254.56    8.98
   1   6   2  269.18    9.00
   1  -6  -2  243.86    8.88
   2   6  -2    4.76    0.25
   2  -6   2    4.90    0.27
   2   6  -2    4.96    0.24
  -2   6   2    5.02    0.20
   2   6  -2    5.15    0.23
  -2   6   2    4.71    0.23
  -2  -6  -2    4.70    0.22
   2  -6   2    4.99    0.22
  -2   6   2    4.70    0.22
   2   6  -2    5.25    0.21
  -2  -6  -2    5.18    0.24
  -2   6   2    4.88    0.19
   2  -6   2    5.19    0.21
  -2   6   2    4.89    0.23
   2   6  -2    4.89    0.20
  -2   6  -2    5.29    0.21
   2   6   2    5.32    0.24
   2   6   2    5.55    0.24
   2  -6  -2    5.23    0.23
  -2   6  -2    4.99    0.25
   2  -6  -2    5.03    0.24
  -2   6  -2    4.99    0.27
   2   6   2    5.24    0.23
   2  -6  -2    5.52    0.25
   3   6  -2    3.98    0.16
  -3   6   2    4.07    0.15
   3   6  -2    4.06    0.22
  -3   6   2    3.81    0.19
   3   6  -2    4.30    0.18
   3  -6   2    3.74    0.18
  -3   6   2    3.81    0.18
   3  -6   2    3.74    0.24
   3   6  -2    3.80    0.20
  -3   6   2    3.96    0.20
  -3  -6  -2    3.94    0.19
   3  -6   2    3.78    0.18
   3   6  -2    3.62    0.21
  -3   6   2    3.98    0.16
   3  -6   2    4.09    0.21
   3   6   2    3.70    0.19
   3   6   2    3.22    0.20
   3   6   2    3.69    0.19
   3  -6  -2    3.81    0.22
   3  -6  -2    3.54    0.20
  -3   6  -2    3.70    0.16
   3   6   2    3.87    0.20
  -3  -6   2    3.42    0.18
  -3   6  -2    3.29    0.23
  -3   6  -2    3.40    0.21
   3  -6  -2    3.54    0.19
   4   6  -2   24.45    1.05
  -4   6   2   28.10    1.02
   4   6  -2   28.06    1.04
  -4  -6  -2   27.00    1.04
   4   6  -2   27.01    1.02
   4  -6   2   28.54    1.02
   4  -6   2   28.06    1.02
   4   6  -2   27.03    1.04
   4  -6   2   28.97    1.05
   4   6  -2   29.08    1.01
  -4   6   2   28.06    1.04
  -4   6   2   28.13    1.00
   4  -6   2   27.20    1.07
  -4   6  -2   28.93    1.00
   4   6   2   29.36    1.06
  -4  -6   2   27.93    1.03
   4   6   2   28.32    1.04
   4  -6  -2   28.95    1.06
   4  -6  -2   27.87    1.03
  -4   6  -2   27.18    1.00
   4   6   2   28.25    1.04
   4   6   2   27.72    1.03
  -4   6  -2   28.26    1.05
   4   6   2   28.18    1.05
   4  -6  -2   29.51    1.04
  -5   6   2  127.44    4.70
   5   6  -2  136.09    4.69
  -5   6   2  133.38    4.68
   5  -6   2  130.55    4.68
   5  -6   2  139.78    4.66
   5  -6   2  134.01    4.68
  -5   6   2  127.17    4.69
   5   6  -2  130.01    4.70
  -5   6   2  130.94    4.67
   5   6  -2  128.63    4.72
  -5   6  -2  134.75    4.67
  -5   6  -2  130.59    4.67
   5  -6  -2  139.88    4.73
   5   6   2  138.13    4.72
   5   6   2  130.95    4.71
  -5  -6   2  136.82    4.70
   5  -6  -2  137.28    4.70
   5   6   2  133.30    4.69
  -5   6  -2  127.94    4.71
  -6  -6  -2   31.77    1.19
   6   6  -2   32.68    1.18
  -6   6   2   31.78    1.18
  -6   6   2   32.42    1.15
  -6   6   2   32.88    1.16
   6  -6   2   31.65    1.13
   6  -6   2   31.83    1.16
  -6   6  -2   28.64    1.19
  -6  -6   2   29.59    1.18
   6  -6  -2   32.72    1.19
  -6   6  -2   32.43    1.14
  -6   6  -2   32.48    1.15
   6  -6  -2   32.48    1.15
   6   6   2   31.34    1.19
   6  -6  -2   31.95    1.17
   6   6   2   30.96    1.20
  -7   6   2   14.59    0.57
  -7   6   2   14.39    0.56
   7  -6   2   14.40    0.54
  -7   6   2   12.38    0.59
   7  -6   2   14.46    0.57
  -7  -6  -2   13.42    0.61
   7  -6  -2   15.33    0.56
   7   6   2   14.80    0.61
  -7   6  -2   15.51    0.58
  -7  -6   2   14.32    0.61
   7   6   2   14.75    0.63
  -7   6  -2   14.63    0.61
  -7   6  -2   16.11    0.56
   7  -6  -2   16.23    0.60
  -8   6   2    4.69    0.26
   8  -6   2    5.09    0.24
  -8   6   2    5.02    0.25
  -8  -6  -2    4.26    0.29
  -8   6   2    4.55    0.24
   8  -6   2    4.53    0.20
  -8  -6   2    4.27    0.28
  -8   6  -2    3.97    0.25
   8   6   2    4.58    0.28
   8  -6  -2    4.07    0.23
  -8   6  -2    4.15    0.28
   8  -6  -2    4.00    0.26
  -8   6  -2    4.39    0.23
  -9   6   2    5.84    0.30
  -9  -6  -2    5.57    0.35
   9  -6   2    5.35    0.26
  -9   6   2    5.88    0.29
   9  -6   2    5.87    0.29
  -9   6   2    5.42    0.31
   9  -6  -2    5.88    0.33
  -9   6  -2    6.01    0.30
  -9   6  -2    5.83    0.31
  -9   6  -2    5.52    0.34
 -10   6   2    0.10    0.11
 -10   6   2    0.00    0.10
 -10   6   2   -0.01    0.11
 -10  -6  -2    0.11    0.13
  10  -6   2    0.09    0.11
 -10   6  -2   -0.01    0.11
 -10   6  -2    0.15    0.12
 -10   6  -2   -0.11    0.11
 -11   6   2   66.62    2.40
 -11   6   2   70.83    2.42
 -11   6   2   64.02    2.41
 -11  -6  -2   64.46    2.46
 -11   6  -2   64.66    2.44
 -11   6  -2   66.39    2.41
 -12   6   2    3.65    0.32
 -12   6   2    3.48    0.31
 -12  -6  -2    3.47    0.37
 -12   6  -2    4.13    0.34
 -13   6   2    0.31    0.19
 -13  -6  -2    0.23    0.19
 -13   6   2    0.28    0.18
 -13   6  -2    0.20    0.19
 -14  -6  -2    3.90    0.45
 -14   6   2    3.88    0.42
 -14  -6   2    3.81    0.44
 -14   6  -2    4.03    0.43
 -15   6   2    4.36    0.51
 -15  -6  -2    4.48    0.52
 -15  -6   2    4.47    0.51
 -15   6  -2    4.49    0.53
 -16   6   2    0.26    0.33
 -16  -6  -2    0.17    0.30
 -16  -6   2   -0.04    0.31
 -16   6  -2    0.12    0.35
 -17   6   2    0.83    0.43
 -17  -6  -2    1.93    0.44
 -17   6  -2    2.16    0.46
 -17  -6   2    1.01    0.39
  17   6   2    1.85    0.37
 -18  -6  -2    0.29    0.43
 -18  -6   2   -0.08    0.41
  18   6   2    0.42    0.40
   0   7  -2    0.50    0.08
   0  -7  -2    0.73    0.09
   0  -7   2    0.65    0.07
   0  -7  -2    0.66    0.06
   0  -7  -2    0.72    0.08
   0   7  -2    0.79    0.05
   0   7   2    0.52    0.07
   0   7   2    0.67    0.09
   0   7  -2    0.49    0.08
   0   7  -2    0.64    0.06
   0   7   2    0.62    0.08
   0  -7   2    0.54    0.07
   0  -7  -2    0.58    0.09
   0  -7   2    0.37    0.09
   0   7  -2    0.40    0.09
   1   7  -2    8.88    0.34
  -1  -7  -2    9.19    0.38
  -1   7   2    8.86    0.38
  -1  -7  -2    9.04    0.35
   1   7  -2    9.55    0.37
   1   7  -2    8.96    0.34
   1  -7   2    9.09    0.37
  -1  -7  -2    9.02    0.37
   1  -7   2    8.54    0.40
   1  -7   2    9.25    0.35
  -1   7   2    9.36    0.38
   1   7  -2    8.51    0.38
   1   7  -2    8.42    0.40
  -1   7   2    8.76    0.36
  -1   7  -2    8.17    0.40
  -1  -7   2    9.57    0.40
   1  -7  -2    9.37    0.37
   1  -7  -2    9.10    0.38
  -1  -7   2    8.89    0.37
   1   7   2    9.22    0.37
  -1   7  -2    9.47    0.35
   1  -7  -2    9.12    0.38
   1   7   2    9.31    0.38
  -1  -7   2    9.30    0.34
  -1   7  -2    9.02    0.39
   1   7   2    8.99    0.38
   2   7  -2   80.16    2.83
   2  -7   2   80.93    2.81
   2   7  -2   86.58    2.87
  -2   7   2   67.25    2.83
   2  -7   2   79.62    2.86
   2   7  -2   79.67    2.81
   2  -7   2   78.36    2.83
  -2   7   2   79.26    2.83
   2   7  -2   85.34    2.86
   2   7  -2   77.22    2.80
  -2   7   2   74.47    2.82
  -2  -7  -2   81.05    2.84
  -2   7   2   76.83    2.80
  -2   7   2   78.59    2.84
  -2  -7  -2   76.85    2.82
  -2   7  -2   79.55    2.85
  -2  -7   2   83.15    2.83
  -2   7  -2   82.68    2.82
   2   7   2   80.36    2.84
   2  -7  -2   82.41    2.83
   2  -7  -2   86.40    2.85
   2  -7  -2   79.62    2.84
   2   7   2   79.32    2.84
   2   7   2   77.40    2.82
  -3   7   2  104.01    3.79
   3   7  -2  103.73    3.83
   3  -7   2  112.99    3.84
   3   7  -2  107.58    3.80
  -3  -7  -2  107.85    3.79
   3  -7   2  106.29    3.79
   3  -7   2  108.55    3.78
  -3   7   2  105.56    3.81
  -3   7   2  103.31    3.76
   3   7  -2  108.04    3.78
  -3   7   2  111.31    3.79
   3   7  -2  104.35    3.76
   3  -7  -2  111.91    3.82
   3   7   2  104.14    3.81
   3   7   2  103.01    3.79
  -3   7  -2  103.62    3.84
   3  -7  -2  111.53    3.80
   3   7   2  108.02    3.80
  -3   7  -2  109.78    3.77
   3   7   2  112.59    3.80
  -3   7  -2  103.35    3.82
   3  -7  -2  110.60    3.81
   4   7  -2  210.44    7.21
   4  -7   2  210.60    7.19
  -4   7   2  209.57    7.17
  -4   7   2  197.64    7.21
  -4  -7  -2  199.96    7.20
  -4   7   2  202.19    7.19
  -4   7   2  208.35    7.19
   4  -7   2  202.55    7.19
  -4   7   2  195.83    7.19
   4   7  -2  207.59    7.18
   4   7  -2  199.66    7.23
   4   7  -2  201.67    7.21
   4   7   2  196.53    7.19
   4   7   2  200.99    7.20
  -4   7  -2  198.74    7.22
   4   7   2  200.28    7.21
   4   7   2  205.79    7.22
  -4   7  -2  212.60    7.17
   4   7   2  208.76    7.20
  -4   7  -2  229.10    7.24
   4  -7  -2  199.60    7.20
   4  -7  -2  209.82    7.22
  -5   7   2   57.16    2.00
   5   7  -2   55.83    1.99
  -5   7   2   55.72    1.98
  -5   7   2   55.47    2.03
  -5  -7  -2   55.57    2.03
   5   7  -2   57.07    2.03
   5  -7   2   56.66    2.01
  -5   7   2   53.31    2.01
   5   7  -2   54.29    2.05
   5   7   2   60.17    2.03
   5   7   2   57.80    2.04
  -5   7  -2   54.77    2.04
  -5   7  -2   57.77    1.99
  -5   7  -2   54.91    1.98
   5   7   2   53.34    2.04
   5  -7  -2   56.19    2.02
   5  -7  -2   56.59    2.06
   6   7  -2   13.57    0.56
  -6   7   2   13.43    0.56
   6  -7   2   13.50    0.53
   6   7  -2   12.90    0.57
  -6   7   2   14.13    0.51
  -6   7   2   14.31    0.53
   6   7  -2   13.94    0.52
  -6  -7  -2   13.56    0.56
  -6   7  -2   13.36    0.51
  -6   7  -2   13.11    0.51
  -6   7  -2   12.22    0.56
   6  -7  -2   13.08    0.55
   6   7   2   12.97    0.54
   6   7   2   12.84    0.56
  -7   7   2   13.99    0.53
  -7   7   2   13.40    0.57
   7  -7   2   13.97    0.50
  -7  -7  -2   12.94    0.58
   7   7  -2   13.57    0.58
  -7   7   2   14.10    0.54
   7   7  -2   13.05    0.59
  -7   7  -2   14.18    0.53
  -7   7  -2   13.85    0.53
   7  -7  -2   13.51    0.57
   7   7   2   13.80    0.58
  -7   7  -2   12.82    0.59
  -8   7   2   91.34    2.96
   8  -7   2   82.22    2.97
   8   7  -2   81.72    3.00
   8  -7   2   83.53    2.93
  -8  -7  -2   80.76    3.01
  -8   7   2   81.18    2.96
  -8   7   2   80.22    3.00
   8   7   2   81.38    3.00
  -8   7  -2   82.18    3.02
  -8   7  -2   85.74    2.96
  -8   7  -2   88.36    2.96
   8  -7  -2   80.64    2.99
  -9   7   2   21.35    0.86
  -9   7   2   23.47    0.84
   9  -7   2   22.14    0.84
   9   7  -2   21.82    0.87
   9  -7   2   20.84    0.79
  -9   7   2   22.70    0.83
  -9  -7  -2   20.62    0.89
  -9   7  -2   20.88    0.84
  -9   7  -2   20.34    0.88
  -9   7  -2   22.12    0.83
   9   7   2   21.20    0.88
 -10  -7  -2   41.78    1.66
 -10   7   2   43.11    1.60
 -10   7   2   43.53    1.59
 -10   7   2   46.46    1.61
 -10   7   2   42.58    1.63
  10   7  -2   41.40    1.63
 -10   7  -2   44.14    1.60
  10   7   2   43.50    1.64
 -10   7  -2   42.25    1.65
 -10   7  -2   44.79    1.61
 -11  -7  -2   14.90    0.70
 -11   7   2   15.32    0.66
 -11   7   2   14.54    0.66
 -11   7   2   14.56    0.63
 -11   7   2   14.92    0.64
 -11   7  -2   15.18    0.65
  11   7   2   15.34    0.69
 -11   7  -2   14.67    0.69
 -12   7   2    4.71    0.35
 -12   7   2    4.99    0.34
 -12  -7  -2    4.51    0.40
 -12   7   2    4.47    0.34
 -12   7  -2    4.20    0.37
  12   7   2    4.37    0.38
 -12   7  -2    4.66    0.35
 -13  -7  -2    0.39    0.21
 -13   7   2    0.45    0.20
 -13   7   2    0.73    0.20
  13   7   2    0.65    0.22
 -13   7  -2    0.49    0.21
 -14  -7  -2    2.51    0.35
 -14   7   2    3.24    0.33
 -14   7  -2    3.11    0.34
  14   7   2    4.03    0.44
 -14  -7   2    3.41    0.44
 -15   7   2   10.28    0.66
  15   7  -2    9.12    0.66
 -15  -7  -2    9.00    0.67
 -15  -7   2    9.16    0.66
  15   7   2    8.97    0.63
 -15   7  -2   10.89    0.68
  16   7  -2    6.03    0.66
 -16   7   2    5.68    0.70
 -16  -7  -2    6.21    0.68
 -16   7  -2    6.57    0.69
  16   7   2    7.15    0.63
 -16  -7   2    6.14    0.65
  17   7  -2    4.24    0.69
 -17  -7  -2    4.94    0.56
 -17  -7   2    4.65    0.53
  17   7   2    3.17    0.46
 -18  -7  -2    0.87    0.50
  18   7   2    0.50    0.45
 -18  -7   2   -0.17    0.41
   0  -8   2   28.32    1.00
   0  -8   2   27.63    1.03
   0  -8  -2   27.92    0.99
   0   8   2   27.18    1.02
   0   8  -2   27.14    1.07
   0   8   2   27.39    1.04
   0  -8   2   29.84    1.09
   0  -8  -2   29.14    1.03
   0   8  -2   28.14    1.02
   0  -8  -2   28.22    1.02
   0   8   2   27.33    1.04
   0   8  -2   26.03    1.04
   0  -8   2   27.84    0.98
   0  -8  -2   27.32    1.04
   0   8  -2   27.52    1.00
   0   8  -2   28.04    0.98
   1  -8   2   27.08    0.96
   1   8  -2   24.69    0.99
   1   8  -2   27.13    0.94
  -1  -8  -2   26.16    0.97
  -1   8   2   26.09    0.99
  -1  -8  -2   26.58    0.95
   1   8  -2   26.00    0.94
  -1  -8  -2   25.96    0.99
   1   8  -2   25.65    1.02
  -1   8   2   24.77    0.99
   1   8  -2   26.71    0.98
  -1   8   2   27.13    0.98
  -1   8   2   27.50    0.97
   1  -8  -2   27.18    0.99
   1  -8  -2   26.87    0.99
   1   8   2   26.44    0.99
  -1   8  -2   26.05    0.95
  -1  -8   2   26.84    0.98
   1  -8  -2   26.47    0.98
   1   8   2   25.46    0.99
  -1   8  -2   26.10    1.00
   1   8   2   26.04    0.97
  -1   8  -2   25.16    1.02
  -1  -8   2   27.17    0.95
  -2  -8  -2    0.68    0.08
  -2   8   2    0.73    0.10
  -2   8   2    0.69    0.07
  -2   8   2    0.51    0.11
  -2   8   2    0.57    0.09
   2  -8   2    0.65    0.08
   2   8  -2    0.62    0.12
   2   8  -2    0.50    0.09
   2   8  -2    0.84    0.09
  -2   8   2    0.62    0.08
   2   8  -2    0.69    0.07
   2  -8   2    0.70    0.09
   2  -8  -2    0.53    0.10
   2  -8  -2    0.39    0.09
  -2  -8   2    0.47    0.09
  -2   8  -2    0.57    0.11
   2   8   2    0.66    0.10
   2  -8  -2    0.51    0.11
   2   8   2    0.42    0.07
   2   8   2    0.59    0.11
  -2   8  -2    0.74    0.14
   2   8   2    0.58    0.10
   3   8  -2   41.19    1.46
  -3   8   2   38.85    1.47
  -3   8   2   40.16    1.44
  -3  -8  -2   41.19    1.48
   3  -8   2   41.56    1.48
   3   8  -2   40.33    1.52
   3   8  -2   41.28    1.45
  -3   8   2   41.45    1.48
   3   8  -2   41.67    1.49
   3  -8   2   41.28    1.47
  -3   8   2   39.47    1.50
  -3   8  -2   38.04    1.53
   3   8   2   41.57    1.48
   3  -8  -2   41.80    1.51
   3   8   2   42.68    1.50
   3   8   2   40.21    1.47
   3   8   2   41.17    1.50
  -3   8  -2   40.81    1.46
  -3   8  -2   38.85    1.51
   3  -8  -2   40.84    1.49
  -4   8   2   15.97    0.67
   4   8  -2   16.65    0.62
   4   8  -2   16.65    0.64
  -4   8   2   15.03    0.64
  -4  -8  -2   16.41    0.65
   4  -8   2   16.25    0.64
   4   8  -2   16.24    0.69
   4   8  -2   16.65    0.66
  -4   8   2   16.95    0.61
  -4   8   2   17.09    0.64
   4  -8   2   17.46    0.65
   4   8   2   17.80    0.67
   4   8   2   17.36    0.68
   4  -8  -2   16.58    0.69
   4  -8  -2   17.28    0.67
  -4   8  -2   15.42    0.68
  -4   8  -2   17.66    0.62
  -5  -8  -2    8.51    0.40
   5  -8   2    9.07    0.39
   5   8  -2    8.97    0.41
   5   8  -2    9.22    0.36
   5   8  -2    8.67    0.43
  -5   8   2    8.50    0.41
  -5   8   2    8.54    0.38
  -5   8   2    9.40    0.33
  -5   8   2    9.37    0.35
  -5   8   2    9.58    0.38
   5   8   2    8.79    0.42
  -5   8  -2    9.46    0.36
   5   8   2    8.68    0.39
  -5   8  -2    8.47    0.42
   5   8   2    8.80    0.41
   5  -8  -2    8.72    0.41
  -6   8   2   59.74    2.12
  -6   8   2   58.13    2.18
   6   8  -2   61.08    2.18
  -6  -8  -2   58.12    2.17
  -6   8   2   61.04    2.11
   6   8  -2   60.34    2.13
   6   8  -2   59.76    2.20
  -6   8   2   62.65    2.15
  -6   8  -2   59.12    2.11
   6   8   2   58.60    2.15
   6   8   2   58.95    2.17
  -6   8  -2   58.74    2.19
   6   8   2   58.86    2.18
  -6   8  -2   62.09    2.13
   6  -8  -2   60.36    2.17
  -7   8   2    9.70    0.39
   7  -8   2    9.75    0.42
  -7   8   2    9.65    0.41
  -7   8   2    9.07    0.44
   7   8  -2    9.09    0.45
   7   8  -2    9.75    0.39
   7   8  -2    8.65    0.46
  -7  -8  -2    9.17    0.45
  -7   8   2    9.82    0.38
   7   8   2    9.18    0.44
  -7   8  -2    8.82    0.46
  -7   8  -2   10.08    0.39
   7   8   2    9.36    0.42
   7  -8  -2    9.47    0.45
  -7   8  -2    9.72    0.38
   7   8   2    9.73    0.46
  -8   8   2    8.23    0.34
   8   8  -2    7.82    0.41
  -8  -8  -2    7.26    0.40
  -8   8   2    7.23    0.39
  -8   8   2    8.21    0.36
  -8   8   2    7.80    0.34
   8  -8   2    7.64    0.37
   8   8  -2    7.59    0.35
   8   8  -2    7.08    0.42
   8   8   2    7.28    0.41
  -8   8  -2    8.09    0.34
   8  -8  -2    7.65    0.41
  -8   8  -2    7.01    0.40
   8   8   2    7.46    0.37
  -8   8  -2    8.15    0.35
  -9  -8  -2    4.82    0.33
  -9   8   2    4.59    0.31
   9   8  -2    4.64    0.33
  -9   8   2    4.72    0.29
   9   8  -2    4.26    0.33
  -9   8   2    4.96    0.27
  -9   8   2    4.38    0.25
  -9   8  -2    4.35    0.33
   9   8   2    4.52    0.33
  -9   8  -2    4.46    0.28
   9   8   2    4.04    0.29
  -9   8  -2    4.44    0.26
 -10   8   2   11.81    0.55
 -10   8   2   11.77    0.50
 -10  -8  -2   11.83    0.58
 -10   8   2   12.14    0.53
  10   8  -2   11.53    0.57
  10   8  -2   11.15    0.58
 -10   8   2   11.68    0.50
 -10   8  -2   11.21    0.57
 -10   8  -2   10.73    0.50
  10   8   2   11.18    0.57
  11   8  -2    6.04    0.41
 -11  -8  -2    5.55    0.41
 -11   8   2    5.76    0.35
 -11   8   2    5.67    0.37
 -11   8   2    5.23    0.33
 -11   8  -2    5.87    0.35
  11   8   2    5.32    0.41
 -11   8  -2    5.59    0.40
 -12   8   2    3.90    0.34
 -12   8   2    4.34    0.34
  12   8  -2    4.56    0.42
 -12   8   2    3.73    0.36
 -12  -8  -2    4.65    0.41
  12   8   2    4.01    0.41
 -12   8  -2    4.43    0.35
 -12   8  -2    4.37    0.39
 -13  -8  -2    4.06    0.43
  13   8  -2    3.74    0.45
 -13   8   2    3.62    0.38
 -13  -8   2    3.48    0.41
 -13   8  -2    3.49    0.38
  13   8   2    3.39    0.42
 -14  -8  -2    0.81    0.26
  14   8  -2    0.66    0.28
 -14   8   2    0.87    0.27
  14   8   2    0.65    0.27
 -14  -8   2    0.94    0.28
 -14   8  -2    0.95    0.27
 -15   8   2    2.31    0.42
  15   8  -2    1.89    0.37
 -15  -8  -2    1.65    0.34
 -15  -8   2    1.94    0.34
  15   8   2    2.10    0.35
  16   8  -2   13.31    0.95
 -16  -8  -2   18.20    0.99
 -16  -8   2   16.17    0.95
  16   8   2   16.96    0.96
 -17  -8  -2    4.02    0.54
  17   8  -2    3.15    0.52
  17   8   2    3.80    0.50
 -17  -8   2    3.06    0.49
   0   9  -2   47.86    1.79
   0   9  -2   47.75    1.71
   0  -9  -2   47.98    1.69
   0   9   2   46.81    1.73
   0   9  -2   48.07    1.69
   0  -9   2   49.97    1.75
   0   9  -2   43.39    1.75
   0   9   2   48.16    1.75
   0  -9  -2   46.03    1.73
   0  -9  -2   48.96    1.76
   0  -9  -2   51.07    1.74
   0   9   2   48.40    1.76
   0   9  -2   48.81    1.73
   0  -9   2   49.19    1.71
   1  -9   2  130.96    4.49
   1   9  -2  125.38    4.48
   1  -9   2  131.64    4.52
  -1   9   2  123.07    4.53
  -1   9   2  129.77    4.52
  -1   9   2  129.73    4.53
   1   9  -2  131.38    4.51
  -1  -9  -2  132.57    4.53
  -1  -9  -2  123.11    4.48
   1   9  -2  129.81    4.47
  -1   9   2  123.84    4.50
   1   9  -2  120.75    4.53
  -1  -9  -2  127.85    4.50
   1   9  -2  122.20    4.56
  -1   9  -2  123.88    4.56
   1   9   2  129.53    4.53
  -1  -9   2  130.97    4.52
   1   9   2  131.05    4.50
  -1   9  -2  123.64    4.48
   1  -9  -2  130.80    4.53
  -1   9  -2  121.04    4.53
   1   9   2  133.70    4.50
   1  -9  -2  134.29    4.52
   1   9   2  122.62    4.52
   2  -9   2   42.36    1.49
   2  -9   2   40.97    1.46
   2   9  -2   42.69    1.49
  -2   9   2   42.14    1.48
   2   9  -2   41.48    1.45
  -2   9   2   40.77    1.44
  -2   9   2   45.18    1.51
  -2   9   2   37.92    1.50
   2   9  -2   41.26    1.44
  -2   9   2   38.72    1.47
  -2  -9  -2   39.18    1.50
   2   9  -2   40.30    1.53
  -2  -9  -2   40.68    1.46
   2  -9  -2   40.22    1.50
   2   9   2   41.24    1.47
   2   9   2   41.13    1.50
   2   9   2   40.29    1.47
  -2   9  -2   38.10    1.51
   2  -9  -2   38.76    1.49
   2   9   2   40.38    1.50
  -2  -9   2   39.65    1.48
  -2   9  -2   38.20    1.53
  -3  -9  -2   83.59    2.98
  -3   9   2   81.81    2.98
   3   9  -2   82.66    3.03
   3   9  -2   87.68    3.00
  -3   9   2   79.23    3.00
   3  -9   2   85.01    2.97
   3  -9   2   86.77    2.99
  -3   9   2   85.26    2.98
  -3   9   2   81.77    2.94
   3   9  -2   87.71    2.96
   3   9  -2   83.07    2.95
   3  -9  -2   84.28    3.00
   3  -9  -2   85.55    3.01
   3   9   2   82.93    2.98
  -3   9  -2   78.63    3.01
  -3   9  -2   79.17    3.04
   3   9   2   86.47    3.01
  -3   9  -2   85.61    2.96
   3   9   2   84.12    2.98
  -4   9   2   50.52    1.74
   4   9  -2   47.36    1.72
   4  -9   2   49.29    1.75
  -4   9   2   46.49    1.77
  -4   9   2   48.55    1.70
  -4   9   2   47.51    1.74
   4   9  -2   49.30    1.76
   4   9  -2   49.27    1.71
  -4  -9  -2   52.33    1.75
   4   9  -2   46.71    1.79
   4   9   2   48.23    1.77
  -4   9  -2   50.48    1.71
   4   9   2   40.45    1.76
   4   9   2   47.47    1.74
   4  -9  -2   47.58    1.76
  -4   9  -2   45.75    1.77
  -5   9   2   75.55    2.80
  -5   9   2   74.12    2.77
  -5   9   2   75.91    2.73
   5  -9   2   78.38    2.78
   5   9  -2   75.93    2.79
  -5  -9  -2   76.56    2.78
   5   9  -2   77.77    2.74
  -5   9   2   79.57    2.76
   5   9  -2   76.04    2.82
  -5   9  -2   83.13    2.74
   5   9   2   79.82    2.81
   5   9   2   76.07    2.77
   5  -9  -2   79.07    2.79
  -5   9  -2   77.73    2.81
   5   9   2   76.70    2.79
   6   9  -2   12.57    0.48
  -6   9   2   11.78    0.54
   6   9  -2   12.31    0.55
  -6   9   2   12.96    0.50
  -6   9   2   12.64    0.46
  -6  -9  -2   12.05    0.53
   6   9  -2   11.94    0.56
   6  -9   2   12.71    0.52
   6   9   2   11.94    0.54
   6   9   2   11.22    0.55
  -6   9  -2   11.33    0.55
  -6   9  -2   13.10    0.48
   6   9   2   12.12    0.51
   6  -9  -2   11.77    0.55
  -7   9   2   31.58    1.25
  -7   9   2   33.26    1.16
  -7  -9  -2   31.37    1.24
  -7   9   2   32.58    1.17
   7   9  -2   30.95    1.27
  -7   9   2   34.74    1.21
   7   9  -2   33.67    1.25
   7  -9   2   32.63    1.22
  -7   9   2   33.53    1.16
   7   9  -2   33.77    1.19
   7   9   2   31.98    1.24
   7   9   2   32.07    1.21
   7   9   2   31.45    1.25
  -7   9  -2   33.34    1.18
   7  -9  -2   32.23    1.27
  -7   9  -2   29.97    1.25
   8   9  -2    2.96    0.30
  -8   9   2    3.16    0.19
   8   9  -2    3.15    0.30
  -8   9   2    3.38    0.24
  -8   9   2    3.36    0.20
  -8  -9  -2    2.97    0.28
   8   9  -2    3.19    0.21
  -8   9   2    3.48    0.28
  -8   9  -2    3.76    0.23
   8   9   2    2.97    0.29
   8   9   2    3.12    0.27
   8   9   2    3.43    0.25
  -8   9  -2    3.26    0.29
  -8   9  -2    3.38    0.18
   9   9  -2   19.16    0.84
  -9   9   2   21.05    0.76
   9   9  -2   19.81    0.77
   9   9  -2   19.43    0.86
  -9   9   2   20.61    0.79
  -9   9   2   18.90    0.82
  -9   9   2   18.49    0.76
  -9  -9  -2   19.19    0.84
   9   9   2   20.15    0.85
   9   9   2   20.21    0.80
   9   9   2   19.37    0.83
  -9   9  -2   20.02    0.85
  -9   9  -2   21.09    0.75
  10   9  -2    7.08    0.44
 -10   9   2    7.07    0.35
  10   9  -2    6.53    0.35
  10   9  -2    6.57    0.44
 -10   9   2    7.48    0.36
 -10  -9  -2    6.19    0.43
 -10   9   2    6.78    0.42
 -10   9  -2    6.26    0.43
 -10   9  -2    6.92    0.35
  10   9   2    6.36    0.44
  10   9   2    6.49    0.38
  10   9   2    6.25    0.42
  11   9  -2   10.58    0.59
 -11   9   2   10.82    0.56
  11   9  -2   10.72    0.50
  11   9  -2    9.38    0.58
 -11   9   2   11.39    0.50
 -11  -9  -2   10.68    0.59
 -11   9   2   11.42    0.50
  11   9   2   10.97    0.60
 -11   9  -2   10.43    0.57
  11   9   2   11.15    0.53
 -11   9  -2   10.85    0.49
  11   9   2   10.64    0.57
 -12   9   2    1.94    0.22
  12   9  -2    1.47    0.20
  12   9  -2    2.18    0.29
  12   9  -2    1.60    0.27
 -12   9   2    1.52    0.23
 -12  -9  -2    1.30    0.26
  12   9   2    1.70    0.27
 -12  -9   2    1.28    0.24
  12   9   2    1.34    0.21
 -12   9  -2    1.36    0.20
 -12   9  -2    1.51    0.25
  13   9  -2    6.88    0.53
 -13   9   2    7.32    0.48
 -13   9   2    7.04    0.48
  13   9  -2    7.24    0.58
 -13  -9  -2    6.52    0.54
 -13   9  -2    6.41    0.50
  13   9   2    7.09    0.55
  13   9   2    7.50    0.48
 -13   9  -2    7.29    0.54
 -13  -9   2    7.42    0.53
  14   9  -2    4.60    0.51
  14   9  -2    4.66    0.59
 -14  -9  -2    3.61    0.40
  14   9   2    4.44    0.55
 -14  -9   2    4.08    0.51
  14   9   2    4.54    0.46
 -15  -9  -2    4.90    0.63
  15   9  -2    6.29    0.60
  15   9  -2    5.55    0.68
  15   9   2    3.74    0.45
 -15  -9   2    5.20    0.61
  15   9   2    5.79    0.55
  16   9  -2    1.47    0.41
 -16  -9  -2    1.18    0.39
  16   9   2    1.85    0.40
  16   9   2    0.96    0.42
 -16  -9   2    1.64    0.42
  16   9   2    1.39    0.38
  17   9  -2    2.24    0.49
 -17  -9  -2    2.09    0.54
  17   9   2    1.90    0.46
  17   9   2    2.25    0.59
  17   9   2    2.13    0.53
 -17  -9   2    1.41    0.48
   0  10  -2    2.84    0.22
   0  10  -2    1.83    0.23
   0 -10   2    2.39    0.15
   0  10   2    2.51    0.20
   0  10   2    2.36    0.17
   0 -10  -2    1.86    0.24
   0  10   2    2.38    0.17
   0 -10  -2    2.04    0.22
   0 -10   2    2.02    0.20
   0  10  -2    2.23    0.14
   0  10   2    2.02    0.22
   0  10  -2    2.30    0.18
   0  10  -2    2.45    0.11
   1 -10   2   19.86    0.77
  -1  10   2   19.39    0.78
  -1  10   2   19.24    0.74
   1  10  -2   19.96    0.71
  -1  10   2   20.08    0.76
  -1  10   2   18.79    0.78
   1  10  -2   20.47    0.76
  -1 -10  -2   20.16    0.71
   1 -10   2   20.11    0.73
   1  10  -2   18.52    0.78
   1  10  -2   20.57    0.71
   1  10  -2   19.33    0.81
  -1 -10   2   18.99    0.71
   1 -10  -2   18.21    0.78
   1  10   2   19.61    0.74
   1  10   2   18.61    0.74
  -1 -10   2   19.90    0.77
  -1  10  -2   18.05    0.81
   1  10   2   19.95    0.78
  -1  10  -2   17.45    0.78
   1 -10  -2   21.50    0.81
  -1  10  -2   19.57    0.72
   1  10   2   19.22    0.78
   2  10  -2    5.45    0.31
  -2  10   2    6.21    0.25
  -2  10   2    5.60    0.32
   2  10  -2    6.03    0.26
  -2  10   2    6.39    0.31
   2 -10   2    5.70    0.28
   2  10  -2    6.06    0.25
   2 -10   2    5.78    0.31
  -2  10   2    6.18    0.34
   2  10  -2    6.13    0.32
  -2 -10  -2    5.72    0.27
   2  10  -2    5.60    0.36
  -2  10   2    5.82    0.29
  -2  10  -2    5.90    0.34
   2 -10  -2    6.10    0.35
  -2 -10   2    6.00    0.26
   2  10   2    6.05    0.29
   2  10   2    6.27    0.31
  -2 -10   2    6.44    0.32
   2  10   2    6.14    0.33
  -2  10  -2    5.69    0.37
   2  10   2    6.89    0.34
  -3  10   2   78.51    2.79
   3  10  -2   80.46    2.90
  -3 -10  -2   77.72    2.82
   3  10  -2   77.99    2.80
   3 -10   2   79.73    2.85
  -3  10   2   77.61    2.87
  -3  10   2   75.29    2.83
  -3  10   2   81.04    2.84
   3  10  -2   79.54    2.81
   3  10  -2   83.96    2.86
   3  10   2   80.30    2.87
  -3  10  -2   77.42    2.88
  -3  10  -2   77.92    2.90
  -3  10  -2   82.50    2.81
   3  10   2   81.33    2.83
   3  10   2   82.45    2.87
   3 -10  -2   75.65    2.86
   4 -10   2    6.89    0.34
   4  10  -2    6.52    0.39
  -4  10   2    6.41    0.36
  -4 -10  -2    6.70    0.32
   4  10  -2    7.08    0.28
  -4  10   2    6.66    0.26
  -4  10   2    6.74    0.32
  -4  10   2    6.51    0.32
   4  10  -2    7.04    0.36
   4  10   2    6.20    0.35
   4 -10  -2    5.89    0.37
   4  10   2    6.66    0.31
  -4  10  -2    6.68    0.29
  -4  10  -2    5.65    0.36
   4  10   2    6.11    0.37
  -5  10   2    7.07    0.40
   5  10  -2    7.57    0.44
   5  10  -2    7.56    0.41
   5 -10   2    8.06    0.39
  -5  10   2    8.09    0.31
  -5 -10  -2    7.88    0.38
  -5  10   2    7.18    0.37
   5  10  -2    7.87    0.33
  -5  10   2    7.94    0.37
   5 -10  -2    8.54    0.43
   5  10   2    9.07    0.42
   5  10   2    8.73    0.37
  -5  10  -2    9.02    0.35
   5  10   2    8.46    0.43
  -5  10  -2    8.10    0.43
  -6  10   2   -0.01    0.09
  -6 -10  -2   -0.02    0.10
   6  10  -2    0.08    0.07
  -6  10   2    0.09    0.12
   6 -10   2    0.03    0.13
   6  10  -2    0.13    0.12
   6  10  -2    0.01    0.13
  -6  10   2    0.08    0.06
  -6  10  -2    0.06    0.08
  -6  10  -2   -0.01    0.13
   6  10   2    0.37    0.12
   6  10   2   -0.04    0.12
   6  10   2   -0.15    0.08
  -7 -10  -2   11.36    0.53
   7  10  -2   11.89    0.46
  -7  10   2   11.65    0.49
   7  10  -2   11.96    0.55
   7  10  -2   11.29    0.56
  -7  10   2   10.82    0.53
  -7  10   2   12.13    0.44
   7  10   2   10.38    0.49
  -7  10  -2   10.12    0.54
   7  10   2   10.93    0.53
  -7  10  -2   11.44    0.46
   7  10   2   10.58    0.54
  -8 -10  -2    9.68    0.52
  -8  10   2   10.56    0.53
   8  10  -2   10.67    0.45
  -8  10   2   11.31    0.44
  -8  10   2   11.54    0.49
   8  10  -2   10.82    0.55
   8  10  -2   10.49    0.56
   8  10   2   10.48    0.53
   8  10   2   10.46    0.55
  -8  10  -2   10.52    0.55
   8  10   2   10.77    0.48
  -9  10   2   14.87    0.68
  -9 -10  -2   14.03    0.68
   9  10  -2   14.79    0.69
   9  10  -2   14.89    0.60
  -9  10   2   15.03    0.57
  -9  10   2   15.33    0.59
   9  10  -2   15.00    0.71
   9  10   2   14.68    0.70
   9  10   2   14.17    0.63
  -9  10  -2   15.08    0.70
   9  10   2   14.72    0.68
  10  10  -2    5.79    0.45
  10  10  -2    5.79    0.45
 -10 -10  -2    5.51    0.42
 -10  10   2    6.30    0.33
 -10  10   2    5.25    0.40
  10  10  -2    5.47    0.32
 -10 -10   2    5.53    0.40
  10  10   2    6.08    0.42
  10  10   2    5.88    0.37
 -10  10  -2    5.51    0.42
  10  10   2    6.38    0.46
  11  10  -2    4.40    0.43
  11  10  -2    4.34    0.45
 -11  10   2    4.97    0.39
  11  10  -2    4.34    0.31
 -11 -10  -2    4.98    0.43
 -11  10  -2    4.41    0.41
 -11 -10   2    4.04    0.40
  11  10   2    4.86    0.45
  11  10   2    3.93    0.39
  11  10   2    4.13    0.36
 -12  10   2    0.06    0.19
  12  10  -2    0.47    0.23
 -12 -10  -2    0.41    0.23
  12  10  -2   -0.08    0.16
  12  10  -2   -0.09    0.24
  12  10   2    0.43    0.24
  12  10   2    0.45    0.21
 -12  10  -2    0.16    0.21
 -12 -10   2    0.10    0.20
  12  10   2    0.20    0.18
  13  10  -2    1.81    0.25
 -13  10   2    2.07    0.29
  13  10  -2    2.55    0.37
  13  10  -2    1.99    0.34
 -13 -10  -2    2.16    0.35
 -13 -10   2    2.06    0.33
  13  10   2    1.76    0.31
  13  10   2    1.50    0.32
  13  10   2    2.17    0.29
 -13  10  -2    2.33    0.33
 -14 -10  -2    1.79    0.36
  14  10  -2    1.67    0.34
  14  10  -2    1.65    0.43
  14  10   2    2.33    0.32
  14  10   2    1.69    0.37
  14  10   2    2.25    0.35
 -14 -10   2    1.84    0.35
 -15 -10  -2    1.85    0.43
  15  10  -2    1.84    0.39
  15  10   2    1.97    0.36
  15  10   2    2.13    0.38
 -15 -10   2    1.54    0.38
  15  10   2    1.64    0.42
 -16 -10  -2    4.92    0.60
  16  10  -2    5.67    0.74
 -16 -10   2    4.02    0.53
  16  10   2    4.51    0.52
  16  10   2    4.55    0.58
   0  11   2  201.78    7.04
   0  11  -2  206.57    7.00
   0  11   2  192.01    6.99
   0 -11   2  204.28    7.02
   0  11  -2  189.04    7.04
   0  11   2  206.44    6.98
   0  11   2  189.72    7.03
   0  11  -2  194.00    7.07
   0  11   2  206.88    7.02
   0 -11   2  202.00    6.98
   0  11  -2  194.85    6.97
  -1 -11  -2   14.44    0.51
   1 -11   2   13.38    0.55
   1  11  -2   14.11    0.57
  -1  11   2   12.97    0.60
   1 -11   2   13.42    0.59
  -1  11   2   13.23    0.55
  -1  11   2   13.79    0.61
  -1  11   2   15.10    0.59
  -1  11   2   14.21    0.53
   1  11  -2   14.03    0.52
   1  11  -2   14.21    0.64
   1  11  -2   13.07    0.60
   1  11  -2   14.03    0.51
   1  11   2   13.69    0.55
  -1  11  -2   12.81    0.60
  -1  11  -2   12.97    0.64
  -1 -11   2   13.82    0.50
   1  11   2   13.42    0.59
   1  11   2   13.36    0.55
   1  11   2   13.24    0.60
  -1 -11   2   13.67    0.60
  -1  11  -2   14.80    0.53
  -2  11   2   32.38    1.16
  -2  11   2   30.24    1.09
   2  11  -2   29.40    1.18
  -2  11   2   28.82    1.18
  -2  11   2   30.26    1.14
  -2 -11  -2   30.44    1.11
  -2  11   2   32.57    1.11
   2  11  -2   29.52    1.21
   2  11  -2   31.63    1.16
   2  11  -2   32.01    1.11
   2 -11   2   30.26    1.17
   2  11  -2   31.26    1.11
   2  11   2   29.50    1.18
  -2  11  -2   29.34    1.19
  -2 -11   2   30.44    1.11
   2  11   2   31.79    1.18
  -2  11  -2   30.91    1.23
   2  11   2   30.50    1.14
   3  11  -2    9.25    0.45
  -3  11   2    8.94    0.46
   3  11  -2    9.78    0.37
   3  11  -2    8.58    0.48
   3 -11   2    9.07    0.44
  -3  11   2    9.39    0.42
   3  11  -2    8.83    0.39
  -3  11   2    9.67    0.35
  -3 -11  -2    9.43    0.40
  -3  11   2    9.05    0.41
  -3  11  -2    9.21    0.50
   3  11   2    9.06    0.45
  -3  11  -2    9.11    0.47
   3  11   2    8.96    0.47
   3  11   2    8.76    0.40
  -3  11  -2    9.66    0.39
  -3 -11   2    9.85    0.39
  -4  11   2    0.17    0.11
   4  11  -2   -0.02    0.13
  -4  11   2    0.14    0.05
  -4  11   2    0.10    0.12
  -4 -11  -2    0.23    0.10
   4 -11   2   -0.11    0.11
   4  11  -2    0.17    0.07
  -4  11   2    0.08    0.09
   4  11  -2    0.17    0.15
  -4  11  -2    0.20    0.09
   4  11   2    0.28    0.15
   4  11   2    0.21    0.10
  -4  11  -2    0.10    0.14
  -4 -11   2    0.38    0.10
   4  11   2    0.21    0.12
  -5  11   2    2.56    0.22
  -5  11   2    3.05    0.23
  -5 -11  -2    2.67    0.23
   5  11  -2    3.21    0.30
   5 -11   2    2.84    0.28
   5  11  -2    3.01    0.31
  -5  11   2    2.48    0.27
   5  11  -2    3.15    0.17
   5  11   2    2.87    0.27
   5  11   2    2.96    0.29
  -5 -11   2    2.56    0.21
  -5  11  -2    2.83    0.20
   5  11   2    2.99    0.21
  -5  11  -2    2.65    0.28
  -6  11   2   63.24    2.39
  -6  11   2   68.75    2.34
  -6 -11  -2   62.52    2.36
   6  11  -2   66.90    2.39
   6  11  -2   67.01    2.30
   6  11  -2   63.47    2.42
   6  11   2   63.20    2.34
  -6 -11   2   63.31    2.35
   6  11   2   66.06    2.40
  -6  11  -2   63.04    2.40
   6  11   2   65.54    2.39
   7  11  -2   11.78    0.58
  -7 -11  -2   11.02    0.53
   7  11  -2   10.60    0.58
  -7  11   2   11.53    0.50
  -7  11   2   11.21    0.55
   7  11  -2   12.03    0.46
   7  11   2   10.84    0.49
  -7 -11   2   10.85    0.52
  -7  11  -2   11.14    0.57
   7  11   2   10.95    0.55
   7  11   2   10.94    0.57
  -8 -11  -2    8.32    0.45
   8  11  -2    7.73    0.36
   8  11  -2    7.64    0.48
  -8  11   2    7.18    0.45
   8  11  -2    7.18    0.48
  -8  11  -2    7.82    0.47
   8  11   2    7.94    0.40
  -8 -11   2    8.18    0.44
   8  11   2    8.00    0.45
   8  11   2    8.63    0.49
   9  11  -2    1.25    0.23
   9  11  -2    0.86    0.22
  -9 -11  -2    1.02    0.21
   9  11  -2    1.10    0.14
  -9  11   2    1.16    0.20
  -9 -11   2    0.96    0.20
  -9  11  -2    0.75    0.20
   9  11   2    0.78    0.21
   9  11   2    1.25    0.23
   9  11   2    0.85    0.17
  10  11  -2    4.60    0.28
 -10  11   2    4.55    0.38
  10  11  -2    3.91    0.42
  10  11  -2    3.92    0.44
 -10 -11  -2    4.41    0.40
  10  11   2    4.09    0.39
 -10  11  -2    3.52    0.40
  10  11   2    3.83    0.44
 -10 -11   2    4.24    0.39
  10  11   2    3.59    0.33
  11  11  -2    9.95    0.63
  11  11  -2    9.52    0.46
 -11  11   2    8.61    0.54
  11  11  -2    9.36    0.60
 -11 -11  -2    8.74    0.57
 -11  11  -2    8.76    0.57
  11  11   2    8.91    0.56
  11  11   2    9.22    0.61
  11  11   2    9.34    0.50
 -11 -11   2    9.56    0.56
  12  11  -2   24.30    1.12
  12  11  -2   19.97    1.08
 -12  11   2   24.32    1.05
 -12 -11  -2   24.66    1.09
  12  11   2   26.13    1.13
 -12 -11   2   24.70    1.07
  12  11   2   25.31    1.01
 -12  11  -2   22.61    1.07
  12  11   2   24.92    1.07
 -13 -11  -2   -0.24    0.27
  13  11  -2    0.05    0.27
 -13  11   2    0.08    0.25
 -13  11  -2    0.26    0.27
 -13 -11   2   -0.21    0.26
  13  11   2    0.09    0.33
  13  11   2   -0.42    0.26
  13  11   2   -0.04    0.25
 -14 -11  -2   10.38    0.75
 -14  11   2    9.32    0.66
  14  11  -2    9.44    0.72
  14  11   2    9.05    0.65
  14  11   2   10.86    0.83
 -14  11  -2    9.46    0.68
 -14 -11   2    8.15    0.69
  14  11   2    9.33    0.70
 -15 -11  -2    4.32    0.53
  15  11  -2    3.76    0.51
  15  11   2    4.34    0.57
 -15 -11   2    3.71    0.50
  15  11   2    3.93    0.49
  16  11  -2    0.38    0.46
 -16 -11  -2    0.66    0.48
  16  11   2    1.18    0.47
 -16 -11   2   -0.20    0.44
   0 -12   2    0.17    0.16
   0  12  -2    0.21    0.13
   0  12   2    0.19    0.13
   0  12  -2    0.29    0.08
   0  12  -2    0.11    0.11
   0  12   2    0.23    0.13
   0  12  -2    0.12    0.15
   0  12   2    0.14    0.13
   0  12   2    0.17    0.11
   0  12   2    0.17    0.09
   1 -12   2   20.18    0.93
   1  12  -2   24.06    0.86
   1  12  -2   25.27    0.91
  -1  12   2   24.08    0.86
   1  12  -2   24.09    0.84
  -1  12   2   24.30    0.85
  -1  12   2   24.57    0.92
  -1  12   2   23.65    0.95
   1  12  -2   22.64    0.94
   1  12  -2   23.64    0.99
  -1  12   2   22.41    0.94
  -1  12   2   23.54    0.89
  -1  12  -2   22.99    0.98
   1  12   2   22.68    0.94
   1  12   2   22.64    0.88
   1  12   2   23.42    0.93
   1  12   2   22.68    0.94
   1  12   2   22.52    0.89
  -1  12  -2   23.06    0.95
   2  12  -2   30.08    1.08
   2  12  -2   30.19    1.14
  -2  12   2   30.07    1.06
   2  12  -2   28.83    1.08
   2  12  -2   28.33    1.20
  -2  12   2   30.59    1.14
  -2 -12  -2   29.71    1.07
  -2  12   2   29.15    1.07
   2  12  -2   28.32    1.16
  -2  12   2   28.83    1.11
  -2  12   2   27.81    1.16
  -2  12  -2   31.78    1.11
   2  12   2   29.01    1.17
  -2 -12   2   30.20    1.07
   2  12   2   29.62    1.11
  -2  12  -2   29.18    1.21
  -2  12  -2   28.75    1.18
   2  12   2   34.17    1.18
   3  12  -2    3.91    0.35
  -3  12   2    4.48    0.28
   3  12  -2    4.10    0.21
  -3  12   2    3.88    0.32
   3  12  -2    3.99    0.31
  -3  12   2    3.97    0.26
  -3 -12  -2    4.00    0.24
   3  12  -2    4.23    0.32
  -3  12  -2    4.29    0.37
   3  12   2    4.14    0.34
   3  12   2    4.51    0.32
  -3 -12   2    4.28    0.24
   3  12   2    4.26    0.25
  -3  12  -2    4.37    0.33
  -3  12  -2    4.83    0.26
  -4  12   2   34.49    1.34
   4  12  -2   35.94    1.32
   4  12  -2   35.06    1.23
  -4  12   2   35.00    1.29
  -4 -12  -2   33.38    1.27
   4  12  -2   33.41    1.37
  -4  12   2   35.87    1.29
   4  12   2   34.39    1.33
  -4 -12   2   33.29    1.27
   4  12   2   33.85    1.27
  -4  12  -2   32.17    1.34
  -4  12  -2   34.94    1.26
   4  12   2   33.38    1.33
  -5  12   2    3.76    0.27
  -5  12   2    3.16    0.31
  -5  12   2    2.94    0.25
   5  12  -2    3.20    0.35
  -5 -12  -2    3.00    0.25
   5  12  -2    3.24    0.34
   5  12  -2    3.43    0.19
   5  12   2    2.50    0.23
  -5 -12   2    2.97    0.24
  -5  12  -2    2.75    0.31
   5  12   2    2.82    0.33
   5  12   2    3.25    0.30
  -6  12   2   14.78    0.70
  -6  12   2   15.19    0.64
  -6 -12  -2   15.08    0.65
   6  12  -2   13.99    0.73
   6  12  -2   15.45    0.71
   6  12  -2   15.73    0.58
   6  12   2   15.71    0.70
  -6 -12   2   15.47    0.64
   6  12   2   15.12    0.63
  -6  12  -2   15.54    0.71
   6  12   2   15.22    0.71
   7  12  -2    0.70    0.12
   7  12  -2    0.87    0.23
  -7  12   2    0.74    0.19
  -7 -12  -2    0.51    0.16
   7  12  -2    1.08    0.24
   7  12   2    0.85    0.20
  -7  12  -2    0.77    0.21
   7  12   2    0.68    0.21
   7  12   2    0.56    0.14
  -7 -12   2    0.83    0.16
   8  12  -2   15.43    0.75
   8  12  -2   15.88    0.62
  -8  12   2   15.73    0.74
  -8 -12  -2   15.57    0.71
   8  12  -2   15.78    0.77
   8  12   2   15.71    0.67
   8  12   2   16.10    0.74
  -8  12  -2   15.79    0.75
  -8 -12   2   15.81    0.70
   8  12   2   15.78    0.76
   9  12  -2    3.36    0.33
  -9 -12  -2    2.68    0.29
  -9  12   2    3.06    0.35
   9  12  -2    2.61    0.31
   9  12   2    2.57    0.36
  -9  12  -2    2.22    0.28
  -9 -12   2    2.68    0.28
   9  12   2    3.04    0.29
   9  12   2    3.52    0.43
  10  12  -2    0.63    0.24
 -10 -12  -2    0.81    0.24
  10  12  -2    0.86    0.27
 -10  12   2    0.47    0.21
  10  12   2    0.86    0.23
  10  12   2    1.02    0.20
 -10 -12   2    0.33    0.21
 -10  12  -2    0.58    0.22
  10  12   2    0.78    0.28
  11  12  -2    8.65    0.61
 -11  12   2    8.20    0.55
 -11 -12  -2    8.50    0.57
  11  12   2    8.02    0.56
 -11  12  -2    7.69    0.57
  11  12   2    8.37    0.49
 -11 -12   2    7.45    0.54
  11  12   2    8.22    0.63
  12  12  -2    6.59    0.60
 -12 -12  -2    8.31    0.61
 -12  12   2    8.05    0.56
 -12  12  -2    7.72    0.59
  12  12   2    7.14    0.68
 -12 -12   2    7.25    0.57
  12  12   2    6.64    0.51
  12  12   2    6.91    0.57
 -13 -12  -2    0.66    0.33
 -13  12   2    0.43    0.29
  13  12  -2    0.52    0.31
  13  12   2    0.57    0.40
  13  12   2    0.47    0.31
 -13 -12   2    0.48    0.29
  13  12   2    0.89    0.29
 -13  12  -2    0.17    0.29
  14  12  -2    7.08    0.71
 -14 -12  -2    6.60    0.71
 -14  12   2    5.99    0.65
 -14  12  -2    5.85    0.65
 -14 -12   2    6.73    0.69
  14  12   2    7.60    0.90
  14  12   2    5.00    0.67
 -15 -12  -2    0.96    0.46
  15  12  -2    0.65    0.46
 -15 -12   2    0.45    0.41
  15  12   2    0.87    0.44
   0  13   2    0.89    0.17
   0  13  -2    1.18    0.12
   0  13  -2    0.45    0.14
   0  13   2    0.97    0.14
   0  13  -2    0.91    0.23
   0  13   2    0.89    0.19
   0  13   2    1.08    0.18
   0  13  -2    0.84    0.19
  -1  13   2   81.75    3.09
  -1  13   2   87.55    2.98
  -1  13   2   89.83    3.06
   1  13  -2   79.86    2.99
   1  13  -2   80.75    3.08
  -1  13   2   81.78    3.08
  -1  13   2   85.43    3.03
   1  13  -2   82.66    3.13
   1  13  -2   88.99    3.05
  -1  13  -2   80.46    3.09
   1  13   2   86.79    3.09
   1  13   2   81.89    3.08
  -1  13  -2   85.76    3.13
   1  13   2   84.31    3.02
   1  13   2   91.02    3.07
   2  13  -2    9.30    0.37
  -2  13   2    8.56    0.42
   2  13  -2    8.38    0.49
  -2  13   2    8.60    0.49
   2  13  -2    8.35    0.54
  -2  13   2    9.45    0.46
   2  13  -2    9.66    0.47
   2  13   2    9.80    0.50
  -2  13  -2    8.90    0.51
   2  13   2    9.37    0.42
   2  13   2    9.24    0.50
  -2  13  -2    9.20    0.54
   3  13  -2   37.81    1.40
   3  13  -2   35.02    1.47
  -3 -13  -2   36.52    1.33
   3  13  -2   35.80    1.42
   3  13  -2   37.72    1.32
  -3  13   2   35.65    1.37
  -3  13   2   36.80    1.44
  -3  13   2   38.39    1.39
  -3 -13   2   36.75    1.33
   3  13   2   37.19    1.36
   3  13   2   37.20    1.42
   3  13   2   37.16    1.44
  -3  13  -2   35.23    1.44
  -3  13  -2   36.37    1.48
  -4  13   2    3.31    0.26
  -4  13   2    3.23    0.34
   4  13  -2    3.49    0.35
   4  13  -2    3.49    0.38
  -4  13   2    3.79    0.30
   4  13  -2    3.58    0.20
  -4 -13  -2    3.14    0.24
   4  13  -2    3.28    0.32
  -4  13  -2    2.46    0.32
  -4 -13   2    3.26    0.24
   4  13   2    3.59    0.35
   4  13   2    3.65    0.25
   4  13   2    3.11    0.33
  -5  13   2   36.08    1.48
  -5 -13  -2   36.33    1.41
   5  13  -2   39.39    1.36
   5  13  -2   40.05    1.48
   5  13  -2   38.87    1.53
   5  13   2   38.11    1.40
  -5  13  -2   36.17    1.49
   5  13   2   38.64    1.48
   5  13   2   37.71    1.48
  -5 -13   2   36.41    1.40
  -6 -13  -2    0.46    0.15
   6  13  -2    0.72    0.24
  -6  13   2    0.40    0.19
   6  13  -2    0.46    0.10
   6  13  -2    0.20    0.21
  -6  13  -2    0.52    0.19
  -6 -13   2    0.40    0.14
   6  13   2    0.42    0.21
   6  13   2    0.62    0.14
   6  13   2    0.46    0.19
  -7 -13  -2   11.96    0.61
   7  13  -2   12.39    0.70
  -7  13   2   12.30    0.66
   7  13   2   14.21    0.68
  -7 -13   2   12.89    0.60
   7  13   2   13.69    0.58
  -7  13  -2   13.01    0.67
   7  13   2   13.76    0.70
  -8  13   2    3.44    0.39
  -8 -13  -2    4.52    0.39
   8  13  -2    4.49    0.46
   8  13   2    3.92    0.42
   8  13   2    3.87    0.31
  -8 -13   2    3.46    0.36
   8  13   2    3.57    0.47
  -8  13  -2    3.63    0.41
  -9 -13  -2    3.36    0.40
   9  13  -2    3.55    0.45
  -9  13   2    3.83    0.41
  -9  13  -2    3.17    0.41
   9  13   2    3.36    0.37
   9  13   2    3.31    0.36
   9  13   2    4.00    0.34
  -9 -13   2    3.08    0.31
 -10 -13  -2    0.31    0.24
 -10  13   2   -0.17    0.20
  10  13  -2    0.52    0.27
 -10 -13   2   -0.08    0.20
 -10  13  -2    0.25    0.24
  10  13   2    0.26    0.30
  10  13   2    0.22    0.26
  10  13   2    0.62    0.21
 -11  13   2   14.50    0.78
  11  13  -2   13.95    0.84
 -11 -13  -2   13.54    0.79
  11  13   2   15.51    0.71
  11  13   2   15.02    0.90
  11  13   2   14.99    0.80
 -11 -13   2   15.07    0.77
 -11  13  -2   14.94    0.81
  12  13  -2    5.49    0.62
 -12 -13  -2    5.08    0.60
 -12  13   2    4.86    0.57
  12  13   2    6.36    0.60
  12  13   2    4.96    0.55
 -12  13  -2    5.15    0.57
 -12 -13   2    6.73    0.59
 -13  13   2    2.30    0.38
  13  13  -2    1.98    0.42
 -13 -13  -2    1.93    0.40
  13  13   2    1.93    0.41
 -13 -13   2    2.04    0.41
 -13  13  -2    1.80    0.40
  14  13  -2    1.67    0.46
 -14  13   2    0.29    0.39
 -14 -13  -2    0.36    0.42
  14  13   2    1.28    0.45
 -14  13  -2    0.42    0.38
 -14 -13   2    0.81    0.40
   0  14  -2    5.78    0.43
   0  14   2    6.11    0.34
   0  14  -2    6.21    0.48
   0  14   2    6.46    0.43
   0  14   2    6.10    0.41
   0  14   2    5.96    0.42
  -1  14   2   21.55    0.93
   1  14  -2   21.23    0.93
  -1  14   2   19.91    0.93
   1  14  -2   22.85    0.99
  -1  14   2   21.04    0.85
  -1  14   2   23.26    0.91
   1  14   2   21.04    0.93
  -1  14  -2   20.13    0.97
   1  14   2   24.29    0.93
  -1  14  -2   22.02    0.95
   1  14   2   21.72    0.85
   1  14   2   21.52    0.93
  -2  14   2    9.67    0.45
  -2  14   2    9.27    0.54
   2  14  -2   10.57    0.40
   2  14  -2   10.29    0.59
   2  14  -2    9.71    0.53
  -2  14  -2    9.33    0.54
  -2  14  -2    9.32    0.58
   2  14   2    8.88    0.52
   2  14   2    9.24    0.53
   2  14   2    9.27    0.44
   2  14   2    8.94    0.53
   3  14  -2    0.63    0.23
   3  14  -2    0.83    0.11
  -3  14   2    0.64    0.19
   3  14  -2    0.57    0.19
  -3  14   2    0.85    0.15
  -3 -14  -2    0.37    0.10
  -3 -14   2    0.46    0.16
   3  14   2    0.61    0.21
   3  14   2    0.77    0.14
  -3  14  -2    0.41    0.21
   3  14   2    0.61    0.20
  -4  14   2   11.99    0.53
   4  14  -2   11.65    0.65
   4  14  -2   11.43    0.59
  -4  14   2   11.70    0.61
  -4 -14  -2   10.22    0.47
   4  14   2   11.27    0.50
  -4  14  -2   11.43    0.61
   4  14   2   10.86    0.61
   4  14   2   11.18    0.60
  -4 -14   2   10.86    0.48
   5  14  -2   11.97    0.61
   5  14  -2   12.30    0.68
  -5 -14  -2   11.56    0.52
  -5  14   2   11.74    0.63
  -5  14  -2   11.40    0.64
  -5 -14   2   11.03    0.53
   5  14   2   11.89    0.64
   5  14   2   11.55    0.63
   5  14   2   12.79    0.53
   6  14  -2    1.95    0.31
  -6  14   2    1.86    0.28
  -6 -14  -2    1.81    0.22
   6  14  -2    1.59    0.24
   6  14   2    2.17    0.29
  -6 -14   2    2.29    0.28
  -6  14  -2    1.72    0.26
   6  14   2    1.97    0.20
   6  14   2    1.94    0.30
  -7 -14  -2    0.78    0.20
  -7  14   2    1.27    0.24
   7  14  -2    0.99    0.26
  -7  14  -2    0.92    0.23
   7  14   2    1.15    0.18
  -7 -14   2    1.21    0.21
   7  14   2    0.63    0.28
   7  14   2    1.01    0.26
  -8  14   2    3.38    0.42
   8  14  -2    2.92    0.38
  -8 -14  -2    4.38    0.40
   8  14   2    3.83    0.46
  -8 -14   2    3.32    0.39
  -8  14  -2    2.58    0.35
   8  14   2    4.03    0.33
   8  14   2    3.77    0.41
  -9 -14  -2    5.00    0.47
  -9  14   2    4.35    0.48
   9  14  -2    5.11    0.56
   9  14   2    5.29    0.52
  -9  14  -2    4.77    0.50
   9  14   2    5.41    0.40
   9  14   2    5.77    0.61
  -9 -14   2    4.77    0.46
 -10 -14  -2    0.31    0.26
 -10  14   2    0.28    0.25
  10  14  -2    0.23    0.31
 -10 -14   2    0.20    0.26
  10  14   2    0.25    0.30
  10  14   2    0.42    0.34
 -10  14  -2    0.49    0.27
 -11  14   2    4.92    0.48
 -11 -14  -2    4.86    0.48
  11  14  -2    4.79    0.64
 -11 -14   2    5.93    0.59
  11  14   2    5.94    0.66
 -11  14  -2    5.52    0.60
  12  14  -2    3.04    0.48
 -12 -14  -2    3.09    0.46
 -12  14   2    2.96    0.42
 -12  14  -2    3.81    0.45
  12  14   2    3.37    0.48
 -12 -14   2    3.44    0.43
 -13  14   2    1.63    0.43
 -13 -14  -2    2.33    0.47
  13  14  -2    1.35    0.46
  13  14   2    1.62    0.48
 -13  14  -2    1.68    0.43
 -13 -14   2    2.67    0.47
 -14  14   2    2.58    0.53
  14  14  -2    3.28    0.57
 -14  14  -2    3.76    0.54
   0  15   2    1.13    0.24
   0  15   2    1.08    0.17
   0  15  -2    0.99    0.27
   0  15   2    1.16    0.23
   0  15  -2    1.28    0.26
   1  15  -2    1.39    0.28
  -1  15   2    1.80    0.19
  -1  15   2    1.47    0.24
   1  15  -2    1.76    0.28
   1  15   2    1.26    0.23
   1  15   2    1.57    0.19
  -1  15  -2    1.62    0.29
   1  15   2    1.79    0.27
  -1  15  -2    1.61    0.25
  -2  15   2   28.05    1.15
   2  15  -2   26.57    1.14
  -2  15   2   27.54    1.05
   2  15  -2   27.97    1.19
  -2  15  -2   26.40    1.18
   2  15   2   26.49    1.03
   2  15   2   26.35    1.13
  -2  15  -2   25.85    1.14
   2  15   2   26.86    1.14
  -3  15   2    4.14    0.32
   3  15  -2    4.12    0.40
   3  15  -2    3.57    0.47
  -3  15   2    4.25    0.42
   3  15   2    4.34    0.43
  -3  15  -2    4.02    0.42
   3  15   2    4.55    0.40
   3  15   2    4.29    0.30
   4  15  -2   25.79    1.15
  -4  15   2   25.64    1.11
   4  15  -2   25.65    1.10
  -4  15  -2   25.56    1.12
   4  15   2   27.78    1.13
   4  15   2   22.95    1.09
   4  15   2   26.45    1.00
   5  15  -2    3.57    0.41
  -5  15   2    3.64    0.41
   5  15  -2    3.11    0.39
   5  15   2    3.72    0.37
   5  15   2    3.17    0.29
   5  15   2    3.33    0.37
  -5  15  -2    3.48    0.43
  -6  15   2    3.59    0.42
   6  15  -2    4.00    0.43
   6  15  -2    3.82    0.49
  -6  15  -2    3.44    0.45
   6  15   2    3.26    0.31
   6  15   2    2.86    0.37
   6  15   2    3.86    0.45
   7  15  -2    0.14    0.26
   7  15  -2    0.25    0.22
  -7  15   2    0.03    0.22
   7  15   2    0.32    0.27
  -7  15  -2   -0.22    0.21
   7  15   2    0.16    0.18
  -8 -15  -2   18.67    0.96
   8  15  -2   15.01    0.78
   8  15  -2   13.85    0.87
  -8  15   2   15.10    0.82
  -8  15  -2   15.61    0.84
   8  15   2   15.92    0.86
  -9 -15  -2    3.14    0.42
  -9  15   2    3.90    0.51
   9  15  -2    2.89    0.43
  -9  15  -2    3.18    0.40
   9  15   2    3.58    0.44
 -10 -15  -2   19.37    1.09
 -10  15   2   21.14    1.03
  10  15  -2   20.40    1.11
  10  15   2   22.41    1.10
 -10  15  -2   20.91    1.05
 -11  15   2    0.54    0.34
  11  15  -2    0.97    0.41
  11  15   2    0.10    0.43
 -11  15  -2    0.50    0.35
  12  15  -2    0.27    0.45
 -12  15   2    0.52    0.40
 -12  15  -2    0.55    0.40
 -13  15   2    1.21    0.46
  13  15  -2    1.09    0.58
 -13  15  -2    2.65    0.50
   0  16   2    4.23    0.33
   0  16   2    3.64    0.43
   0  16  -2    4.15    0.51
   0  16  -2    3.44    0.38
   0  16   2    4.03    0.44
   1  16  -2    3.78    0.50
  -1  16   2    3.47    0.44
   1  16  -2    4.17    0.46
  -1  16   2    4.17    0.33
  -1  16  -2    4.26    0.49
   1  16   2    3.46    0.42
  -1  16  -2    3.82    0.46
   1  16   2    3.85    0.32
   1  16   2    3.97    0.45
  -2  16   2    0.26    0.17
   2  16  -2    0.08    0.21
   2  16  -2    0.23    0.26
  -2  16   2    0.40    0.23
  -2  16  -2   -0.05    0.25
   2  16   2    0.26    0.17
  -2  16  -2    0.76    0.27
   2  16   2    0.54    0.23
   2  16   2   -0.47    0.23
   3  16  -2    1.07    0.31
   3  16  -2    1.01    0.27
  -3  16   2    1.32    0.29
  -3  16  -2    1.18    0.28
   3  16   2    0.73    0.24
   3  16   2    1.25    0.30
   3  16   2    1.19    0.19
  -4  16   2    9.73    0.64
   4  16  -2    9.83    0.63
   4  16  -2   10.99    0.71
  -4  16  -2    9.86    0.65
   4  16   2   10.24    0.50
   4  16   2   10.02    0.64
   4  16   2   10.30    0.62
   5  16  -2    0.78    0.26
  -5  16   2    1.08    0.27
   5  16  -2    1.03    0.32
   5  16   2    1.05    0.31
  -5  16  -2    0.95    0.28
   5  16   2    1.20    0.24
   5  16   2    0.99    0.26
  -6  16   2    1.62    0.31
   6  16  -2    1.87    0.37
   6  16  -2    1.90    0.33
   6  16   2    1.78    0.38
  -6  16  -2    1.69    0.34
   7  16  -2    2.42    0.41
   7  16  -2    2.11    0.34
  -7  16   2    2.19    0.37
   7  16   2    2.45    0.39
  -7  16  -2    2.12    0.35
   8  16  -2    0.97    0.32
  -8  16   2    0.36    0.30
   8  16  -2    0.70    0.37
   8  16   2    0.34    0.35
  -8  16  -2    0.70    0.34
   9  16  -2    2.14    0.37
  -9  16   2    2.10    0.38
   9  16  -2    1.47    0.44
  -9  16  -2    1.81    0.38
  10  16  -2    4.26    0.57
  10  16  -2    4.27    0.46
 -10  16   2    4.65    0.51
 -10  16  -2    4.03    0.49
  11  16  -2    0.44    0.40
  11  16  -2    1.48    0.50
 -11  16   2    1.31    0.43
 -11  16  -2    1.22    0.42
   0  17  -2    1.42    0.35
   0  17   2    1.56    0.32
   0  17   2    1.21    0.22
   0  17  -2    1.23    0.30
  -1  17   2   15.78    0.84
  -1  17   2   16.96    0.71
   1  17  -2   16.85    0.90
   1  17  -2   15.93    0.85
   1  17   2   16.40    0.69
  -1  17  -2   15.18    0.85
  -1  17  -2   14.28    0.87
   1  17   2   14.70    0.82
   1  17   2   15.18    0.83
  -2  17   2    4.04    0.51
   2  17  -2    3.04    0.41
   2  17  -2    3.02    0.37
  -2  17  -2    2.27    0.35
   2  17   2    2.49    0.38
   2  17   2    2.94    0.39
   2  17   2    3.11    0.31
  -3  17   2   11.02    0.72
   3  17  -2   11.65    0.78
   3  17  -2   10.75    0.70
   3  17   2   11.88    0.71
   3  17   2   11.48    0.72
  -3  17  -2   10.51    0.72
   4  17  -2    2.27    0.34
   4  17  -2    2.32    0.42
  -4  17   2    2.91    0.39
   4  17   2    2.51    0.41
  -4  17  -2    2.63    0.39
   4  17   2    2.75    0.38
   5  17  -2   21.28    1.12
  -5  17   2   20.91    1.04
   5  17  -2   21.20    1.03
  -5  17  -2   21.48    1.06
   5  17   2   21.26    1.02
  -6  17   2    1.22    0.36
   6  17  -2    1.57    0.35
   6  17  -2    0.35    0.39
   6  17   2    0.84    0.30
  -6  17  -2    1.22    0.37
  -7  17   2   11.16    0.79
   7  17  -2   11.72    0.77
   7  17  -2   10.41    0.85
  -7  17  -2   12.46    0.80
   7  17   2   11.56    0.74
   8  17  -2    1.56    0.47
  -8  17   2    1.70    0.39
   8  17  -2    1.38    0.38
  -8  17  -2    1.42    0.40
   9  17  -2    2.63    0.45
  -9  17   2    3.20    0.46
   9  17  -2    2.30    0.57
  -9  17  -2    3.28    0.51
 -10  17   2    0.84    0.41
  10  17  -2   -0.77    0.52
  10  17  -2   -0.24    0.41
 -10  17  -2   -0.05    0.43
   0  18  -2    0.34    0.31
   0  18  -2   -0.31    0.32
   0  18   2    0.02    0.31
  -1  18   2    0.11    0.31
   1  18  -2    0.55    0.31
   1  18  -2   -0.37    0.34
   1  18   2    0.09    0.28
  -1  18  -2    0.21    0.32
   2  18  -2    5.18    0.51
  -2  18   2    4.87    0.62
   2  18  -2    4.65    0.54
  -2  18  -2    4.47    0.48
   2  18   2    4.57    0.58
  -3  18   2    2.53    0.40
   3  18  -2    2.90    0.41
   3  18  -2    2.49    0.46
   3  18   2    2.68    0.42
  -3  18  -2    2.60    0.41
  -4  18   2    0.25    0.34
   4  18  -2    0.08    0.32
   4  18  -2   -0.17    0.39
  -4  18  -2    0.66    0.36
   4  18   2   -0.21    0.31
   5  18  -2    1.72    0.47
   5  18  -2    1.31    0.37
  -5  18   2    1.36    0.39
   5  18   2    1.51    0.40
  -5  18  -2    1.48    0.38
  -6  18   2    3.71    0.49
   6  18  -2    3.92    0.59
   6  18  -2    4.38    0.49
   6  18   2    5.18    0.66
  -6  18  -2    4.38    0.53
  -7  18   2   -0.06    0.39
   7  18  -2    0.72    0.40
   7  18  -2    0.93    0.54
  -7  18  -2    0.58    0.43
   7  18   2    0.52    0.38
  -8  18   2    0.90    0.44
   8  18  -2    0.63    0.42
   8  18  -2    0.54    0.56
  -8  18  -2    1.07    0.47
   8  18   2    0.27    0.40
   0  19   2    8.21    0.76
   0  19  -2    7.81    0.76
   1  19  -2    0.97    0.41
  -1  19   2   -0.11    0.36
   1  19  -2    1.34    0.49
  -1  19  -2    1.02    0.42
   1  19   2    0.36    0.37
   2  19  -2    0.59    0.37
  -2  19   2    0.53    0.41
   2  19  -2   -0.04    0.46
  -2  19  -2    0.79    0.37
   2  19   2    0.46    0.39
  -3  19   2    0.23    0.38
   3  19  -2   -0.62    0.47
   3  19  -2    0.11    0.39
   3  19   2    0.72    0.38
  -3  19  -2    0.39    0.39
   4  19  -2    2.39    0.57
  -4  19   2    1.98    0.46
   4  19  -2    2.16    0.46
   4  19   2    1.45    0.41
  -4  19  -2    1.70    0.47
   5  19  -2    1.41    0.57
  -5  19   2    0.80    0.45
   5  19  -2    0.98    0.43
   5  19   2    1.21    0.43
  -5  19  -2    1.26    0.45
   6  19  -2    8.59    0.84
  -6  19   2    8.45    0.89
  -6  19  -2    7.03    0.82
   6  19   2    7.46    0.80
   0  20   2    0.49    0.44
   0  20  -2   -0.44    0.42
   1  20  -2    2.23    0.49
  -1  20   2    1.79    0.49
  -1  20  -2    2.86    0.54
   1  20   2    2.09    0.49
  -2  20   2    1.33    0.47
   2  20  -2    2.05    0.51
  -2  20  -2    1.01    0.52
   2  20   2    1.74    0.54
  -3  20   2    4.99    0.73
   0   0   3    0.02    0.01
   0   0  -3   -0.04    0.02
   0   0   3    0.03    0.02
   0   0   3   -0.02    0.02
   0   0   3   -0.01    0.02
   0   0   3   -0.01    0.02
   0   0  -3    0.02    0.01
   0   0  -3    0.03    0.02
   1   0   3  780.78   26.98
   1   0   3  757.89   26.96
   2   0  -3   47.06    1.63
  -2   0   3   45.23    1.63
   2   0  -3   46.18    1.63
   2   0   3   45.84    1.64
   2   0   3   48.65    1.64
   2   0  -3   45.59    1.63
  -2   0   3   43.50    1.63
  -2   0   3   42.64    1.63
  -2   0  -3   45.55    1.64
   2   0   3   46.54    1.64
   3   0   3  154.40    5.52
   3   0  -3  156.56    5.51
  -3   0  -3  156.72    5.57
   3   0  -3  155.61    5.50
   3   0  -3  162.45    5.48
   3   0   3  163.40    5.52
  -3   0   3  148.66    5.50
  -3   0   3  154.15    5.55
  -3   0   3  156.61    5.55
   3   0  -3  162.43    5.53
   3   0   3  144.05    5.48
   4   0  -3   12.59    0.48
  -4   0   3   12.67    0.49
   4   0  -3   12.96    0.48
  -4   0   3   11.93    0.48
  -4   0  -3   12.98    0.50
   4   0   3   13.41    0.49
   4   0   3   13.45    0.50
   4   0   3   12.82    0.48
   4   0  -3   13.44    0.47
   4   0  -3   13.34    0.48
   5   0   3  186.03    6.51
   5   0   3  188.87    6.52
  -5   0   3  181.68    6.57
   5   0  -3  180.53    6.50
  -5   0   3  170.16    6.51
  -5   0  -3  180.84    6.52
   5   0  -3  208.77    6.54
   5   0  -3  175.71    6.50
   5   0  -3  200.80    6.55
   5   0   3  184.04    6.50
   6   0  -3    5.55    0.25
  -6   0  -3    5.77    0.28
   6   0   3    5.81    0.25
   6   0   3    5.88    0.28
  -6   0   3    5.36    0.26
  -6   0   3    5.90    0.26
   6   0  -3    5.41    0.25
   6   0  -3    5.70    0.24
   6   0   3    5.81    0.26
   6   0  -3    5.57    0.25
   7   0  -3  475.08   16.12
   7   0   3  480.95   16.15
   7   0   3  423.74   16.00
  -7   0  -3  459.68   16.22
  -7   0   3  461.12   16.18
   7   0   3  426.01   16.02
  -7   0   3  462.76   16.20
   7   0  -3  467.10   16.04
   7   0  -3  464.37   16.05
  -8   0   3    5.61    0.29
   8   0  -3    6.50    0.29
   8   0   3    6.37    0.28
   8   0  -3    6.46    0.29
  -8   0  -3    6.31    0.32
  -8   0   3    6.07    0.31
  -9   0   3   14.58    0.63
   9   0  -3   15.95    0.62
   9   0   3   15.50    0.61
  -9   0  -3   16.78    0.66
  -9   0   3   15.85    0.65
  10   0   3    9.57    0.41
 -10   0   3    9.16    0.43
 -10   0  -3    8.50    0.44
 -10   0   3    9.20    0.45
  10   0  -3    9.23    0.42
 -11   0   3    7.78    0.43
 -11   0   3    7.38    0.39
 -11   0  -3    6.86    0.41
  11   0   3    7.03    0.36
 -12   0   3    2.44    0.26
 -12   0  -3    2.33    0.30
 -12   0   3    2.40    0.29
 -13   0  -3   85.89    3.21
 -13   0   3   88.11    3.20
 -13   0   3   87.60    3.19
 -14   0   3    0.59    0.26
 -14   0  -3    0.54    0.21
 -14   0   3    0.70    0.22
 -15   0  -3   -0.09    0.21
 -16   0  -3    6.45    0.59
 -16   0   3    5.91    0.55
 -17   0  -3    1.79    0.38
 -17   0   3    1.18    0.34
 -18   0  -3    6.03    0.77
 -18   0   3    6.82    0.72
 -19   0   3    7.01    0.90
 -19   0  -3    8.95    0.98
   0  -1   3   60.57    2.00
   0  -1   3   58.54    1.99
   0   1   3   59.65    2.02
   0   1  -3   55.65    2.00
   0   1   3   52.27    2.00
   0   1  -3   55.88    1.99
   0  -1   3   54.81    1.99
   0  -1  -3   52.50    2.00
   0  -1   3   56.82    2.00
   0  -1  -3   55.59    2.00
   0  -1   3   60.93    2.00
   0  -1   3   58.45    2.00
   1  -1   3  175.65    6.11
   1  -1   3  165.68    6.08
  -1   1   3  165.17    6.09
  -1   1   3  168.13    6.10
   1   1  -3  176.46    6.07
   1   1  -3  173.23    6.06
  -1  -1  -3  175.35    6.13
   1   1  -3  182.69    6.10
   1  -1   3  182.68    6.13
  -1   1   3  170.65    6.10
   1   1  -3  179.62    6.06
   1   1  -3  164.97    6.09
   1   1   3  168.82    6.10
   1   1   3  186.74    6.14
  -1  -1   3  175.61    6.06
  -1  -1   3  163.78    6.05
  -1  -1   3  164.17    6.07
  -1   1  -3  162.73    6.07
   1  -1  -3  190.16    6.10
   1   1   3  172.43    6.09
   1   1   3  181.44    6.08
  -1   1  -3  158.95    6.06
  -1  -1   3  171.49    6.09
   1  -1  -3  164.72    6.10
  -1   1  -3  168.61    6.10
  -2  -1  -3   53.30    1.92
  -2   1   3   57.32    1.91
   2  -1   3   55.78    1.91
  -2   1   3   50.53    1.90
   2  -1   3   59.12    1.92
   2   1  -3   54.11    1.90
   2  -1   3   55.06    1.92
  -2   1   3   50.08    1.90
  -2   1   3   53.16    1.90
   2   1  -3   52.74    1.90
   2   1  -3   60.33    1.92
  -2  -1   3   50.53    1.90
   2  -1  -3   54.60    1.91
   2  -1  -3   53.25    1.91
   2  -1  -3   55.21    1.91
  -2  -1   3   50.47    1.90
   2   1   3   56.83    1.92
  -2   1  -3   53.64    1.91
  -2   1  -3   53.76    1.92
  -2  -1   3   51.63    1.90
   3  -1   3    2.04    0.12
  -3   1   3    2.07    0.09
   3  -1   3    2.24    0.12
   3   1  -3    2.11    0.10
   3  -1   3    2.04    0.13
   3   1  -3    2.02    0.10
   3  -1   3    2.08    0.10
  -3   1   3    2.28    0.10
  -3   1  -3    2.17    0.12
   3   1   3    2.13    0.12
  -3  -1   3    2.01    0.10
   3  -1  -3    2.20    0.11
  -3   1  -3    2.15    0.12
   3  -1  -3    2.28    0.09
   3  -1  -3    2.06    0.11
   3  -1  -3    2.19    0.11
  -3  -1   3    1.96    0.10
  -4   1   3   11.94    0.45
   4  -1   3   12.02    0.46
  -4   1   3   11.28    0.46
   4   1  -3   11.69    0.46
  -4   1   3   11.96    0.46
  -4  -1  -3   12.72    0.48
   4  -1   3   11.77    0.45
   4   1  -3   11.44    0.46
  -4   1   3   11.63    0.46
   4  -1   3   12.73    0.48
   4   1  -3   12.18    0.45
   4  -1  -3   12.34    0.46
  -4  -1   3   12.73    0.47
  -4   1  -3   12.50    0.48
  -4   1  -3   12.64    0.48
   4  -1  -3   12.84    0.45
   4  -1  -3   13.08    0.46
   4  -1  -3   13.64    0.46
   4   1   3   12.88    0.47
   5   1  -3  369.59   12.65
  -5  -1  -3  354.39   12.74
   5   1  -3  375.40   12.67
   5   1  -3  367.78   12.66
   5  -1   3  380.74   12.70
   5   1  -3  346.69   12.65
  -5   1   3  362.08   12.73
  -5   1   3  343.95   12.70
   5  -1   3  364.16   12.66
   5  -1   3  349.83   12.67
  -5   1  -3  374.96   12.79
   5   1   3  378.30   12.70
   5  -1  -3  350.08   12.64
   5   1   3  367.85   12.73
  -5  -1   3  332.94   12.65
  -5  -1   3  330.51   12.67
   5  -1  -3  350.63   12.63
   5  -1  -3  377.53   12.64
   5   1   3  376.18   12.68
   5  -1  -3  340.78   12.61
  -5   1  -3  361.52   12.66
   6  -1   3   22.77    0.87
  -6   1   3   22.61    0.88
   6   1  -3   23.14    0.88
   6   1  -3   24.56    0.87
   6  -1   3   23.64    0.90
   6  -1   3   23.73    0.88
   6   1  -3   24.48    0.88
  -6  -1  -3   22.54    0.90
   6   1  -3   23.90    0.88
  -6   1   3   23.12    0.88
   6  -1  -3   24.93    0.88
   6   1   3   24.65    0.89
   6  -1  -3   25.36    0.88
  -6   1  -3   25.40    0.88
  -6  -1   3   23.96    0.89
   6   1   3   24.47    0.89
   6  -1  -3   25.09    0.88
  -6  -1   3   23.56    0.90
  -6   1  -3   23.42    0.90
   6  -1  -3   25.60    0.88
   7   1  -3   32.32    1.16
   7  -1   3   33.16    1.17
   7   1  -3   31.56    1.16
   7  -1   3   32.86    1.16
  -7   1   3   32.19    1.17
   7   1  -3   33.43    1.16
  -7   1   3   30.94    1.17
   7  -1   3   35.51    1.23
  -7  -1  -3   30.56    1.19
   7   1   3   32.42    1.22
   7   1   3   34.77    1.20
  -7   1  -3   31.41    1.19
   7  -1  -3   33.17    1.16
  -7   1  -3   31.88    1.16
   7  -1  -3   31.75    1.16
  -7  -1   3   30.53    1.18
  -7  -1   3   29.92    1.17
   7  -1  -3   29.34    1.16
   7  -1  -3   29.74    1.16
  -8  -1  -3   80.12    2.89
  -8   1   3   76.19    2.87
   8  -1   3   80.87    2.85
   8   1  -3   83.24    2.86
  -8   1   3   80.68    2.87
   8   1  -3   78.76    2.86
   8  -1  -3   82.02    2.86
   8   1   3   81.80    2.86
   8  -1  -3   85.21    2.86
  -8   1  -3   78.23    2.88
  -8   1  -3   82.60    2.86
  -8  -1   3   77.55    2.87
  -8  -1   3   78.16    2.88
   9   1  -3    6.48    0.30
  -9  -1  -3    5.68    0.33
  -9   1   3    6.19    0.31
   9  -1   3    6.26    0.28
  -9   1   3    5.41    0.30
   9  -1  -3    7.28    0.41
   9   1   3    5.79    0.29
  -9  -1   3    5.89    0.33
  -9   1  -3    5.04    0.31
   9  -1  -3    5.79    0.29
  -9   1  -3    5.87    0.29
  -9  -1   3    5.44    0.30
  10   1  -3    4.12    0.28
 -10   1   3    3.67    0.26
  10  -1   3    4.36    0.24
 -10   1   3    4.44    0.29
 -10   1  -3    4.74    0.27
  10   1   3    4.21    0.25
 -10  -1   3    4.52    0.31
  10  -1  -3    4.61    0.28
 -10   1  -3    3.81    0.29
 -10  -1   3    3.89    0.27
 -11  -1  -3   13.54    0.63
  11  -1   3   14.05    0.57
 -11   1   3   14.02    0.61
 -11   1   3   15.15    0.64
 -11  -1   3   13.99    0.64
 -11   1  -3   13.88    0.63
  11   1   3   13.33    0.59
 -11  -1   3   13.95    0.62
 -12   1   3   33.04    1.29
 -12   1   3   34.87    1.31
 -12  -1  -3   32.52    1.31
 -12   1  -3   32.36    1.30
 -12  -1   3   32.49    1.29
 -12  -1   3   32.98    1.31
 -13   1   3   18.43    0.83
 -13   1   3   18.30    0.79
 -13  -1  -3   16.85    0.81
 -13  -1   3   17.92    0.80
 -13  -1   3   16.77    0.82
 -13   1  -3   18.83    0.82
 -14   1   3   29.20    1.24
 -14  -1  -3   30.11    1.24
 -14   1   3   29.97    1.21
 -14  -1   3   28.77    1.22
 -14  -1   3   29.46    1.25
 -14   1  -3   29.31    1.23
 -15  -1  -3    6.11    0.52
 -15   1   3    5.62    0.49
 -15   1  -3    6.20    0.53
 -16  -1  -3    1.73    0.35
 -16   1   3    1.60    0.32
 -16  -1   3    1.78    0.31
 -16   1  -3    1.85    0.35
 -17   1   3    0.45    0.32
 -17  -1  -3    0.44    0.32
 -17   1  -3    0.70    0.33
 -17  -1   3    0.20    0.32
 -18  -1  -3    2.58    0.46
 -18   1   3    2.32    0.46
 -18  -1   3    2.60    0.47
 -18   1  -3    2.96    0.49
 -19  -1  -3    1.24    0.52
 -19   1   3    0.50    0.51
 -19   1  -3    0.84    0.52
 -19  -1   3    1.17    0.46
   0  -2   3   12.23    0.43
   0   2  -3   10.93    0.44
   0  -2  -3   11.67    0.43
   0  -2   3   10.84    0.41
   0   2  -3   11.45    0.43
   0  -2   3   10.84    0.41
   0   2   3   11.10    0.43
   0   2   3   11.14    0.43
   0  -2   3   11.77    0.42
   0  -2  -3   11.61    0.43
   0  -2   3   11.82    0.44
   0  -2   3   11.08    0.41
   0  -2  -3   11.64    0.43
   1   2  -3   12.79    0.46
   1  -2   3   12.39    0.46
   1   2  -3   12.42    0.45
   1   2  -3   12.82    0.46
   1   2  -3   12.39    0.47
  -1   2   3   12.43    0.46
  -1   2   3   12.24    0.46
  -1  -2  -3   12.98    0.46
   1  -2   3   12.81    0.47
   1   2  -3   12.40    0.46
  -1  -2  -3   12.33    0.47
  -1   2   3   12.29    0.46
   1  -2   3   12.62    0.48
   1  -2  -3   13.00    0.46
  -1  -2   3   12.77    0.47
  -1  -2   3   11.83    0.45
   1   2   3   12.33    0.46
  -1   2  -3   12.11    0.46
  -1   2  -3   12.61    0.47
   1   2   3   12.71    0.47
  -1   2  -3   12.67    0.48
   1  -2  -3   12.97    0.46
  -1  -2   3   11.78    0.46
   2  -2   3   53.62    1.87
  -2   2   3   48.79    1.85
  -2  -2  -3   50.09    1.86
   2  -2   3   49.12    1.84
   2  -2   3   53.71    1.86
   2   2  -3   52.63    1.86
  -2   2   3   50.38    1.85
   2   2  -3   51.76    1.84
   2   2  -3   50.79    1.84
  -2   2   3   50.91    1.84
   2   2  -3   50.89    1.83
   2  -2   3   55.60    1.85
  -2   2  -3   53.54    1.87
  -2  -2   3   51.52    1.85
   2  -2  -3   55.39    1.85
  -2   2  -3   52.72    1.85
   2  -2  -3   54.80    1.85
   2   2   3   51.95    1.85
  -2  -2   3   51.93    1.85
   2   2   3   55.90    1.86
  -3  -2  -3   78.38    3.06
   3   2  -3   86.55    3.04
  -3   2   3   80.88    3.04
   3   2  -3   87.17    3.05
   3  -2   3   91.27    3.05
  -3   2   3   89.95    3.08
   3  -2   3   88.42    3.05
   3   2  -3   97.81    3.06
  -3   2   3   81.99    3.05
   3  -2   3   90.51    3.08
  -3   2   3   93.19    3.06
  -3   2  -3   84.11    3.05
  -3   2  -3   82.30    3.06
   3  -2  -3   84.79    3.04
   3   2   3   90.73    3.06
   3  -2  -3   87.17    3.05
   3  -2  -3   88.26    3.05
  -3  -2   3   79.08    3.05
  -3  -2   3   83.41    3.05
   4   2  -3   64.31    2.29
   4   2  -3   63.30    2.30
   4  -2   3   68.00    2.32
   4  -2   3   68.72    2.33
   4  -2   3   61.40    2.28
   4   2  -3   64.19    2.30
  -4   2   3   61.92    2.30
   4  -2   3   64.10    2.29
  -4   2   3   63.55    2.30
  -4   2   3   61.43    2.29
  -4  -2  -3   61.88    2.31
  -4   2   3   62.90    2.29
   4  -2  -3   68.79    2.30
   4  -2  -3   68.42    2.30
   4   2   3   65.00    2.31
  -4  -2   3   62.52    2.31
   4  -2  -3   72.07    2.29
  -4   2  -3   68.46    2.28
  -4   2  -3   64.18    2.32
   4  -2  -3   68.27    2.30
  -4   2  -3   63.87    2.31
  -4  -2   3   63.53    2.30
   5  -2   3    2.72    0.17
   5   2  -3    2.31    0.14
  -5   2   3    2.41    0.13
   5  -2   3    2.53    0.14
   5  -2   3    2.50    0.12
  -5  -2  -3    2.74    0.16
  -5   2   3    2.58    0.14
  -5   2   3    2.45    0.14
   5   2  -3    2.56    0.13
  -5  -2   3    2.53    0.16
   5  -2  -3    2.73    0.13
  -5   2  -3    2.65    0.13
  -5  -2   3    2.74    0.15
  -5   2  -3    2.52    0.15
   5   2   3    2.48    0.15
   5  -2  -3    2.78    0.14
   5  -2  -3    2.52    0.13
  -5   2  -3    2.74    0.16
   5   2   3    2.52    0.16
  -6   2   3   61.38    2.23
   6  -2   3   61.21    2.23
   6   2  -3   62.37    2.24
   6  -2   3   62.46    2.23
   6  -2   3   65.47    2.26
  -6   2   3   60.92    2.24
  -6   2   3   59.35    2.24
   6   2  -3   61.83    2.24
   6   2  -3   62.76    2.23
  -6   2  -3   64.43    2.23
   6  -2  -3   66.51    2.23
   6  -2  -3   65.29    2.24
   6  -2  -3   62.74    2.23
  -6  -2   3   62.42    2.26
  -6   2  -3   61.14    2.25
   6   2   3   66.91    2.25
   6   2   3   64.10    2.25
   6  -2  -3   63.28    2.24
  -6   2  -3   62.56    2.26
   7   2  -3   17.45    0.68
  -7  -2  -3   18.14    0.72
  -7   2   3   18.32    0.69
  -7   2   3   18.43    0.69
   7   2  -3   18.57    0.67
   7  -2   3   17.74    0.67
   7  -2   3   17.67    0.68
   7  -2  -3   17.47    0.68
   7   2   3   18.33    0.70
  -7  -2   3   17.22    0.70
  -7   2  -3   17.86    0.71
   7  -2  -3   18.18    0.68
  -7   2  -3   18.69    0.68
  -7  -2   3   17.69    0.71
   7  -2  -3   19.18    0.68
  -8   2   3   70.23    2.59
  -8   2   3   71.77    2.59
   8   2  -3   75.94    2.58
   8  -2   3   70.52    2.57
   8  -2   3   69.10    2.58
   8   2  -3   77.41    2.59
  -8  -2  -3   69.99    2.62
  -8  -2   3   73.85    2.62
  -8   2  -3   71.39    2.61
  -8   2  -3   73.68    2.58
   8  -2  -3   72.30    2.58
   8   2   3   73.88    2.60
  -8  -2   3   70.58    2.60
   8  -2  -3   74.35    2.58
   9  -2   3   19.83    0.74
   9   2  -3   19.36    0.76
  -9   2   3   20.78    0.78
  -9  -2  -3   18.14    0.79
  -9   2   3   18.52    0.76
  -9  -2   3   18.85    0.78
   9   2   3   19.70    0.77
  -9  -2   3   20.43    0.80
   9  -2  -3   20.04    0.76
  -9   2  -3   20.55    0.76
  -9   2  -3   19.93    0.79
 -10  -2  -3   29.65    1.17
 -10   2   3   29.59    1.14
  10  -2   3   31.02    1.11
 -10   2   3   31.25    1.15
 -10   2  -3   30.84    1.13
  10   2   3   29.54    1.13
 -10   2  -3   28.56    1.16
 -10  -2   3   30.82    1.17
 -10  -2   3   28.63    1.15
 -11  -2  -3    8.76    0.48
  11  -2   3    8.82    0.41
 -11   2   3    9.08    0.44
 -11   2   3    9.70    0.47
 -11  -2   3    8.94    0.48
 -11  -2   3    9.03    0.46
  11   2   3    8.73    0.45
 -11   2  -3    9.57    0.44
 -11   2  -3    8.63    0.46
 -12   2   3    6.17    0.41
 -12  -2  -3    4.73    0.39
 -12   2   3    5.89    0.37
 -12  -2   3    5.99    0.38
 -12   2  -3    5.36    0.39
 -12  -2   3    5.40    0.41
 -13   2   3    0.42    0.22
 -13  -2  -3    0.14    0.17
 -13   2   3    0.54    0.18
 -13   2  -3    0.38    0.19
 -13  -2   3    0.63    0.21
 -13  -2   3    0.73    0.23
 -14  -2  -3   26.52    1.19
 -14   2   3   29.58    1.16
 -14  -2   3   28.18    1.20
 -14   2  -3   27.09    1.18
 -14  -2   3   28.02    1.17
 -15   2   3    0.38    0.24
 -15  -2  -3    0.64    0.25
 -15   2  -3    0.24    0.24
 -16  -2  -3    1.65    0.33
 -16   2   3    1.97    0.34
 -16   2  -3    1.59    0.33
 -16  -2   3    1.32    0.29
 -17  -2  -3    4.68    0.50
 -17   2   3    4.01    0.46
 -17   2  -3    4.42    0.48
 -17  -2   3    3.74    0.48
 -18  -2  -3    0.71    0.42
 -18   2   3    1.23    0.43
 -18  -2   3    1.69    0.40
 -18   2  -3    1.45    0.45
 -19   2   3    1.36    0.54
 -19  -2  -3    1.08    0.50
 -19  -2   3    1.19    0.47
 -19   2  -3    1.05    0.54
   0  -3   3  147.06    4.89
   0  -3  -3  141.11    4.87
   0   3   3  140.36    4.92
   0  -3   3  141.98    4.84
   0   3  -3  143.54    4.85
   0  -3  -3  128.91    4.84
   0   3   3  142.32    4.91
   0  -3   3  138.67    4.86
   0   3   3  140.93    4.85
   0   3  -3  125.61    4.84
   0  -3   3  136.06    4.88
   0  -3   3  141.51    4.88
   0  -3  -3  136.14    4.89
   0   3  -3  139.51    4.85
   0  -3   3  133.84    4.86
   0   3  -3  128.90    4.85
   0  -3  -3  141.00    4.85
   0   3   3  133.47    4.89
   0   3  -3  145.52    4.86
   0  -3   3  134.53    4.85
   1  -3   3  230.43    8.08
   1  -3   3  228.04    8.05
  -1   3   3  229.96    8.07
  -1  -3  -3  241.22    8.12
  -1   3   3  222.24    8.11
   1   3  -3  232.97    8.18
   1   3  -3  239.07    8.06
   1  -3   3  216.23    8.04
   1  -3   3  250.02    8.17
   1  -3   3  227.20    8.07
   1   3  -3  212.84    8.06
   1   3  -3  231.03    8.11
  -1  -3  -3  214.45    8.09
  -1   3   3  215.10    8.10
  -1  -3  -3  229.26    8.09
  -1  -3   3  247.27    8.17
  -1  -3   3  222.43    8.07
   1  -3  -3  233.45    8.10
  -1  -3   3  225.65    8.10
  -1   3  -3  236.12    8.20
   1  -3  -3  229.83    8.08
   1   3   3  237.11    8.11
  -1   3  -3  231.72    8.07
  -1   3  -3  222.70    8.13
   1  -3  -3  238.24    8.07
   1   3   3  215.14    8.11
   1   3   3  221.32    8.10
   1   3   3  243.81    8.06
   2   3  -3   54.38    1.92
   2   3  -3   54.45    1.91
  -2  -3  -3   53.17    1.93
  -2   3   3   52.45    1.92
  -2   3   3   50.02    1.92
   2   3  -3   54.47    1.94
   2  -3   3   57.75    1.94
   2   3  -3   53.01    1.92
  -2   3   3   52.56    1.92
   2  -3   3   48.31    1.91
   2  -3   3   52.89    1.92
   2  -3   3   58.58    1.95
  -2   3   3   50.33    1.92
  -2  -3   3   55.19    1.93
   2   3   3   54.98    1.93
  -2  -3   3   54.16    1.92
   2   3   3   59.42    1.93
   2   3   3   56.50    1.93
  -2   3  -3   53.69    1.94
   2  -3  -3   57.47    1.93
  -2   3  -3   55.87    1.92
  -2   3  -3   55.79    1.95
   2  -3  -3   56.52    1.93
   3   3  -3   59.43    2.14
   3  -3   3   64.22    2.16
   3  -3   3   61.98    2.13
   3  -3   3   61.47    2.17
  -3   3   3   60.87    2.14
  -3   3   3   56.35    2.14
  -3   3   3   56.41    2.14
  -3  -3  -3   59.89    2.16
   3  -3   3   62.26    2.14
  -3   3   3   59.77    2.14
   3  -3   3   59.65    2.13
   3   3  -3   61.45    2.14
  -3  -3   3   60.59    2.15
   3   3   3   59.74    2.15
   3  -3  -3   62.73    2.15
  -3   3  -3   60.52    2.16
  -3  -3   3   57.63    2.14
   3  -3  -3   63.92    2.15
   3  -3  -3   63.24    2.14
  -3   3  -3   60.38    2.14
  -4   3   3   59.97    2.13
   4  -3   3   60.68    2.11
   4   3  -3   60.75    2.13
  -4   3   3   58.94    2.12
  -4  -3  -3   60.19    2.15
  -4   3   3   57.43    2.13
   4   3  -3   61.41    2.13
   4  -3   3   58.53    2.11
   4  -3   3   65.64    2.17
  -4   3   3   60.22    2.12
   4  -3  -3   60.22    2.13
   4  -3  -3   61.56    2.12
  -4   3  -3   56.52    2.14
   4  -3  -3   61.88    2.12
  -4  -3   3   56.29    2.13
  -4   3  -3   61.26    2.11
  -4   3  -3   58.68    2.13
  -4  -3   3   58.51    2.14
   4  -3  -3   61.92    2.13
  -5   3   3   16.15    0.58
   5  -3   3   16.31    0.57
  -5  -3  -3   16.06    0.61
   5   3  -3   16.86    0.58
  -5   3   3   15.99    0.58
  -5   3   3   16.49    0.58
   5  -3   3   16.40    0.61
  -5   3   3   15.17    0.58
   5  -3   3   16.07    0.63
   5  -3   3   16.20    0.57
   5   3  -3   15.73    0.58
   5  -3  -3   16.20    0.58
  -5   3  -3   14.83    0.59
  -5   3  -3   15.10    0.56
   5  -3  -3   14.87    0.58
   5   3   3   14.50    0.59
   5  -3  -3   14.76    0.57
   5   3   3   15.33    0.60
   5  -3  -3   14.58    0.58
  -5  -3   3   14.19    0.60
  -5  -3   3   14.13    0.59
  -5   3  -3   14.00    0.60
   6  -3   3   42.10    1.59
  -6  -3  -3   42.73    1.56
  -6   3   3   41.37    1.53
   6   3  -3   40.64    1.53
  -6   3   3   42.43    1.53
   6  -3   3   43.46    1.52
   6   3  -3   43.62    1.53
   6  -3   3   44.49    1.56
  -6   3   3   40.97    1.53
   6  -3   3   41.20    1.52
  -6   3  -3   43.35    1.52
   6  -3  -3   43.19    1.54
   6   3   3   43.03    1.55
  -6  -3   3   42.25    1.56
   6  -3  -3   43.56    1.54
  -6   3  -3   44.66    1.56
   6   3   3   43.07    1.55
   6  -3  -3   45.20    1.53
  -6  -3   3   39.84    1.54
   6  -3  -3   42.66    1.53
  -6   3  -3   42.30    1.54
   7  -3   3   30.54    1.10
  -7  -3  -3   28.27    1.15
  -7   3   3   29.30    1.12
   7   3  -3   29.56    1.12
  -7   3   3   29.79    1.12
   7  -3   3   30.31    1.11
  -7  -3   3   31.17    1.15
  -7   3  -3   30.44    1.15
   7  -3  -3   30.31    1.11
   7  -3  -3   31.46    1.12
   7   3   3   31.16    1.14
   7  -3  -3   32.37    1.12
  -7   3  -3   31.95    1.14
  -7   3  -3   31.86    1.11
  -7  -3   3   29.45    1.13
  -8   3   3   51.38    1.80
  -8   3   3   48.82    1.79
   8   3  -3   50.72    1.78
   8  -3   3   50.56    1.78
   8  -3   3   48.31    1.78
  -8  -3  -3   50.05    1.83
  -8   3   3   47.34    1.79
  -8  -3   3   52.67    1.83
   8  -3  -3   49.03    1.79
  -8   3  -3   47.17    1.82
  -8   3  -3   49.35    1.81
   8  -3  -3   51.31    1.79
   8   3   3   49.66    1.81
  -8   3  -3   51.39    1.78
  -8  -3   3   47.09    1.81
  -9  -3  -3   31.67    1.27
   9   3  -3   34.00    1.24
  -9   3   3   31.93    1.24
  -9   3   3   33.85    1.24
   9  -3  -3   33.21    1.24
  -9  -3   3   33.52    1.28
   9  -3  -3   34.50    1.24
  -9   3  -3   35.25    1.23
  -9  -3   3   33.12    1.26
   9   3   3   33.75    1.25
  -9   3  -3   32.30    1.26
 -10  -3  -3   26.30    1.07
  10  -3   3   27.37    1.00
 -10   3   3   26.50    1.03
 -10   3   3   27.92    1.04
 -10   3  -3   28.47    1.02
 -10  -3   3   26.46    1.07
 -10  -3   3   26.64    1.05
 -10   3  -3   25.44    1.05
  10   3   3   26.70    1.04
  11  -3   3    1.25    0.14
 -11  -3  -3    1.42    0.20
 -11   3   3    1.38    0.17
 -11  -3   3    1.22    0.19
 -11   3  -3    1.36    0.17
 -11  -3   3    1.22    0.19
 -11   3  -3    1.25    0.19
 -12   3   3   20.44    0.84
 -12   3   3   18.91    0.81
 -12  -3  -3   18.34    0.85
 -12   3  -3   19.28    0.84
 -12  -3   3   20.04    0.86
 -12  -3   3   19.06    0.83
 -13   3   3   14.39    0.70
 -13   3   3   14.68    0.66
 -13  -3  -3   13.67    0.70
 -13   3  -3   13.96    0.69
 -13  -3   3   13.94    0.72
 -13  -3   3   13.57    0.68
 -14  -3  -3    8.73    0.58
 -14   3   3    9.95    0.55
 -14  -3   3   10.13    0.63
 -14   3  -3    9.52    0.58
 -15   3   3    5.79    0.49
 -15  -3  -3    5.92    0.52
 -15   3   3    5.04    0.47
 -15   3  -3    4.95    0.51
 -16   3   3    4.42    0.53
 -16  -3  -3    4.26    0.46
 -16   3  -3    5.03    0.57
 -16  -3   3    4.24    0.52
 -17   3   3    6.03    0.63
 -17  -3  -3    5.34    0.55
 -17   3  -3    6.61    0.69
 -17  -3   3    4.81    0.50
 -18  -3  -3    7.24    0.79
 -18   3   3    8.24    0.82
 -18  -3   3    6.93    0.75
 -18   3  -3    7.10    0.86
 -19  -3  -3    3.70    0.64
 -19   3   3    2.68    0.59
 -19   3  -3    3.83    0.64
 -19  -3   3    3.27    0.58
   0  -4  -3   17.49    0.63
   0   4  -3   17.37    0.61
   0   4   3   17.01    0.62
   0   4  -3   16.97    0.61
   0   4  -3   16.33    0.63
   0  -4   3   17.21    0.60
   0  -4   3   17.68    0.65
   0   4   3   16.80    0.63
   0   4   3   17.03    0.63
   0  -4  -3   17.07    0.62
   0   4   3   16.47    0.62
   0  -4   3   16.49    0.62
   0  -4  -3   17.82    0.63
   0  -4  -3   17.19    0.61
   0   4  -3   17.05    0.61
   0   4  -3   16.58    0.65
   0  -4   3   16.34    0.61
   1   4  -3    1.38    0.12
   1  -4   3    1.37    0.06
   1   4  -3    1.58    0.09
   1  -4   3    1.65    0.08
  -1  -4  -3    1.51    0.10
   1  -4   3    1.62    0.10
  -1  -4  -3    1.47    0.10
   1  -4   3    1.79    0.13
   1   4  -3    1.54    0.09
  -1   4   3    1.39    0.09
  -1   4   3    1.70    0.08
   1   4  -3    1.59    0.07
  -1  -4  -3    1.62    0.09
   1  -4   3    1.46    0.08
   1  -4  -3    1.21    0.10
   1   4   3    1.23    0.08
  -1  -4   3    1.35    0.11
  -1  -4   3    1.07    0.09
  -1   4  -3    1.12    0.12
   1   4   3    1.27    0.09
  -1   4  -3    1.37    0.07
   1   4   3    1.15    0.10
   1  -4  -3    1.19    0.09
  -1   4  -3    1.23    0.10
   1   4   3    1.13    0.09
   1  -4  -3    1.28    0.09
  -1  -4   3    1.27    0.07
  -1  -4   3    1.24    0.08
  -1   4  -3    1.22    0.07
  -2   4   3   85.20    3.07
   2  -4   3   92.81    3.08
  -2   4   3   83.49    3.07
   2  -4   3   87.41    3.06
   2   4  -3   88.46    3.07
   2  -4   3   83.78    3.05
  -2  -4  -3   85.25    3.07
   2   4  -3   84.09    3.09
  -2   4   3   83.35    3.06
  -2  -4  -3   89.91    3.07
   2   4  -3   88.23    3.06
  -2   4   3   83.95    3.07
  -2   4   3   72.71    3.05
   2  -4   3   86.65    3.06
  -2   4  -3   86.45    3.10
   2  -4  -3   90.68    3.07
  -2   4  -3   91.06    3.05
  -2  -4   3   82.69    3.06
   2   4   3   86.25    3.08
   2  -4  -3   88.24    3.07
  -2   4  -3   89.94    3.07
  -2  -4   3   86.12    3.08
   2   4   3   86.92    3.07
  -2   4  -3   95.78    3.06
  -2   4  -3   85.67    3.08
   2   4   3   91.45    3.07
   2   4   3   88.78    3.06
   2  -4  -3   91.46    3.07
   3   4  -3  445.85   17.53
  -3   4   3  489.75   17.54
   3  -4   3  513.88   17.57
   3  -4   3  539.32   17.56
   3  -4   3  488.76   17.44
   3   4  -3  479.93   17.47
   3   4  -3  518.95   17.46
  -3   4   3  492.02   17.49
  -3   4   3  491.95   17.46
   3  -4   3  527.86   17.46
   3   4  -3  508.23   17.45
   3  -4   3  493.00   17.38
   3  -4   3  529.38   17.46
  -3  -4  -3  484.86   17.54
  -3   4   3  475.82   17.52
   3   4   3  478.89   17.52
  -3   4  -3  535.45   17.39
   3  -4  -3  525.63   17.57
  -3   4  -3  494.11   17.62
  -3   4  -3  446.14   17.49
   3  -4  -3  521.66   17.54
   3   4   3  472.60   17.52
  -3  -4   3  481.20   17.49
  -3   4  -3  494.24   17.46
  -3  -4   3  500.29   17.58
   4  -4   3   55.92    1.88
  -4   4   3   50.30    1.86
   4  -4   3   51.59    1.84
   4   4  -3   51.78    1.85
  -4   4   3   50.10    1.85
   4  -4   3   55.21    1.91
   4  -4   3   52.43    1.85
  -4   4   3   50.66    1.86
  -4  -4  -3   52.71    1.88
   4   4  -3   52.54    1.86
  -4   4   3   48.22    1.86
   4  -4   3   49.90    1.84
   4  -4  -3   53.93    1.85
  -4  -4   3   51.06    1.86
  -4   4  -3   51.10    1.88
   4   4   3   52.33    1.87
  -4  -4   3   51.45    1.88
  -4   4  -3   56.09    1.84
   4   4   3   54.21    1.88
   4  -4  -3   51.61    1.86
  -4   4  -3   50.85    1.85
   4  -4  -3   54.84    1.87
   5   4  -3   23.01    0.81
   5  -4   3   20.04    0.85
   5   4  -3   22.01    0.81
  -5   4   3   21.70    0.80
   5  -4   3   21.76    0.78
  -5  -4  -3   20.49    0.83
  -5   4   3   21.50    0.81
  -5   4   3   21.71    0.80
   5  -4   3   22.88    0.84
   5  -4   3   21.99    0.80
   5  -4   3   21.66    0.79
  -5  -4   3   21.84    0.83
  -5   4  -3   21.88    0.81
   5  -4  -3   22.52    0.81
   5  -4  -3   22.08    0.80
  -5  -4   3   21.37    0.82
   5   4   3   21.75    0.83
  -5   4  -3   22.56    0.83
   5  -4  -3   20.98    0.81
   5  -4  -3   22.53    0.80
  -5   4  -3   22.65    0.79
   6   4  -3   18.26    0.69
  -6   4   3   18.22    0.69
   6  -4   3   18.08    0.69
   6  -4   3   18.37    0.67
  -6   4   3   18.42    0.68
   6  -4   3   18.64    0.66
  -6  -4  -3   17.59    0.71
  -6   4   3   18.55    0.68
   6   4   3   18.06    0.71
  -6  -4   3   16.53    0.70
  -6   4  -3   17.49    0.69
   6  -4  -3   18.98    0.68
   6  -4  -3   18.85    0.69
  -6  -4   3   18.05    0.71
  -6   4  -3   17.51    0.71
   6  -4  -3   17.53    0.67
  -6   4  -3   18.45    0.67
  -7   4   3    8.68    0.35
   7  -4   3    8.89    0.33
  -7  -4  -3    8.23    0.38
  -7   4   3    8.83    0.35
   7  -4   3    8.69    0.33
  -7   4   3    8.61    0.35
   7   4   3    7.78    0.38
  -7  -4   3    7.50    0.36
  -7   4  -3    8.25    0.33
   7  -4  -3    7.88    0.35
   7  -4  -3    7.55    0.34
   7  -4  -3    7.81    0.35
  -7   4  -3    7.37    0.37
  -7   4  -3    7.58    0.36
  -8   4   3   29.86    1.13
  -8   4   3   32.23    1.14
   8  -4   3   31.88    1.12
  -8   4   3   31.69    1.14
   8  -4   3   29.86    1.11
  -8  -4  -3   30.04    1.17
  -8  -4   3   28.53    1.16
  -8   4  -3   30.21    1.15
   8  -4  -3   31.87    1.14
  -8   4  -3   29.78    1.17
   8  -4  -3   32.00    1.14
   8   4   3   30.80    1.16
  -8  -4   3   29.56    1.18
  -8   4  -3   31.84    1.12
  -9   4   3  165.44    5.79
  -9   4   3  156.22    5.78
   9  -4   3  165.49    5.77
  -9   4   3  167.56    5.79
  -9  -4  -3  159.69    5.83
  -9  -4   3  163.86    5.83
  -9   4  -3  160.03    5.80
  -9   4  -3  151.28    5.81
  -9  -4   3  157.35    5.81
   9   4   3  163.19    5.80
  -9   4  -3  169.93    5.77
   9  -4  -3  188.79    5.86
 -10  -4  -3    4.92    0.34
 -10   4   3    5.46    0.31
 -10   4   3    4.68    0.28
  10  -4   3    5.16    0.27
 -10   4  -3    5.56    0.29
 -10  -4   3    5.05    0.35
 -10   4  -3    4.70    0.31
 -10  -4   3    4.65    0.32
  10   4   3    5.07    0.35
 -11  -4  -3   14.79    0.70
  11  -4   3   13.42    0.63
 -11   4   3   16.75    0.68
 -11   4   3   15.77    0.65
 -11   4  -3   15.91    0.65
 -11  -4   3   16.32    0.72
 -11  -4   3   15.33    0.69
 -11   4  -3   15.76    0.68
 -12   4   3    2.13    0.27
 -12  -4  -3    2.10    0.25
 -12   4   3    2.66    0.26
 -12  -4   3    2.30    0.29
 -12  -4   3    2.50    0.29
 -12   4  -3    1.93    0.23
 -13   4   3    1.68    0.25
 -13   4   3    1.61    0.23
 -13  -4  -3    1.42    0.23
 -13  -4   3    2.14    0.30
 -13  -4   3    1.32    0.23
 -13   4  -3    1.48    0.24
 -14   4   3    3.98    0.40
 -14  -4  -3    4.19    0.43
 -14   4  -3    5.11    0.45
 -14  -4   3    4.83    0.54
 -15   4   3   21.44    0.97
 -15  -4  -3   21.30    1.03
 -15   4   3   21.94    0.98
 -15   4  -3   21.98    1.01
 -16   4   3    0.25    0.27
 -16  -4  -3    0.40    0.28
 -16   4  -3    0.75    0.31
 -16  -4   3    0.31    0.29
 -17   4   3    7.33    0.70
 -17  -4  -3    6.82    0.71
 -17   4  -3    8.22    0.76
 -17  -4   3    7.99    0.70
 -18  -4  -3    1.61    0.47
 -18   4   3    1.44    0.47
 -18  -4   3    1.28    0.42
 -18   4  -3    1.70    0.51
   0  -5  -3    0.15    0.04
   0   5  -3    0.11    0.04
   0   5  -3    0.07    0.02
   0   5   3    0.00    0.04
   0  -5  -3    0.18    0.06
   0  -5  -3    0.07    0.03
   0   5  -3    0.06    0.05
   0  -5   3    0.16    0.07
   0  -5   3    0.04    0.02
   0   5   3    0.03    0.04
   0   5   3    0.05    0.04
   0  -5   3    0.07    0.02
   0   5  -3    0.13    0.03
   0   5   3    0.14    0.04
   0  -5   3    0.03    0.03
   0   5  -3    0.04    0.04
   1   5  -3   20.75    0.73
   1   5  -3   20.94    0.79
  -1  -5  -3   21.34    0.76
   1  -5   3   21.40    0.79
   1   5  -3   20.86    0.74
   1  -5   3   22.83    0.74
  -1   5   3   20.34    0.76
   1  -5   3   21.35    0.75
   1   5  -3   21.06    0.76
  -1   5   3   21.53    0.74
  -1  -5  -3   20.37    0.75
   1  -5   3   20.81    0.74
  -1  -5  -3   21.12    0.77
  -1   5   3   19.91    0.76
   1   5  -3   20.24    0.76
  -1  -5   3   20.31    0.76
   1  -5  -3   20.57    0.77
   1  -5  -3   21.04    0.76
   1   5   3   20.14    0.75
  -1  -5   3   19.28    0.74
   1   5   3   20.16    0.77
  -1   5  -3   18.49    0.79
  -1   5  -3   20.20    0.77
   1   5   3   21.04    0.75
   1  -5  -3   21.09    0.76
  -1  -5   3   20.64    0.78
   1   5   3   19.70    0.76
  -1   5  -3   20.62    0.74
  -1   5  -3   20.77    0.75
   2  -5   3   81.38    2.88
   2   5  -3   82.09    2.87
   2   5  -3   84.33    2.89
   2  -5   3   83.59    2.87
   2   5  -3   84.96    2.89
  -2  -5  -3   82.00    2.89
  -2   5   3   80.38    2.87
  -2   5   3   81.29    2.89
   2  -5   3   89.68    2.93
  -2   5   3   79.03    2.89
  -2   5   3   78.92    2.89
  -2   5   3   80.96    2.88
   2  -5   3   88.96    2.90
   2  -5   3   82.74    2.87
   2   5  -3   80.21    2.92
  -2  -5  -3   87.49    2.90
  -2  -5   3   76.73    2.88
  -2   5  -3   81.52    2.86
  -2   5  -3   78.46    2.90
   2   5   3   78.96    2.90
  -2   5  -3   76.15    2.92
   2  -5  -3   80.87    2.89
  -2   5  -3   82.48    2.87
   2   5   3   81.74    2.88
   2  -5  -3   83.36    2.90
   2  -5  -3   82.39    2.89
   2   5   3   77.65    2.89
  -3   5   3    2.59    0.14
   3  -5   3    2.78    0.17
   3  -5   3    2.63    0.12
   3   5  -3    2.72    0.13
  -3   5   3    2.73    0.12
  -3   5   3    2.76    0.14
  -3   5   3    2.64    0.12
   3  -5   3    2.68    0.13
  -3   5   3    2.71    0.14
   3   5  -3    2.78    0.15
  -3  -5  -3    2.55    0.15
   3   5  -3    2.68    0.11
   3   5  -3    2.50    0.17
   3   5  -3    2.96    0.16
   3   5   3    2.26    0.15
   3   5   3    2.29    0.14
   3  -5  -3    2.23    0.15
  -3   5  -3    2.09    0.15
  -3  -5   3    2.26    0.16
   3  -5  -3    2.39    0.16
  -3   5  -3    2.42    0.11
  -3  -5   3    2.24    0.13
  -3   5  -3    2.12    0.18
  -3   5  -3    2.31    0.12
   4  -5   3  105.58    3.71
  -4   5   3  105.45    3.67
  -4   5   3  101.12    3.65
   4   5  -3  107.24    3.66
   4   5  -3  104.09    3.68
   4  -5   3   99.47    3.65
   4   5  -3  103.15    3.70
   4  -5   3  107.45    3.69
  -4   5   3  101.61    3.67
   4  -5   3  106.56    3.66
   4  -5   3  108.66    3.64
  -4   5   3  101.45    3.67
  -4  -5  -3  103.49    3.68
   4   5  -3  107.85    3.67
   4  -5  -3  105.72    3.67
  -4  -5   3  101.49    3.69
   4   5   3  111.37    3.69
  -4   5  -3   99.45    3.65
  -4   5  -3  106.89    3.64
   4  -5  -3  104.79    3.68
  -4   5  -3   94.77    3.69
   4  -5  -3  108.99    3.69
   4   5   3   99.91    3.68
  -4  -5   3  101.29    3.67
   4   5   3  103.08    3.67
   5   5  -3   38.71    1.38
   5  -5   3   37.57    1.37
  -5   5   3   38.35    1.38
  -5   5   3   38.53    1.37
  -5   5   3   37.80    1.39
  -5  -5  -3   39.23    1.41
  -5   5   3   37.63    1.39
   5  -5   3   38.49    1.35
   5   5  -3   36.97    1.39
   5  -5   3   39.40    1.38
   5   5   3   38.75    1.40
  -5  -5   3   37.43    1.41
  -5   5  -3   37.82    1.38
  -5   5  -3   36.45    1.41
   5  -5  -3   39.88    1.42
   5   5   3   38.86    1.40
   5   5   3   37.54    1.41
  -5  -5   3   39.31    1.40
   5  -5  -3   39.67    1.39
   6  -5   3    1.88    0.12
  -6   5   3    2.12    0.14
  -6  -5  -3    1.68    0.17
  -6   5   3    1.94    0.15
  -6   5   3    2.04    0.13
   6  -5   3    2.06    0.10
  -6   5   3    2.19    0.15
  -6  -5   3    1.64    0.18
   6  -5  -3    2.09    0.13
   6  -5  -3    1.70    0.14
   6  -5  -3    1.61    0.15
  -6   5  -3    1.74    0.17
  -6   5  -3    1.71    0.14
  -6  -5   3    1.78    0.16
  -6   5  -3    1.72    0.12
   6   5   3    1.77    0.16
   6   5   3    1.72    0.18
  -7   5   3   15.68    0.58
   7  -5   3   14.54    0.54
  -7   5   3   14.59    0.57
   7  -5   3   14.70    0.56
  -7   5   3   14.83    0.56
  -7  -5  -3   13.23    0.60
   7  -5  -3   14.52    0.58
   7  -5  -3   14.59    0.56
  -7  -5   3   14.46    0.62
   7   5   3   14.52    0.61
  -7   5  -3   14.71    0.58
   7  -5  -3   14.84    0.58
  -7   5  -3   13.49    0.60
  -7  -5   3   13.85    0.59
  -7   5  -3   15.47    0.55
  -8  -5  -3  111.13    4.08
   8  -5   3  110.64    4.03
  -8   5   3  114.57    4.04
   8  -5   3  111.62    4.02
  -8   5   3  113.77    4.05
  -8   5   3  111.43    4.04
   8  -5  -3  114.49    4.05
  -8  -5   3  112.09    4.07
  -8   5  -3  122.18    4.03
  -8   5  -3  119.70    4.06
   8   5   3  116.74    4.08
  -8   5  -3  111.59    4.08
  -8  -5   3  115.65    4.09
  -9   5   3    6.01    0.31
  -9   5   3    5.98    0.31
   9  -5   3    5.96    0.28
  -9   5   3    5.82    0.30
  -9  -5  -3    5.17    0.35
   9  -5   3    5.55    0.27
  -9   5  -3    6.50    0.30
  -9   5  -3    6.16    0.34
   9   5   3    6.55    0.39
  -9   5  -3    6.19    0.32
  -9  -5   3    6.13    0.34
  -9  -5   3    6.16    0.37
 -10   5   3   30.25    1.11
  10  -5   3   29.71    1.09
 -10   5   3   27.72    1.10
 -10  -5  -3   27.48    1.15
 -10   5   3   29.06    1.10
 -10  -5   3   30.07    1.14
 -10   5  -3   30.55    1.09
 -10   5  -3   28.58    1.12
 -10   5  -3   28.07    1.13
 -10  -5   3   28.79    1.16
 -11  -5  -3    6.76    0.43
 -11   5   3    8.31    0.41
 -11   5   3    7.30    0.38
 -11  -5   3    6.90    0.45
 -11   5  -3    6.98    0.40
 -11  -5   3    6.61    0.42
 -12  -5  -3   27.86    1.16
 -12   5   3   28.26    1.10
 -12   5   3   29.39    1.13
 -12  -5   3   27.21    1.15
 -12  -5   3   27.35    1.17
 -12   5  -3   28.39    1.12
 -13   5   3    0.49    0.19
 -13   5   3    0.29    0.23
 -13  -5  -3    0.34    0.18
 -13  -5   3    0.81    0.26
 -13   5  -3    0.62    0.21
 -14  -5  -3   12.49    0.71
 -14   5   3   13.94    0.69
 -14   5   3   14.26    0.68
 -14   5  -3   13.53    0.70
 -15   5   3    3.89    0.48
 -15  -5  -3    3.50    0.41
 -15   5  -3    3.90    0.50
 -16  -5  -3    5.94    0.61
 -16   5   3    5.01    0.58
 -16  -5   3    5.65    0.58
 -17  -5  -3    9.05    0.78
 -17   5   3    8.57    0.78
 -17   5  -3    9.32    0.82
 -17  -5   3    8.47    0.76
 -18   5   3    5.60    0.63
 -18  -5  -3    5.17    0.62
 -18   5  -3    6.26    0.64
 -18  -5   3    5.03    0.58
   0  -6  -3  114.23    3.93
   0  -6   3  110.64    3.92
   0   6   3  112.69    3.91
   0  -6  -3  114.93    3.91
   0  -6   3  115.97    3.95
   0   6  -3  112.37    3.92
   0  -6  -3  110.43    3.91
   0   6   3  109.62    3.92
   0  -6   3  114.71    3.90
   0  -6  -3  112.37    3.92
   0   6  -3  110.37    3.91
   0   6  -3  106.79    3.96
   0   6  -3  116.27    3.91
   0   6   3  108.94    3.93
   0   6   3  107.81    3.92
   0   6  -3  104.10    3.93
  -1   6   3   28.36    1.06
   1  -6   3   27.89    1.06
   1   6  -3   27.82    1.03
   1   6  -3   30.61    1.06
   1   6  -3   24.76    1.10
  -1  -6  -3   29.20    1.07
  -1   6   3   29.63    1.07
  -1  -6  -3   29.87    1.07
   1   6  -3   29.27    1.04
  -1   6   3   28.94    1.04
   1   6  -3   29.14    1.10
  -1   6   3   28.26    1.06
  -1  -6  -3   28.36    1.05
   1  -6   3   30.75    1.04
   1  -6   3   29.48    1.04
   1   6  -3   27.86    1.07
   1  -6   3   29.51    1.10
   1  -6  -3   29.10    1.07
  -1  -6   3   29.94    1.06
  -1  -6   3   30.80    1.09
  -1  -6   3   29.64    1.05
   1  -6  -3   30.72    1.06
   1   6   3   29.15    1.06
  -1   6  -3   31.18    1.06
   1  -6  -3   29.75    1.07
   1   6   3   29.11    1.06
   1   6   3   28.58    1.08
  -1   6  -3   29.70    1.08
  -1   6  -3   29.52    1.11
  -1   6  -3   30.41    1.05
   2   6  -3    7.82    0.30
   2   6  -3    7.91    0.32
  -2   6   3    7.95    0.32
  -2   6   3    7.53    0.30
   2   6  -3    7.71    0.28
  -2  -6  -3    7.43    0.33
  -2   6   3    8.18    0.33
  -2   6   3    7.43    0.33
   2  -6   3    7.95    0.30
   2   6  -3    7.29    0.33
   2  -6   3    7.65    0.31
  -2   6   3    7.93    0.30
   2  -6   3    7.72    0.34
   2  -6   3    7.92    0.29
   2  -6   3    7.65    0.37
   2   6  -3    7.98    0.36
  -2  -6  -3    7.58    0.32
  -2   6  -3    7.80    0.34
   2  -6  -3    7.70    0.33
   2   6   3    7.83    0.34
  -2   6  -3    8.26    0.30
   2   6   3    8.08    0.33
  -2   6  -3    8.01    0.31
  -2  -6   3    7.30    0.31
   2  -6  -3    7.82    0.34
   2   6   3    7.69    0.32
   2  -6  -3    8.03    0.33
  -2   6  -3    7.25    0.36
  -3   6   3    3.38    0.18
  -3   6   3    3.66    0.15
  -3  -6  -3    3.24    0.18
   3   6  -3    3.15    0.19
   3   6  -3    3.56    0.14
   3   6  -3    3.49    0.16
  -3   6   3    3.43    0.18
   3   6  -3    3.26    0.21
   3  -6   3    3.38    0.21
  -3   6   3    3.36    0.15
   3  -6   3    3.47    0.16
   3   6  -3    3.36    0.18
   3  -6   3    3.36    0.17
   3  -6   3    3.24    0.25
  -3   6   3    3.24    0.18
  -3   6  -3    3.48    0.14
   3  -6  -3    3.65    0.19
   3   6   3    3.45    0.18
  -3  -6   3    3.25    0.17
  -3   6  -3    3.41    0.14
   3  -6  -3    3.52    0.20
   3   6   3    3.50    0.18
   3  -6  -3    3.42    0.20
   4  -6   3   54.73    2.00
   4   6  -3   55.80    1.99
   4   6  -3   56.11    2.02
  -4  -6  -3   55.33    2.03
   4  -6   3   57.59    2.01
   4   6  -3   56.12    2.05
   4   6  -3   58.41    2.01
  -4   6   3   55.71    2.00
  -4   6   3   53.76    2.02
  -4   6   3   57.09    2.02
  -4   6   3   56.19    2.03
  -4   6  -3   57.08    2.05
   4   6   3   56.35    2.04
  -4   6  -3   55.38    1.99
   4  -6  -3   57.80    2.03
  -4  -6   3   53.95    2.02
   4   6   3   56.41    2.02
   4   6   3   56.93    2.03
   4  -6  -3   57.95    2.04
  -4   6  -3   60.07    1.99
   4   6   3   56.16    2.02
  -5   6   3   14.28    0.53
  -5  -6  -3   12.94    0.55
   5   6  -3   13.77    0.55
  -5   6   3   13.72    0.54
  -5   6   3   12.76    0.53
   5  -6   3   13.67    0.52
  -5   6   3   13.74    0.51
   5  -6   3   13.45    0.49
   5   6  -3   13.69    0.53
   5   6  -3   13.00    0.57
   5  -6   3   13.15    0.53
   5  -6  -3   14.71    0.59
   5   6   3   14.90    0.56
  -5  -6   3   13.62    0.57
   5   6   3   13.70    0.54
  -5  -6   3   12.64    0.54
  -5   6  -3   13.50    0.51
  -5   6  -3   14.29    0.50
   5   6   3   12.97    0.56
  -5   6  -3   12.98    0.56
   5  -6  -3   14.86    0.55
  -6   6   3   78.47    2.76
   6  -6   3   77.85    2.74
  -6   6   3   74.53    2.78
  -6   6   3   84.67    2.80
  -6   6   3   80.52    2.77
   6   6  -3   78.07    2.82
   6  -6   3   76.36    2.76
   6   6  -3   80.42    2.79
  -6  -6  -3   75.22    2.80
   6   6   3   78.73    2.81
  -6   6  -3   77.36    2.81
  -6   6  -3   75.83    2.76
  -6  -6   3   78.82    2.82
  -6   6  -3   80.65    2.75
  -6  -6   3   74.06    2.79
   6  -6  -3   77.06    2.79
   6   6   3   78.38    2.80
  -7   6   3   30.30    1.06
  -7   6   3   27.57    1.08
  -7   6   3   31.01    1.07
   7  -6   3   29.68    1.03
  -7  -6  -3   27.83    1.10
   7  -6   3   29.55    1.06
  -7   6  -3   26.54    1.10
  -7   6  -3   30.15    1.05
   7   6   3   26.94    1.09
  -7  -6   3   28.12    1.09
   7  -6  -3   29.35    1.06
   7   6   3   27.20    1.11
   7  -6  -3   29.33    1.08
  -7   6  -3   29.29    1.06
  -7  -6   3   28.92    1.12
  -8   6   3   14.79    0.62
   8  -6   3   15.66    0.57
  -8   6   3   15.43    0.60
  -8   6   3   15.97    0.61
   8  -6   3   15.10    0.60
  -8  -6  -3   14.59    0.65
   8   6   3   14.24    0.63
  -8   6  -3   16.24    0.59
  -8  -6   3   15.13    0.67
   8  -6  -3   14.58    0.63
  -8   6  -3   16.69    0.62
  -8   6  -3   15.05    0.65
  -8  -6   3   15.28    0.64
  -9   6   3    1.14    0.13
  -9  -6  -3    1.34    0.19
  -9   6   3    1.14    0.14
   9  -6   3    1.31    0.14
  -9   6   3    1.27    0.14
   9   6   3    1.11    0.15
  -9  -6   3    1.37    0.19
  -9  -6   3    1.17    0.17
  -9   6  -3    1.00    0.15
  -9   6  -3    1.46    0.14
  -9   6  -3    1.10    0.15
  10  -6   3    1.08    0.14
 -10   6   3    1.25    0.16
 -10   6   3    1.26    0.16
 -10   6   3    1.00    0.14
 -10  -6  -3    0.79    0.17
 -10   6  -3    0.98    0.16
 -10   6  -3    1.11    0.16
 -10  -6   3    1.22    0.20
 -10   6  -3    1.29    0.15
 -10  -6   3    0.92    0.16
 -11  -6  -3    6.48    0.43
 -11   6   3    7.07    0.41
 -11   6   3    6.65    0.36
 -11   6   3    6.22    0.36
 -11  -6   3    7.61    0.47
 -11   6  -3    6.31    0.39
 -11   6  -3    6.65    0.41
 -12   6   3   59.59    2.11
 -12   6   3   52.04    2.12
 -12  -6  -3   57.92    2.18
 -12   6  -3   59.38    2.13
 -13   6   3   22.89    0.95
 -13   6   3   22.59    0.94
 -13  -6  -3   22.10    1.00
 -13   6  -3   22.23    0.96
 -14   6   3   12.51    0.65
 -14   6   3   11.85    0.63
 -14  -6  -3   11.43    0.69
 -14   6  -3   12.54    0.67
 -15   6   3    2.84    0.35
 -15  -6  -3    2.32    0.35
 -15  -6   3    2.59    0.35
 -15   6  -3    2.96    0.38
 -16   6   3    2.35    0.39
 -16  -6  -3    2.78    0.43
  16   6   3    1.78    0.32
 -16   6  -3    2.05    0.41
 -16  -6   3    2.98    0.41
 -17   6   3    3.42    0.50
 -17  -6  -3    3.26    0.47
  17   6   3    3.35    0.42
 -17  -6   3    3.60    0.49
 -17   6  -3    3.16    0.49
 -18  -6  -3    4.14    0.57
  18   6   3    3.89    0.50
 -18  -6   3    3.77    0.54
   0   7  -3    0.55    0.11
   0  -7   3    0.74    0.08
   0   7  -3    0.92    0.05
   0  -7  -3    0.64    0.10
   0  -7  -3    0.81    0.07
   0   7  -3    1.03    0.12
   0  -7  -3    0.95    0.11
   0  -7  -3    0.92    0.10
   0   7  -3    0.88    0.09
   0   7   3    0.68    0.08
   0  -7   3    0.66    0.06
   0  -7   3    0.86    0.07
   0   7   3    0.90    0.11
   0   7   3    0.99    0.11
   0  -7   3    0.99    0.13
   0   7  -3    0.96    0.11
   0   7  -3    0.84    0.06
  -1  -7  -3   30.76    1.13
  -1   7   3   30.43    1.15
  -1   7   3   32.74    1.12
   1   7  -3   30.84    1.11
  -1  -7  -3   32.38    1.16
   1   7  -3   32.35    1.19
   1  -7   3   32.74    1.11
   1  -7   3   32.93    1.12
   1   7  -3   31.48    1.12
   1  -7   3   32.15    1.14
   1   7  -3   29.14    1.15
  -1   7   3   30.07    1.15
  -1   7   3   31.15    1.14
   1  -7   3   29.73    1.18
  -1  -7  -3   32.09    1.15
   1   7  -3   36.23    1.18
   1   7   3   30.15    1.14
  -1   7  -3   30.38    1.14
   1   7   3   30.30    1.15
  -1   7  -3   31.83    1.13
   1  -7  -3   31.15    1.16
   1  -7  -3   32.13    1.15
  -1  -7   3   30.29    1.17
  -1   7  -3   31.56    1.19
   1  -7  -3   32.83    1.15
  -1   7  -3   30.34    1.16
   1   7   3   29.50    1.16
  -1  -7   3   31.89    1.15
   2  -7   3   13.46    0.46
  -2   7   3   12.93    0.48
   2  -7   3   13.90    0.57
   2   7  -3   13.03    0.46
  -2  -7  -3   12.51    0.49
  -2   7   3   12.72    0.51
   2  -7   3   13.40    0.50
  -2  -7  -3   12.73    0.52
   2  -7   3   13.50    0.48
  -2   7   3   11.32    0.50
  -2   7   3   12.91    0.47
   2   7  -3   12.38    0.54
   2   7  -3   13.29    0.50
   2   7  -3   13.34    0.48
   2   7   3   12.55    0.52
   2  -7  -3   12.44    0.52
   2  -7  -3   13.11    0.51
  -2   7  -3   13.12    0.48
  -2   7  -3   12.59    0.56
   2   7   3   13.02    0.50
  -2   7  -3   12.25    0.49
  -2   7  -3   11.50    0.52
   2  -7  -3   12.32    0.51
   2   7   3   12.68    0.50
   3  -7   3    2.27    0.13
  -3   7   3    2.00    0.16
   3   7  -3    2.03    0.16
  -3   7   3    2.15    0.11
  -3  -7  -3    1.91    0.15
   3   7  -3    1.93    0.10
   3  -7   3    2.07    0.14
  -3   7   3    2.08    0.15
   3   7  -3    2.09    0.13
  -3   7   3    2.03    0.11
  -3   7   3    1.91    0.15
  -3   7  -3    1.98    0.20
   3   7   3    2.11    0.15
  -3   7  -3    2.25    0.11
   3  -7  -3    2.31    0.18
   3  -7  -3    2.13    0.18
  -3   7  -3    2.10    0.18
   3   7   3    1.98    0.15
   3   7   3    2.18    0.17
  -3  -7   3    2.18    0.14
  -4   7   3   13.64    0.57
  -4   7   3   14.54    0.59
   4   7  -3   13.47    0.61
   4   7  -3   15.00    0.58
  -4  -7  -3   14.27    0.58
   4   7  -3   14.98    0.56
   4  -7   3   14.77    0.56
   4   7  -3   15.02    0.53
   4  -7   3   14.69    0.56
  -4   7   3   13.75    0.53
  -4   7   3   14.72    0.54
  -4   7   3   14.66    0.57
  -4   7  -3   13.17    0.60
   4   7   3   14.42    0.61
   4  -7  -3   15.43    0.59
  -4   7  -3   14.83    0.53
   4  -7  -3   14.55    0.60
   4   7   3   15.85    0.60
  -4   7  -3   15.75    0.54
   4   7   3   15.16    0.58
   4   7   3   15.20    0.58
  -4   7  -3   13.59    0.63
  -4  -7   3   14.95    0.57
   5   7  -3   23.94    0.97
   5   7  -3   25.57    0.90
   5   7  -3   25.69    0.95
  -5   7   3   23.90    0.93
  -5   7   3   26.39    0.93
  -5   7   3   25.44    0.90
  -5   7   3   24.32    0.94
   5  -7   3   25.86    0.92
  -5  -7  -3   24.98    0.95
  -5   7  -3   24.60    0.96
   5   7   3   24.95    0.96
   5   7   3   23.96    0.93
   5   7   3   24.49    0.94
   5  -7  -3   25.16    0.95
  -5  -7   3   24.07    0.94
  -5   7  -3   25.92    0.90
   5  -7  -3   24.28    0.97
  -5   7  -3   25.16    0.90
   5   7   3   24.07    0.97
  -6   7   3    3.91    0.22
  -6   7   3    3.82    0.19
  -6  -7  -3    3.59    0.24
  -6   7   3    3.74    0.22
   6   7  -3    4.07    0.25
  -6   7   3    3.89    0.23
   6  -7   3    3.70    0.20
   6   7  -3    3.84    0.19
   6   7  -3    3.73    0.26
   6  -7  -3    3.88    0.24
  -6   7  -3    4.02    0.18
   6   7   3    3.82    0.25
   6   7   3    3.77    0.30
  -6   7  -3    3.88    0.19
  -6   7  -3    3.71    0.25
  -6  -7   3    4.03    0.24
   6   7   3    3.77    0.22
  -7  -7  -3   49.27    1.81
   7   7  -3   45.38    1.82
  -7   7   3   50.10    1.76
   7   7  -3   48.81    1.80
  -7   7   3   45.69    1.79
  -7   7   3   51.15    1.78
   7  -7   3   50.13    1.73
   7  -7   3   48.43    1.77
   7   7   3   47.33    1.79
  -7   7  -3   49.28    1.82
  -7   7  -3   51.12    1.75
  -7  -7   3   48.60    1.80
  -7   7  -3   50.29    1.76
   7   7   3   50.02    1.81
   7  -7  -3   50.38    1.80
   8  -7   3    0.35    0.09
   8  -7   3    0.15    0.05
  -8   7   3    0.35    0.10
  -8   7   3    0.36    0.09
  -8   7   3    0.16    0.09
   8   7  -3    0.19    0.13
  -8  -7  -3    0.15    0.12
   8   7  -3    0.42    0.14
  -8  -7   3    0.27    0.12
  -8   7  -3    0.24    0.09
   8   7   3    0.09    0.11
  -8   7  -3    0.25    0.12
  -8   7  -3    0.20    0.09
   9  -7   3    9.65    0.43
  -9   7   3    9.89    0.42
  -9   7   3   10.60    0.44
   9   7  -3   10.01    0.48
   9  -7   3    8.88    0.38
  -9  -7  -3    9.45    0.49
  -9   7   3    9.41    0.45
  -9   7  -3    9.43    0.49
  -9   7  -3   10.48    0.42
  -9  -7   3    9.22    0.48
   9   7   3    9.30    0.48
  -9   7  -3    9.91    0.44
 -10  -7  -3    5.93    0.41
 -10   7   3    7.11    0.34
 -10   7   3    6.53    0.37
  10   7  -3    6.83    0.40
 -10   7   3    7.02    0.37
 -10   7  -3    6.62    0.36
  10   7   3    6.61    0.40
 -10   7  -3    6.59    0.41
 -11   7   3    9.31    0.48
 -11   7   3    9.07    0.45
 -11  -7  -3    8.68    0.51
 -11   7   3    9.30    0.44
  11   7   3    9.06    0.50
 -11   7  -3    8.91    0.50
 -11   7  -3    9.01    0.46
 -12   7   3    9.02    0.47
 -12   7   3    8.86    0.47
 -12   7   3    9.65    0.48
 -12  -7  -3    9.25    0.54
 -12   7  -3    8.68    0.51
  12   7   3    8.95    0.52
 -12   7  -3    8.45    0.48
 -13  -7  -3   11.63    0.65
 -13   7   3   11.50    0.59
 -13   7   3   11.43    0.60
 -13   7  -3   11.71    0.61
  13   7   3   11.54    0.63
 -14   7   3    5.28    0.46
 -14   7   3    4.60    0.44
 -14  -7  -3    4.57    0.49
  14   7   3    4.40    0.46
 -14   7  -3    4.19    0.46
  15   7  -3    1.53    0.33
 -15   7   3    1.96    0.35
 -15  -7  -3    1.85    0.34
  15   7   3    1.83    0.31
 -15   7  -3    2.25    0.35
 -15  -7   3    1.80    0.32
  16   7  -3    7.36    0.70
 -16  -7  -3    7.33    0.70
 -16   7   3    6.23    0.70
  16   7   3    7.16    0.64
 -16   7  -3    6.53    0.71
 -16  -7   3    7.50    0.69
 -17  -7  -3    2.51    0.47
  17   7   3    1.64    0.42
 -17  -7   3    1.44    0.39
 -18  -7  -3    0.97    0.61
  18   7   3    0.48    0.45
 -18  -7   3    0.13    0.46
   0   8  -3   33.85    1.34
   0   8   3   34.76    1.31
   0   8   3   34.63    1.30
   0  -8  -3   35.42    1.26
   0  -8  -3   35.14    1.31
   0   8   3   35.71    1.29
   0   8  -3   35.00    1.26
   0   8  -3   33.80    1.31
   0  -8   3   37.10    1.30
   0  -8  -3   35.52    1.30
   0  -8   3   36.07    1.26
   0  -8   3   36.99    1.26
   0  -8  -3   37.18    1.29
   0   8  -3   35.54    1.25
  -1  -8  -3   98.71    3.46
   1   8  -3   95.46    3.48
  -1   8   3   95.87    3.47
  -1   8   3   95.25    3.47
   1   8  -3   95.71    3.43
   1  -8   3  100.02    3.47
  -1   8   3   95.15    3.46
  -1  -8  -3   96.35    3.44
  -1  -8  -3  104.74    3.48
   1  -8   3   98.12    3.42
   1  -8   3   97.81    3.44
   1   8  -3   97.52    3.43
   1   8  -3   98.10    3.51
  -1   8  -3   96.85    3.52
   1  -8  -3  106.85    3.49
  -1   8  -3  100.53    3.45
  -1   8  -3   92.88    3.48
   1  -8  -3  103.14    3.47
  -1  -8   3   98.35    3.47
   1   8   3   98.98    3.47
   1   8   3   87.34    3.46
   1  -8  -3  100.97    3.48
   1   8   3   95.32    3.48
   2  -8   3    0.89    0.10
  -2  -8  -3    0.38    0.10
  -2  -8  -3    0.44    0.07
   2   8  -3    0.41    0.08
   2   8  -3    0.42    0.08
  -2   8   3    0.65    0.10
   2   8  -3    0.63    0.07
   2  -8   3    0.70    0.07
  -2   8   3    0.48    0.08
  -2   8   3    0.42    0.07
   2   8  -3    0.54    0.13
   2   8  -3    0.60    0.06
  -2   8   3    0.62    0.07
   2  -8  -3    0.40    0.10
   2   8   3    0.25    0.09
   2   8   3    0.42    0.09
  -2   8  -3    0.58    0.06
  -2   8  -3    0.26    0.09
  -2   8  -3    0.58    0.13
   2   8   3    0.49    0.08
   2  -8  -3    0.47    0.10
   3   8  -3   43.77    1.73
  -3   8   3   44.10    1.68
   3   8  -3   45.54    1.64
   3   8  -3   46.16    1.66
  -3   8   3   45.64    1.65
   3   8  -3   46.84    1.69
  -3   8   3   43.60    1.70
   3  -8   3   46.45    1.68
  -3  -8  -3   44.70    1.68
   3  -8   3   46.57    1.66
  -3   8   3   46.43    1.68
  -3   8  -3   45.25    1.71
   3   8   3   48.43    1.69
   3   8   3   47.36    1.68
   3   8   3   48.58    1.71
  -3   8  -3   49.56    1.65
  -3   8  -3   45.24    1.74
   3  -8  -3   49.09    1.70
   3   8   3   48.35    1.69
   3  -8  -3   49.11    1.70
   4   8  -3    4.79    0.23
   4   8  -3    5.03    0.27
  -4  -8  -3    5.22    0.26
   4   8  -3    4.94    0.20
  -4   8   3    4.84    0.24
   4  -8   3    4.96    0.24
  -4   8   3    5.04    0.27
  -4   8   3    5.00    0.21
  -4   8   3    4.49    0.24
   4   8  -3    4.49    0.29
  -4   8   3    5.00    0.19
   4  -8   3    4.80    0.25
   4   8   3    4.79    0.28
   4   8   3    4.96    0.26
  -4   8  -3    4.01    0.20
  -4   8  -3    4.31    0.31
   4   8   3    5.08    0.25
  -4   8  -3    4.67    0.28
   4  -8  -3    5.01    0.30
   4  -8  -3    5.25    0.29
   5   8  -3   50.62    1.72
  -5   8   3   47.17    1.77
   5   8  -3   46.50    1.80
  -5  -8  -3   49.42    1.77
  -5   8   3   49.37    1.76
   5  -8   3   49.80    1.75
  -5   8   3   51.70    1.76
  -5   8   3   50.19    1.73
  -5   8   3   44.57    1.71
   5   8  -3   51.43    1.78
   5  -8  -3   50.08    1.78
   5   8   3   44.01    1.76
   5   8   3   47.15    1.76
  -5   8  -3   49.57    1.72
  -5   8  -3   45.56    1.79
   5   8   3   48.82    1.79
  -6   8   3   30.43    1.05
   6   8  -3   29.06    1.11
  -6   8   3   27.46    1.11
   6   8  -3   27.79    1.14
   6  -8   3   30.34    1.09
  -6   8   3   28.65    1.09
  -6  -8  -3   28.83    1.11
   6   8  -3   29.92    1.06
  -6   8   3   29.65    1.06
  -6   8   3   30.09    1.09
   6   8   3   29.53    1.12
  -6   8  -3   29.73    1.05
   6   8   3   28.19    1.09
  -6   8  -3   28.02    1.13
  -6   8  -3   30.01    1.05
   6  -8  -3   29.92    1.12
   6   8   3   28.27    1.10
   7   8  -3   72.49    2.68
   7  -8   3   71.71    2.63
  -7  -8  -3   71.49    2.66
   7   8  -3   73.41    2.66
  -7   8   3   75.30    2.60
  -7   8   3   78.31    2.63
   7   8  -3   73.79    2.60
  -7   8   3   72.31    2.65
  -7   8  -3   73.94    2.60
   7   8   3   70.98    2.65
  -7   8  -3   71.40    2.68
  -7   8  -3   78.03    2.60
   7   8   3   71.64    2.66
   7   8   3   72.27    2.64
  -8   8   3    0.87    0.11
  -8   8   3    1.18    0.14
   8   8  -3    0.98    0.18
   8   8  -3    1.00    0.11
   8  -8   3    0.81    0.12
   8  -8   3    1.00    0.09
  -8   8   3    0.88    0.15
  -8  -8  -3    1.00    0.17
   8   8  -3    0.78    0.16
  -8   8  -3    0.93    0.12
   8   8   3    0.86    0.13
  -8   8  -3    0.77    0.12
  -8   8  -3    0.48    0.13
   8   8   3    0.48    0.13
  -9  -8  -3   15.81    0.72
  -9   8   3   16.72    0.67
   9   8  -3   16.13    0.71
  -9   8   3   16.10    0.69
   9   8  -3   15.51    0.73
  -9   8   3   16.80    0.65
   9   8   3   15.99    0.72
  -9   8  -3   16.09    0.73
  -9   8  -3   18.64    0.66
   9   8   3   16.40    0.69
 -10   8   3    1.14    0.15
 -10  -8  -3    0.83    0.19
  10   8  -3    1.17    0.20
 -10   8   3    1.05    0.17
 -10   8   3    0.97    0.14
  10   8  -3    0.94    0.19
 -10   8   3    0.78    0.16
 -10   8  -3    1.00    0.20
 -10   8  -3    1.10    0.15
  10   8   3    1.10    0.19
  10   8   3    0.88    0.16
 -11   8   3    8.17    0.43
 -11   8   3    8.72    0.44
 -11  -8  -3    8.06    0.50
 -11   8   3    8.74    0.46
  11   8  -3    8.24    0.50
  11   8  -3    8.63    0.52
 -11   8  -3    9.23    0.50
 -11   8  -3    9.03    0.44
  11   8   3    8.63    0.51
 -12   8   3    6.68    0.42
 -12  -8  -3    7.06    0.49
  12   8  -3    6.94    0.49
 -12   8   3    6.80    0.43
  12   8  -3    6.57    0.48
 -12   8   3    6.93    0.41
 -12   8  -3    7.33    0.42
 -12   8  -3    6.56    0.46
  12   8   3    6.81    0.49
  13   8  -3   45.58    1.79
 -13   8   3   47.11    1.73
 -13   8   3   45.98    1.74
 -13  -8  -3   44.07    1.81
 -13   8  -3   45.73    1.74
  13   8   3   46.31    1.79
 -14  -8  -3    5.36    0.54
  14   8  -3    5.60    0.57
 -14   8   3    5.54    0.50
 -14  -8   3    4.83    0.50
 -14   8  -3    4.64    0.48
  14   8   3    5.26    0.52
 -15  -8  -3    0.73    0.33
 -15   8   3    1.41    0.44
  15   8  -3    0.61    0.30
  15   8  -3    0.82    0.36
  15   8   3    1.16    0.31
 -15  -8   3    1.07    0.30
  16   8  -3    2.35    0.42
 -16  -8  -3    2.42    0.47
 -16  -8   3    2.08    0.41
  16   8   3    2.03    0.42
  17   8  -3    2.48    0.47
 -17  -8  -3    2.11    0.49
  17   8   3    1.91    0.45
 -17  -8   3    2.48    0.48
  17   8   3    2.22    0.42
   0  -9   3   16.66    0.60
   0   9  -3   16.34    0.57
   0  -9   3   17.01    0.58
   0   9  -3   16.25    0.59
   0  -9  -3   16.84    0.63
   0   9   3   15.88    0.64
   0  -9   3   15.72    0.63
   0   9  -3   14.64    0.68
   0   9  -3   14.52    0.65
   0   9   3   16.13    0.64
   0  -9  -3   15.52    0.66
   0   9   3   15.99    0.62
   0  -9  -3   16.53    0.58
  -1   9   3   29.37    1.12
  -1   9   3   31.19    1.14
   1   9  -3   28.65    1.15
  -1   9   3   29.07    1.14
   1   9  -3   31.46    1.09
   1   9  -3   30.92    1.09
   1  -9   3   31.56    1.10
   1   9  -3   30.00    1.19
  -1  -9  -3   31.23    1.10
  -1   9   3   29.86    1.14
  -1   9  -3   29.53    1.19
  -1  -9   3   30.90    1.13
  -1   9  -3   28.07    1.15
  -1   9  -3   30.83    1.11
   1   9   3   31.77    1.15
   1   9   3   32.11    1.15
   1  -9  -3   30.53    1.15
   1   9   3   30.12    1.12
   1  -9  -3   31.78    1.13
   2  -9   3   40.12    1.40
  -2  -9  -3   36.77    1.38
   2   9  -3   38.55    1.45
   2  -9   3   38.25    1.37
  -2   9   3   39.81    1.40
   2   9  -3   38.04    1.40
   2   9  -3   38.65    1.36
   2   9  -3   36.63    1.41
  -2   9   3   34.85    1.41
   2   9  -3   38.08    1.35
  -2   9   3   37.33    1.39
  -2   9   3   38.74    1.36
  -2   9  -3   40.00    1.37
   2   9   3   38.47    1.41
   2  -9  -3   36.21    1.41
   2  -9  -3   39.88    1.41
  -2   9  -3   36.55    1.42
   2   9   3   36.76    1.39
   2   9   3   38.44    1.40
   2   9   3   39.97    1.42
  -2   9  -3   38.22    1.46
  -3   9   3    4.00    0.25
   3   9  -3    4.52    0.21
  -3  -9  -3    4.21    0.23
   3   9  -3    3.82    0.29
  -3   9   3    4.41    0.19
   3   9  -3    4.23    0.25
  -3   9   3    4.07    0.23
  -3   9   3    4.46    0.24
   3  -9   3    4.22    0.24
   3  -9   3    4.11    0.22
   3   9  -3    4.33    0.18
   3  -9  -3    4.39    0.28
   3  -9  -3    4.25    0.29
  -3   9  -3    4.17    0.30
  -3   9  -3    3.95    0.27
  -3   9  -3    4.35    0.20
   3   9   3    4.08    0.23
   3   9   3    4.35    0.25
  -4   9   3   87.06    3.02
  -4   9   3   79.66    3.02
   4   9  -3   85.36    2.98
  -4   9   3   83.62    2.98
   4   9  -3   85.94    3.08
   4  -9   3   85.30    3.02
  -4  -9  -3   88.32    3.03
  -4   9   3   83.81    3.05
   4   9  -3   84.63    3.00
   4   9  -3   89.64    3.04
   4   9   3   85.92    3.06
  -4   9  -3   81.92    3.09
   4  -9  -3   82.96    3.04
   4   9   3   82.32    3.02
  -4   9  -3   81.06    3.06
  -4   9  -3   89.32    2.99
  -5   9   3   11.15    0.42
   5   9  -3   11.23    0.41
  -5  -9  -3   10.64    0.47
   5  -9   3   10.92    0.47
  -5   9   3   10.23    0.46
  -5   9   3   10.36    0.48
  -5   9   3   11.01    0.46
   5   9  -3   10.76    0.48
   5   9  -3   10.42    0.52
  -5   9  -3    9.97    0.50
  -5   9  -3   11.26    0.42
   5   9   3   10.84    0.48
   5   9   3   10.58    0.46
   5  -9  -3   11.50    0.52
   5   9   3   11.00    0.50
   6   9  -3    6.74    0.40
  -6   9   3    6.53    0.34
  -6   9   3    7.15    0.29
   6  -9   3    6.84    0.34
  -6   9   3    7.24    0.27
  -6  -9  -3    6.74    0.36
  -6   9   3    7.40    0.27
   6   9  -3    7.21    0.38
  -6   9   3    6.97    0.34
   6   9  -3    7.37    0.29
  -6   9   3    6.73    0.36
  -6   9  -3    6.27    0.38
  -6   9  -3    7.02    0.29
   6   9   3    6.71    0.35
   6   9   3    6.79    0.34
   6   9   3    6.86    0.38
   7   9  -3   17.72    0.66
  -7   9   3   16.62    0.72
  -7   9   3   18.18    0.65
   7   9  -3   17.69    0.74
  -7   9   3   18.00    0.69
  -7   9   3   17.72    0.66
   7   9  -3   16.58    0.76
  -7  -9  -3   16.90    0.73
  -7   9   3   18.12    0.65
  -7   9  -3   18.25    0.66
   7   9   3   17.35    0.74
  -7   9  -3   16.44    0.74
   7   9   3   17.06    0.72
  -7   9  -3   17.53    0.64
   7   9   3   16.77    0.70
  -8   9   3   46.41    1.74
   8   9  -3   46.47    1.78
   8   9  -3   48.69    1.68
   8  -9   3   41.85    1.71
  -8   9   3   49.49    1.71
  -8  -9  -3   47.56    1.76
  -8   9   3   50.64    1.67
  -8   9  -3   43.07    1.76
  -8   9  -3   47.93    1.66
   8   9   3   45.86    1.76
   8   9   3   44.61    1.73
   8   9   3   45.87    1.72
  -9  -9  -3    2.40    0.30
  -9   9   3    2.32    0.26
   9   9  -3    2.52    0.31
  -9   9   3    3.17    0.27
   9   9  -3    3.15    0.33
  -9   9   3    2.76    0.21
  -9   9   3    2.62    0.21
   9   9  -3    2.70    0.21
   9   9   3    2.49    0.31
  -9   9  -3    2.55    0.20
   9   9   3    2.79    0.26
   9   9   3    2.49    0.27
  -9   9  -3    2.22    0.30
  10   9  -3   24.99    1.06
 -10   9   3   24.98    0.96
 -10  -9  -3   24.66    1.05
 -10   9   3   25.38    1.02
 -10   9   3   26.79    0.96
  10   9  -3   24.61    1.04
  10   9  -3   24.95    0.95
 -10   9  -3   23.84    1.04
  10   9   3   25.10    1.05
 -10   9  -3   25.63    0.96
  10   9   3   25.40    1.00
  10   9   3   25.04    1.03
  11   9  -3   22.67    0.90
 -11  -9  -3   22.49    1.01
 -11   9   3   22.74    0.97
 -11   9   3   23.84    0.92
 -11   9   3   23.67    0.92
  11   9  -3   22.78    1.00
  11   9  -3   23.34    1.02
  11   9   3   23.54    0.96
  11   9   3   23.95    1.01
 -11   9  -3   23.58    1.01
 -11   9  -3   24.32    0.92
  12   9  -3   14.99    0.77
 -12   9   3   14.93    0.67
 -12   9   3   15.77    0.68
 -12  -9  -3   15.14    0.77
 -12   9   3   15.52    0.72
  12   9  -3   15.02    0.77
  12   9  -3   14.95    0.65
 -12   9  -3   15.73    0.67
  12   9   3   15.35    0.77
 -12   9  -3   16.02    0.77
  12   9   3   15.42    0.71
  13   9  -3    2.90    0.36
  13   9  -3    3.29    0.37
 -13   9   3    4.12    0.39
 -13   9   3    3.91    0.43
 -13  -9  -3    3.61    0.47
 -13  -9   3    3.60    0.43
  13   9   3    4.13    0.40
 -13   9  -3    3.20    0.43
  13   9   3    3.66    0.46
  14   9  -3   22.22    1.09
  14   9  -3   24.08    1.12
 -14  -9  -3   24.33    1.12
  14   9   3   24.85    1.04
  14   9   3   22.50    1.09
 -14  -9   3   23.71    1.09
  15   9  -3    3.79    0.45
 -15  -9  -3    4.82    0.62
  15   9   3    2.94    0.42
 -15  -9   3    3.02    0.44
  15   9   3    3.07    0.37
  16   9  -3    6.38    0.74
 -16  -9  -3    7.22    0.79
 -16  -9   3    7.38    0.75
  16   9   3    6.96    0.68
  16   9   3    6.51    0.77
  17   9  -3    1.64    0.49
 -17  -9  -3    1.88    0.54
  17   9   3    1.47    0.53
  17   9   3    1.17    0.44
  17   9   3    1.24    0.43
 -17  -9   3    1.70    0.48
   0 -10   3    1.84    0.13
   0 -10  -3    1.67    0.20
   0  10   3    1.70    0.19
   0  10   3    1.79    0.19
   0 -10   3    1.81    0.18
   0  10  -3    1.59    0.19
   0  10  -3    1.80    0.22
   0  10   3    1.68    0.16
   1 -10   3   12.67    0.53
  -1 -10  -3   13.17    0.48
  -1  10   3   11.41    0.54
   1  10  -3   12.78    0.47
   1  10  -3   12.15    0.59
   1 -10   3   13.06    0.49
  -1  10   3   12.20    0.51
   1  10  -3   11.33    0.54
   1  10  -3   12.80    0.47
  -1  10   3   13.14    0.54
  -1  10   3   14.18    0.55
   1  10   3   13.02    0.55
  -1  10  -3   12.09    0.59
   1  10   3   13.07    0.52
  -1 -10   3   13.31    0.54
   1 -10  -3   13.42    0.54
   1  10   3   13.01    0.54
  -1  10  -3   12.73    0.50
   1  10   3   12.74    0.52
  -1  10  -3   11.69    0.55
  -2 -10  -3   52.99    1.93
   2  10  -3   53.47    1.91
  -2  10   3   51.54    1.98
   2  10  -3   53.39    1.98
  -2  10   3   57.34    1.97
   2 -10   3   53.95    1.97
  -2  10   3   52.89    1.95
   2  10  -3   53.88    1.96
   2  10  -3   54.46    2.03
   2  10  -3   56.23    1.92
   2 -10   3   52.70    1.93
  -2  10   3   54.56    1.92
  -2  10  -3   56.77    1.93
  -2  10  -3   50.41    2.02
   2  10   3   52.45    1.95
  -2  10  -3   53.56    2.00
   2  10   3   55.89    1.99
   2 -10  -3   53.36    1.97
   2  10   3   59.18    1.99
  -3  10   3   10.46    0.44
   3  10  -3    9.95    0.37
   3  10  -3    9.28    0.49
  -3 -10  -3    9.99    0.42
   3 -10   3   10.47    0.42
   3 -10   3    9.81    0.44
  -3  10   3   10.05    0.38
   3  10  -3    9.75    0.45
   3  10  -3   10.01    0.40
  -3  10   3    9.35    0.42
  -3  10   3    9.06    0.45
   3  10  -3   10.26    0.45
  -3  10  -3   10.33    0.39
   3  10   3    9.54    0.45
  -3  10  -3    9.27    0.50
   3  10   3   10.34    0.47
  -3  10  -3    8.49    0.46
   3  10   3    9.48    0.42
  -4  10   3   28.82    1.00
   4  10  -3   26.59    1.11
   4  10  -3   27.85    0.99
  -4  10   3   26.53    1.04
  -4  10   3   28.77    1.04
  -4  10   3   26.92    1.07
  -4 -10  -3   27.04    1.04
   4 -10   3   28.94    1.05
   4  10  -3   29.60    1.07
   4  10   3   27.27    1.07
  -4  10  -3   26.72    1.09
  -4  10  -3   29.08    1.00
  -4  10  -3   26.69    1.12
   4  10   3   27.15    1.04
   4  10   3   26.44    1.08
   5  10  -3    4.16    0.29
   5  10  -3    4.23    0.18
  -5  10   3    4.02    0.25
   5  10  -3    4.23    0.32
   5 -10   3    4.06    0.26
  -5 -10  -3    3.87    0.25
  -5  10   3    4.16    0.19
  -5  10   3    3.70    0.27
  -5  10   3    4.10    0.25
   5  10   3    3.55    0.24
   5  10   3    3.94    0.30
   5  10   3    3.59    0.27
  -5  10  -3    3.40    0.29
  -5  10  -3    3.86    0.20
  -6 -10  -3    2.14    0.22
   6  10  -3    2.06    0.22
  -6  10   3    2.07    0.20
  -6  10   3    2.00    0.23
   6 -10   3    2.12    0.24
   6  10  -3    2.08    0.24
  -6  10   3    2.00    0.14
  -6  10   3    2.06    0.20
   6  10  -3    2.26    0.14
  -6  10  -3    1.83    0.22
  -6  10  -3    1.78    0.16
   6  10   3    1.74    0.20
   6  10   3    1.95    0.25
   6  10   3    1.76    0.22
   7  10  -3    3.70    0.20
   7  10  -3    3.47    0.32
  -7 -10  -3    3.44    0.29
  -7  10   3    4.09    0.26
  -7  10   3    3.96    0.21
  -7  10   3    3.92    0.30
   7  10  -3    3.58    0.32
   7  10   3    3.44    0.28
  -7  10  -3    3.43    0.31
   7  10   3    3.62    0.26
   7  10   3    3.96    0.32
  -8 -10  -3   43.42    1.68
  -8  10   3   46.54    1.60
  -8  10   3   46.39    1.64
   8  10  -3   46.85    1.70
   8  10  -3   45.38    1.60
  -8  10   3   43.10    1.68
   8  10  -3   43.16    1.72
   8  10   3   45.43    1.70
   8  10   3   42.16    1.67
  -8  10  -3   42.51    1.70
   8  10   3   43.72    1.65
   9  10  -3    5.50    0.42
  -9  10   3    5.38    0.29
   9  10  -3    5.32    0.28
   9  10  -3    5.33    0.41
  -9  10   3    5.00    0.36
  -9  10   3    5.26    0.26
  -9 -10  -3    5.37    0.40
   9  10   3    5.44    0.34
   9  10   3    4.84    0.40
  -9  10  -3    5.71    0.40
  -9  10  -3    4.38    0.24
   9  10   3    5.69    0.37
 -10  10   3   35.87    1.35
  10  10  -3   34.36    1.27
 -10 -10  -3   34.70    1.38
  10  10  -3   33.46    1.36
  10  10  -3   35.13    1.40
 -10  10   3   35.18    1.27
  10  10   3   34.22    1.32
 -10  10  -3   33.93    1.38
  10  10   3   33.28    1.38
  10  10   3   32.91    1.35
  11  10  -3    5.56    0.50
 -11  10   3    6.35    0.37
  11  10  -3    5.79    0.35
  11  10  -3    6.11    0.50
 -11  10   3    6.39    0.44
 -11 -10  -3    6.23    0.48
  11  10   3    6.35    0.49
  11  10   3    6.88    0.42
  11  10   3    6.55    0.45
 -11  10  -3    6.24    0.47
  12  10  -3    1.30    0.19
 -12 -10  -3    0.64    0.24
  12  10  -3    1.18    0.29
  12  10  -3    1.35    0.29
 -12  10   3    0.74    0.22
  12  10   3    0.69    0.26
 -12 -10   3    1.10    0.24
 -12  10  -3    0.81    0.24
  12  10   3    0.96    0.22
  12  10   3    1.40    0.25
 -13  10   3    1.21    0.26
  13  10  -3    1.09    0.32
  13  10  -3    1.18    0.31
 -13 -10  -3    1.19    0.31
  13  10   3    1.66    0.33
 -13 -10   3    1.43    0.31
  13  10   3    1.21    0.27
 -13  10  -3    1.17    0.29
  13  10   3    1.50    0.27
 -14 -10  -3    7.65    0.67
  14  10  -3    7.21    0.66
  14  10   3    8.16    0.70
  14  10   3    7.98    0.60
 -14 -10   3    6.97    0.63
  14  10   3    7.68    0.59
  15  10  -3    1.68    0.41
 -15 -10  -3    1.80    0.43
  15  10   3    2.61    0.40
  15  10   3    2.12    0.43
  15  10   3    1.33    0.35
 -15 -10   3    1.82    0.42
  16  10  -3   12.74    0.98
 -16 -10  -3   13.27    1.01
  16  10   3   13.33    0.89
 -16 -10   3   13.78    0.96
  16  10   3   11.74    0.86
  16  10   3   13.13    1.02
   0  11   3   27.93    1.13
   0 -11   3   30.07    1.12
   0 -11   3   29.86    1.07
   0  11   3   29.12    1.10
   0  11   3   29.56    1.09
   0  11  -3   27.75    1.14
   0  11  -3   29.72    1.19
   0  11   3   31.00    1.13
   1 -11   3    3.55    0.27
   1 -11   3    2.85    0.20
   1  11  -3    3.60    0.16
   1  11  -3    3.37    0.27
   1  11  -3    3.52    0.17
   1  11  -3    3.37    0.31
  -1  11   3    3.47    0.23
  -1  11   3    3.38    0.26
  -1  11   3    3.33    0.26
  -1  11   3    3.52    0.26
  -1 -11  -3    3.46    0.16
  -1 -11   3    3.74    0.28
  -1 -11   3    3.53    0.16
  -1  11  -3    3.51    0.21
   1  11   3    3.25    0.22
   1  11   3    2.82    0.25
  -1 -11   3    3.50    0.16
   1  11   3    4.37    0.29
  -1  11  -3    3.13    0.32
   1  11   3    3.42    0.26
  -1  11  -3    3.02    0.28
   2 -11   3   10.94    0.48
   2  11  -3   10.84    0.53
   2  11  -3   11.42    0.58
  -2  11   3   12.56    0.46
  -2 -11  -3   12.24    0.47
  -2  11   3   11.58    0.50
   2  11  -3   11.86    0.45
   2 -11   3   12.49    0.53
   2  11  -3   12.41    0.51
   2  11  -3   12.24    0.44
  -2  11   3   11.87    0.52
  -2  11   3   11.63    0.54
  -2  11  -3   11.04    0.55
   2  11   3   12.21    0.55
   2  11   3   11.77    0.50
  -2  11  -3   12.44    0.48
  -2  11  -3   11.32    0.59
  -2 -11   3   11.71    0.46
   2  11   3   11.90    0.54
   3  11  -3    8.96    0.34
   3  11  -3    9.37    0.44
   3  11  -3    8.41    0.37
  -3  11   3    9.44    0.35
   3 -11   3    9.13    0.43
  -3 -11  -3    8.92    0.39
  -3  11   3    8.73    0.40
  -3  11   3    8.46    0.44
  -3  11   3    9.23    0.42
   3  11  -3    8.22    0.43
   3  11  -3    8.38    0.48
  -3  11  -3    8.24    0.46
   3  11   3    9.59    0.44
  -3  11  -3    8.20    0.37
  -3  11  -3    8.85    0.50
   3  11   3    9.38    0.40
   3  11   3    9.52    0.46
  -4  11   3    1.23    0.17
  -4  11   3    1.51    0.18
   4  11  -3    1.49    0.21
  -4 -11  -3    1.65    0.19
   4 -11   3    1.38    0.17
   4  11  -3    1.51    0.11
  -4  11   3    1.60    0.19
  -4  11   3    1.63    0.11
   4  11  -3    1.78    0.19
  -4  11  -3    1.59    0.24
   4  11   3    1.83    0.18
  -4  11  -3    1.63    0.15
   4  11   3    1.53    0.18
  -4  11  -3    1.11    0.17
   4  11   3    1.70    0.20
   5  11  -3    4.33    0.32
  -5  11   3    3.93    0.18
   5 -11   3    3.48    0.30
  -5  11   3    4.47    0.27
  -5 -11  -3    3.92    0.26
  -5  11   3    3.69    0.29
  -5  11   3    3.75    0.26
   5  11  -3    3.60    0.34
   5  11  -3    4.05    0.18
  -5  11  -3    3.66    0.21
   5  11   3    3.76    0.32
  -5  11  -3    3.34    0.31
   5  11   3    3.82    0.29
   5  11   3    3.45    0.25
  -6  11   3    1.71    0.14
  -6  11   3    1.49    0.16
  -6 -11  -3    1.50    0.19
  -6  11   3    2.04    0.26
   6  11  -3    1.57    0.24
   6  11  -3    1.85    0.14
   6  11  -3    1.93    0.22
  -6  11   3    1.73    0.22
  -6  11  -3    1.10    0.19
   6  11   3    1.91    0.25
   6  11   3    1.77    0.21
   6  11   3    1.70    0.21
  -7 -11  -3    1.13    0.18
  -7  11   3    1.20    0.17
  -7  11   3    1.28    0.15
  -7  11   3    1.13    0.19
   7  11  -3    1.39    0.14
   7  11  -3    0.86    0.21
   7  11  -3    0.73    0.20
   7  11   3    1.23    0.19
   7  11   3    1.22    0.16
   7  11   3    0.77    0.19
  -7  11  -3    0.71    0.17
  -8 -11  -3    0.56    0.18
  -8  11   3    0.71    0.12
   8  11  -3    0.65    0.20
   8  11  -3    0.72    0.11
   8  11  -3    0.48    0.20
  -8  11   3    0.47    0.16
  -8  11   3    0.29    0.14
   8  11   3    0.70    0.15
  -8  11  -3    0.81    0.21
   8  11   3    0.96    0.19
   8  11   3    0.34    0.18
   9  11  -3    9.71    0.41
  -9 -11  -3    9.47    0.53
   9  11  -3    9.31    0.55
  -9  11   3    9.09    0.51
   9  11  -3    8.94    0.55
  -9  11  -3    9.50    0.54
   9  11   3    9.14    0.51
   9  11   3    9.66    0.56
   9  11   3    9.19    0.47
 -10 -11  -3   14.20    0.69
  10  11  -3   14.00    0.72
  10  11  -3   13.32    0.71
 -10  11   3   14.27    0.67
 -10  11  -3   13.19    0.70
 -10 -11   3   13.16    0.66
  10  11   3   13.31    0.68
  10  11   3   14.73    0.73
  10  11   3   13.63    0.64
  11  11  -3   14.66    0.77
 -11 -11  -3   13.83    0.73
  11  11  -3   14.26    0.76
 -11  11   3   14.25    0.70
  11  11   3   14.22    0.66
 -11  11  -3   13.64    0.73
  11  11   3   14.17    0.76
 -11 -11   3   14.52    0.71
  11  11   3   13.41    0.71
 -12  11   3   12.39    0.66
  12  11  -3   12.20    0.73
 -12 -11  -3   11.61    0.71
  12  11   3   12.03    0.69
 -12  11  -3   12.23    0.70
  12  11   3   12.96    0.65
  12  11   3   12.93    0.75
 -12 -11   3   11.27    0.68
 -13 -11  -3    8.68    0.66
  13  11  -3    8.64    0.68
 -13  11   3    8.56    0.59
 -13 -11   3    8.90    0.63
  13  11   3    7.80    0.57
  13  11   3    8.09    0.71
 -13  11  -3    7.60    0.64
  13  11   3    8.75    0.62
 -14 -11  -3    1.90    0.40
  14  11  -3    1.82    0.40
 -14  11   3    1.79    0.36
  14  11   3    2.76    0.47
 -14 -11   3    2.43    0.38
 -14  11  -3    2.30    0.38
  14  11   3    2.21    0.36
  14  11   3    1.88    0.38
  15  11  -3   16.98    1.03
 -15 -11  -3   17.96    1.04
  15  11   3   16.40    0.97
  15  11   3   16.44    1.09
  15  11   3   15.59    0.96
 -15 -11   3   16.26    0.98
  16  11  -3    2.11    0.54
 -16 -11  -3    2.03    0.54
 -16 -11   3    1.92    0.49
  16  11   3    2.70    0.52
   0  12  -3    3.37    0.24
   0  12   3    2.99    0.26
   0  12   3    2.77    0.30
   0  12  -3    2.99    0.29
   0  12   3    2.86    0.27
   0  12   3    3.37    0.28
   0  12  -3    2.81    0.33
  -1  12   3    0.37    0.11
  -1  12   3    0.54    0.14
  -1  12   3    0.59    0.15
   1  12  -3    0.51    0.18
   1 -12   3    0.08    0.15
   1  12  -3    0.45    0.14
  -1  12   3    0.63    0.13
  -1  12   3    0.62    0.15
   1  12  -3    0.62    0.07
  -1  12  -3    0.48    0.18
   1  12   3    0.50    0.11
  -1  12  -3    0.53    0.12
   1  12   3    0.66    0.15
  -1 -12   3    0.15    0.16
   1  12   3    0.56    0.15
  -1  12  -3    0.51    0.16
   2  12  -3   39.51    1.39
  -2  12   3   37.60    1.49
   2  12  -3   41.64    1.45
  -2  12   3   40.54    1.47
   2  12  -3   37.45    1.49
  -2  12   3   40.99    1.40
  -2  12   3   39.82    1.45
   2  12  -3   40.93    1.46
   2  12  -3   36.95    1.54
  -2 -12  -3   39.54    1.41
   2  12   3   38.79    1.44
  -2  12  -3   37.93    1.51
   2  12   3   39.28    1.49
   2  12   3   39.09    1.48
  -2  12  -3   37.60    1.54
  -2 -12   3   38.07    1.40
  -2  12  -3   39.05    1.42
   3  12  -3   34.38    1.37
  -3  12   3   34.82    1.33
  -3  12   3   35.15    1.38
  -3  12   3   36.53    1.28
   3  12  -3   34.21    1.42
  -3 -12  -3   36.58    1.31
   3  12  -3   37.54    1.36
   3  12  -3   37.02    1.27
  -3  12   3   36.94    1.35
  -3 -12   3   36.04    1.30
  -3  12  -3   35.97    1.44
   3  12   3   34.83    1.38
  -3  12  -3   33.68    1.39
   3  12   3   35.97    1.33
  -3  12  -3   36.33    1.30
   3  12   3   35.43    1.37
  -4  12   3   17.54    0.61
   4  12  -3   17.55    0.61
   4  12  -3   16.37    0.72
  -4  12   3   16.72    0.69
   4  12  -3   16.59    0.78
   4  12  -3   17.26    0.73
  -4 -12  -3   16.01    0.67
  -4  12   3   17.21    0.74
  -4  12   3   18.24    0.70
   4  12   3   16.52    0.74
   4  12   3   16.51    0.68
  -4  12  -3   15.47    0.75
  -4 -12   3   15.81    0.66
   4  12   3   16.11    0.72
  -5  12   3    1.84    0.23
  -5  12   3    1.98    0.13
   5  12  -3    2.53    0.29
   5  12  -3    2.16    0.13
  -5 -12  -3    2.30    0.23
  -5  12   3    2.26    0.25
  -5  12   3    2.09    0.27
   5  12  -3    2.05    0.24
   5  12   3    2.07    0.27
   5  12   3    1.62    0.22
  -5  12  -3    2.03    0.25
   5  12   3    2.32    0.22
  -5 -12   3    1.99    0.21
  -6  12   3    0.92    0.19
  -6  12   3    0.54    0.15
   6  12  -3    0.62    0.20
   6  12  -3    0.72    0.09
  -6 -12  -3    0.31    0.14
   6  12  -3    0.27    0.20
  -6  12   3    0.59    0.08
  -6  12   3    0.63    0.15
   6  12   3    0.81    0.18
  -6  12  -3    0.28    0.16
   6  12   3    0.47    0.13
   6  12   3    0.51    0.18
  -6 -12   3    0.53    0.13
   7  12  -3    0.37    0.22
   7  12  -3    0.56    0.22
  -7  12   3    0.04    0.14
  -7 -12  -3    0.79    0.17
  -7  12   3    0.54    0.17
   7  12   3    0.60    0.19
  -7 -12   3    0.40    0.14
  -7  12  -3    0.56    0.19
   7  12   3    0.64    0.20
   7  12   3    0.46    0.15
   8  12  -3    6.61    0.51
   8  12  -3    7.56    0.53
  -8 -12  -3    7.33    0.45
  -8  12   3    6.91    0.46
  -8 -12   3    7.49    0.43
   8  12   3    7.74    0.52
   8  12   3    7.11    0.41
  -8  12  -3    6.91    0.48
   8  12   3    7.24    0.47
   9  12  -3   31.34    1.31
  -9  12   3   31.79    1.26
  -9 -12  -3   31.29    1.26
   9  12   3   31.58    1.30
  -9 -12   3   30.08    1.24
  -9  12  -3   30.49    1.28
   9  12   3   31.28    1.21
   9  12   3   30.15    1.26
 -10 -12  -3    0.49    0.22
  10  12  -3    0.61    0.27
 -10  12   3    0.42    0.20
 -10 -12   3    0.73    0.22
  10  12   3    0.65    0.23
  10  12   3    0.90    0.21
  10  12   3    0.58    0.26
 -10  12  -3    0.48    0.22
 -11 -12  -3    8.40    0.59
  11  12  -3    8.57    0.63
 -11  12   3    9.70    0.58
  11  12   3    9.40    0.54
  11  12   3    9.82    0.67
  11  12   3    8.48    0.58
 -11  12  -3    9.32    0.62
 -11 -12   3    8.84    0.57
 -12 -12  -3    6.57    0.59
  12  12  -3    6.99    0.61
 -12  12   3    6.33    0.54
  12  12   3    7.12    0.67
 -12  12  -3    6.85    0.59
  12  12   3    6.68    0.56
 -12 -12   3    6.54    0.56
  12  12   3    6.70    0.52
 -13  12   3    1.46    0.34
 -13 -12  -3    2.23    0.38
  13  12  -3    1.84    0.40
  13  12   3    1.81    0.42
 -13  12  -3    1.78    0.37
  13  12   3    1.58    0.32
 -13 -12   3    1.82    0.34
  13  12   3    2.19    0.37
 -14 -12  -3    4.59    0.50
  14  12  -3    4.57    0.53
 -14  12   3    4.39    0.47
  14  12   3    5.55    0.59
 -14 -12   3    3.93    0.47
  14  12   3    5.20    0.68
 -14  12  -3    5.34    0.52
 -15 -12  -3    6.48    0.84
  15  12  -3    4.79    0.61
  15  12   3    5.22    0.60
 -15 -12   3    5.67    0.58
   0  13   3    0.05    0.11
   0  13   3    0.16    0.16
   0  13   3    0.03    0.14
   0  13  -3    0.12    0.17
   0  13   3    0.03    0.13
   0  13  -3    0.07    0.16
   0  13  -3   -0.11    0.18
  -1  13   3   19.86    0.77
  -1  13   3   18.59    0.73
   1  13  -3   17.24    0.78
   1  13  -3   18.39    0.84
  -1  13   3   16.50    0.77
  -1  13   3   19.05    0.67
   1  13   3   17.17    0.71
   1  13   3   16.66    0.76
  -1  13  -3   17.56    0.79
   1  13   3   18.23    0.77
  -1  13  -3   17.11    0.83
   1  13   3   17.79    0.78
   2  13  -3   13.20    0.57
  -2  13   3   12.90    0.55
   2  13  -3   12.65    0.67
  -2  13   3   12.27    0.60
   2  13  -3   12.43    0.61
  -2  13   3   13.35    0.59
  -2 -13  -3   12.87    0.48
  -2  13   3   13.12    0.48
  -2  13  -3   12.40    0.66
   2  13   3   12.25    0.54
   2  13   3   12.87    0.61
  -2  13  -3   11.66    0.62
   2  13   3   12.27    0.59
  -2 -13   3   12.29    0.48
   3  13  -3    3.16    0.16
   3  13  -3    2.77    0.31
  -3  13   3    2.92    0.25
  -3  13   3    2.79    0.31
  -3  13   3    3.03    0.16
   3  13  -3    2.52    0.31
  -3  13   3    3.02    0.29
  -3 -13  -3    2.89    0.20
   3  13  -3    3.46    0.38
  -3  13  -3    3.08    0.38
   3  13   3    2.89    0.31
   3  13   3    2.84    0.24
  -3 -13   3    3.12    0.21
  -3  13  -3    2.60    0.32
   3  13   3    2.59    0.32
  -4 -13  -3   17.17    0.70
  -4  13   3   18.55    0.74
   4  13  -3   17.33    0.84
  -4  13   3   17.30    0.72
   4  13  -3   16.72    0.77
  -4  13   3   16.72    0.78
   4  13   3   18.66    0.78
   4  13   3   17.69    0.72
  -4  13  -3   17.85    0.81
   4  13   3   17.58    0.79
  -4 -13   3   17.67    0.70
   5  13  -3    0.55    0.17
  -5  13   3    0.60    0.19
   5  13  -3    0.87    0.24
   5  13  -3    0.00    0.20
  -5  13   3    0.80    0.15
  -5  13   3    0.53    0.16
  -5 -13  -3    0.69    0.14
   5  13   3    0.93    0.19
   5  13   3    0.30    0.20
  -5 -13   3    0.54    0.14
   5  13   3    0.93    0.15
  -5  13  -3    0.88    0.20
  -6 -13  -3    7.26    0.39
   6  13  -3    6.63    0.42
   6  13  -3    6.65    0.50
  -6  13   3    6.70    0.44
   6  13   3    6.04    0.44
   6  13   3    6.18    0.48
   6  13   3    6.31    0.37
  -6 -13   3    5.87    0.37
  -6  13  -3    6.09    0.46
   7  13  -3    1.31    0.27
  -7 -13  -3    1.33    0.21
  -7  13   3    1.51    0.24
   7  13   3    1.55    0.27
  -7 -13   3    1.05    0.20
   7  13   3    1.91    0.27
  -7  13  -3    1.30    0.23
   7  13   3    1.55    0.20
  -8  13   3   19.89    0.88
   8  13  -3   19.87    0.95
  -8 -13  -3   19.74    0.86
   8  13   3   19.24    0.92
   8  13   3   19.31    0.89
   8  13   3   19.23    0.81
  -8  13  -3   18.84    0.90
  -8 -13   3   19.33    0.84
  -9  13   3    2.23    0.29
  -9 -13  -3    1.77    0.27
   9  13  -3    2.00    0.34
   9  13   3    2.36    0.31
  -9  13  -3    2.08    0.31
  -9 -13   3    1.59    0.26
   9  13   3    1.85    0.33
   9  13   3    2.27    0.25
 -10 -13  -3   14.73    0.76
  10  13  -3   12.62    0.80
 -10  13   3   15.42    0.76
 -10 -13   3   14.74    0.74
  10  13   3   15.12    0.84
  10  13   3   14.61    0.77
 -10  13  -3   15.50    0.80
  10  13   3   14.95    0.70
  11  13  -3    7.48    0.64
 -11  13   3    7.32    0.56
 -11 -13  -3    6.08    0.57
  11  13   3    7.40    0.59
 -11  13  -3    6.87    0.60
  11  13   3    7.34    0.51
  11  13   3    5.70    0.68
 -11 -13   3    6.73    0.55
 -12  13   3    6.71    0.61
  12  13  -3    6.99    0.68
 -12 -13  -3    7.62    0.66
  12  13   3    7.34    0.56
 -12  13  -3    7.77    0.66
 -12 -13   3    7.77    0.62
  12  13   3    6.53    0.78
  12  13   3    7.63    0.66
 -13  13   3    1.38    0.37
 -13 -13  -3    1.05    0.39
  13  13  -3    1.08    0.40
  13  13   3    2.08    0.43
 -13  13  -3    0.99    0.38
 -13 -13   3    1.78    0.38
  13  13   3    1.04    0.69
 -14  13   3   11.15    1.08
 -14 -13  -3    8.64    0.87
  14  13  -3    8.99    0.91
 -14  13  -3   10.88    0.85
  14  13   3   11.15    1.18
 -14 -13   3   11.61    0.86
   0  14   3   17.51    0.79
   0  14   3   17.59    0.82
   0  14   3   18.37    0.75
   0  14  -3   18.59    0.83
   0  14   3   19.54    0.81
   0  14  -3   19.49    0.89
  -1  14   3   12.70    0.60
  -1  14   3   12.24    0.53
   1  14  -3   11.55    0.60
  -1  14   3   12.58    0.46
  -1  14   3   11.10    0.60
   1  14  -3   12.11    0.67
   1  14   3   11.73    0.58
   1  14   3   11.51    0.53
   1  14   3   11.15    0.59
   1  14   3   12.12    0.60
  -1  14  -3   11.24    0.66
  -1  14  -3   11.39    0.62
  -2  14   3    6.93    0.43
  -2  14   3    6.85    0.37
   2  14  -3    6.72    0.44
  -2  14   3    6.58    0.44
   2  14  -3    7.33    0.52
  -2  14  -3    6.65    0.50
  -2  14  -3    5.97    0.45
   2  14   3    6.41    0.45
   2  14   3    6.84    0.43
   2  14   3    6.77    0.44
   2  14   3    6.52    0.36
   3  14  -3    1.53    0.24
   3  14  -3    1.39    0.26
  -3  14   3    1.55    0.19
  -3  14   3    1.97    0.26
  -3 -14  -3    1.33    0.17
   3  14   3    1.59    0.24
  -3  14  -3    1.55    0.28
  -3  14  -3    1.25    0.24
   3  14   3    1.38    0.18
   3  14   3    1.91    0.25
   4  14  -3    6.90    0.45
  -4 -14  -3    6.74    0.35
  -4  14   3    7.16    0.39
  -4  14   3    7.26    0.47
   4  14  -3    7.38    0.53
   4  14   3    6.77    0.48
  -4  14  -3    6.38    0.48
   4  14   3    6.57    0.37
  -4 -14   3    6.14    0.34
   4  14   3    7.48    0.47
  -5  14   3    5.51    0.36
  -5  14   3    4.97    0.42
   5  14  -3    4.94    0.41
  -5 -14  -3    4.77    0.32
   5  14  -3    4.74    0.48
  -5 -14   3    5.12    0.33
  -5  14  -3    4.41    0.43
   5  14   3    5.28    0.46
   5  14   3    5.09    0.34
   5  14   3    4.78    0.41
  -6  14   3   40.00    1.59
   6  14  -3   40.20    1.56
  -6 -14  -3   39.02    1.50
   6  14  -3   39.14    1.63
  -6  14  -3   40.36    1.61
  -6 -14   3   39.99    1.50
   6  14   3   39.95    1.50
   6  14   3   40.29    1.57
   6  14   3   40.36    1.60
   7  14  -3   15.26    0.79
  -7 -14  -3   13.63    0.67
   7  14  -3   15.72    0.72
  -7  14   3   13.65    0.72
  -7  14  -3   13.40    0.74
   7  14   3   15.09    0.74
   7  14   3   15.13    0.65
  -7 -14   3   13.23    0.65
   7  14   3   14.68    0.79
  -8  14   3    3.38    0.42
  -8 -14  -3    3.64    0.40
   8  14  -3    3.33    0.40
   8  14   3    4.51    0.56
   8  14   3    4.06    0.46
  -8  14  -3    3.92    0.45
  -8 -14   3    3.28    0.38
   8  14   3    3.33    0.35
  -9 -14  -3    2.16    0.31
  -9  14   3    1.80    0.31
   9  14  -3    2.84    0.38
   9  14   3    2.57    0.27
  -9  14  -3    2.07    0.32
   9  14   3    2.36    0.37
  -9 -14   3    2.68    0.31
   9  14   3    3.57    0.48
 -10 -14  -3    3.88    0.50
  10  14  -3    3.82    0.47
 -10  14   3    4.05    0.48
 -10  14  -3    2.82    0.38
 -10 -14   3    3.62    0.37
  10  14   3    3.61    0.45
  10  14   3    3.93    0.43
  10  14   3    4.54    0.57
  11  14  -3    0.03    0.32
 -11 -14  -3    0.48    0.32
 -11  14   3    0.71    0.30
  11  14   3    0.84    0.47
 -11  14  -3    0.81    0.32
 -11 -14   3    0.54    0.32
  11  14   3    0.57    0.36
 -12 -14  -3   12.83    0.87
 -12  14   3   13.78    0.84
  12  14  -3   13.71    0.94
  12  14   3   13.72    1.04
 -12  14  -3   12.76    0.88
 -12 -14   3   14.98    0.87
 -13  14   3    4.68    0.52
 -13 -14  -3    4.82    0.55
  13  14  -3    4.31    0.58
 -13  14  -3    6.47    0.61
 -13 -14   3    4.90    0.53
   0  15   3   12.71    0.66
   0  15   3   13.19    0.58
   0  15  -3   13.10    0.73
   0  15  -3   12.23    0.68
  -1  15   3    2.06    0.29
   1  15  -3    1.67    0.26
   1  15  -3    2.64    0.34
  -1  15   3    2.23    0.28
   1  15   3    2.56    0.28
   1  15   3    2.93    0.30
  -1  15  -3    2.29    0.28
   1  15   3    2.86    0.36
  -1  15  -3    2.66    0.35
   1  15   3    2.92    0.27
   2  15  -3    3.58    0.46
  -2  15   3    3.60    0.40
   2  15  -3    4.10    0.40
  -2  15   3    4.02    0.31
   2  15   3    3.95    0.38
   2  15   3    4.02    0.31
  -2  15  -3    3.43    0.45
   2  15   3    4.01    0.39
   2  15   3    4.27    0.44
  -2  15  -3    4.06    0.41
   3  15  -3    0.76    0.27
  -3  15   3    0.74    0.17
  -3  15   3    0.69    0.22
   3  15  -3    0.79    0.21
   3  15   3    0.58    0.24
   3  15   3    0.87    0.25
   3  15   3    0.66    0.22
  -3  15  -3    1.05    0.25
   3  15   3    0.70    0.17
   4  15  -3   10.66    0.65
  -4  15   3   10.11    0.59
  -4  15   3    9.62    0.50
   4  15  -3    9.30    0.57
   4  15   3    9.47    0.61
   4  15   3    9.22    0.47
   4  15   3    9.27    0.58
  -4  15  -3    9.03    0.59
   5  15  -3   15.97    0.78
   5  15  -3   15.93    0.85
  -5  15   3   16.33    0.79
   5  15   3   16.02    0.81
   5  15   3   16.42    0.69
   5  15   3   15.65    0.80
  -5  15  -3   15.53    0.81
   6  15  -3    1.59    0.34
  -6  15   3    1.86    0.29
   6  15  -3    1.98    0.29
   6  15   3    1.87    0.22
   6  15   3    1.84    0.31
   6  15   3    1.57    0.32
  -6  15  -3    1.43    0.29
  -7  15   3   20.91    1.00
   7  15  -3   21.92    0.99
   7  15  -3   21.22    1.06
   7  15   3   22.38    1.07
   7  15   3   21.48    0.89
  -7  15  -3   21.05    1.01
   7  15   3   22.33    1.00
  -8  15   3    1.53    0.32
   8  15  -3    1.96    0.38
   8  15  -3    1.31    0.29
   8  15   3    1.27    0.24
   8  15   3    1.69    0.43
  -8  15  -3    1.19    0.32
   8  15   3    1.28    0.33
   9  15  -3    9.38    0.73
   9  15  -3    9.52    0.63
  -9  15   3    9.31    0.65
   9  15   3    8.89    0.69
  -9  15  -3    7.98    0.66
  10  15  -3    5.23    0.70
  10  15  -3    6.49    0.59
 -10 -15  -3    6.37    0.75
 -10  15   3    5.83    0.59
 -10  15  -3    6.14    0.63
 -11  15   3   19.21    1.00
  11  15  -3   18.90    0.97
  11  15  -3   20.20    1.12
 -11  15  -3   18.68    1.06
  12  15  -3    0.97    0.40
 -12  15   3    0.78    0.43
  12  15  -3    0.88    0.49
 -12  15  -3    0.23    0.41
   0  16  -3   37.16    1.52
   0  16  -3   32.70    1.45
   0  16   3   36.26    1.35
   0  16   3   35.31    1.45
   1  16  -3    2.79    0.34
   1  16  -3    2.84    0.38
  -1  16   3    2.74    0.31
  -1  16   3    2.47    0.31
   1  16   3    2.14    0.30
   1  16   3    2.95    0.31
  -1  16  -3    2.49    0.33
   1  16   3    2.65    0.33
  -1  16  -3    2.86    0.39
   2  16  -3    1.84    0.32
  -2  16   3    2.39    0.25
   2  16  -3    2.80    0.40
  -2  16   3    1.96    0.31
   2  16   3    2.91    0.33
   2  16   3    2.60    0.31
  -2  16  -3    3.16    0.37
  -2  16  -3    2.86    0.38
   2  16   3    2.82    0.33
  -3  16   3    2.57    0.25
  -3  16   3    1.96    0.32
   3  16  -3    2.18    0.31
   3  16  -3    2.17    0.37
   3  16   3    2.51    0.32
   3  16   3    2.61    0.33
   3  16   3    2.11    0.24
  -3  16  -3    2.39    0.32
   4  16  -3    1.72    0.35
  -4  16   3    1.24    0.28
   4  16  -3    1.51    0.30
   4  16   3    1.11    0.27
   4  16   3    1.68    0.31
   4  16   3    1.52    0.22
  -4  16  -3    1.44    0.31
   5  16  -3    6.28    0.54
  -5  16   3    6.38    0.55
   5  16  -3    8.43    0.65
  -5  16  -3    6.11    0.56
   5  16   3    6.11    0.56
   5  16   3    6.58    0.43
   6  16  -3   14.39    0.79
  -6  16   3   14.15    0.79
   6  16  -3   14.45    0.88
  -6  16  -3   14.12    0.83
   6  16   3   14.75    0.70
   6  16   3   18.10    1.06
  -7  16   3    5.17    0.55
   7  16  -3    4.70    0.53
   7  16  -3    4.63    0.64
  -7  16  -3    4.81    0.55
   8  16  -3    4.70    0.54
  -8  16   3    4.78    0.56
   8  16  -3    4.77    0.57
  -8  16  -3    6.15    0.62
   9  16  -3    2.49    0.47
   9  16  -3    1.76    0.37
  -9  16   3    1.82    0.37
  -9  16  -3    1.84    0.42
 -10  16   3    0.88    0.37
  10  16  -3    0.97    0.46
  10  16  -3    0.60    0.38
 -10  16  -3    0.23    0.36
 -11  16   3    3.85    0.51
  11  16  -3    4.36    0.61
  11  16  -3    3.93    0.51
 -11  16  -3    3.47    0.54
   0  17   3    0.29    0.20
   0  17   3    0.02    0.24
   0  17  -3   -0.10    0.30
   0  17  -3    0.03    0.26
  -1  17   3    1.21    0.23
   1  17  -3    0.64    0.29
   1  17  -3    1.40    0.35
  -1  17   3    1.14    0.31
   1  17   3    1.00    0.22
  -1  17  -3    0.79    0.31
  -1  17  -3    0.74    0.33
   1  17   3    1.07    0.29
  -2  17   3   11.89    0.74
   2  17  -3    9.78    0.76
   2  17  -3   11.68    0.73
  -2  17   3   11.71    0.60
   2  17   3   12.34    0.59
  -2  17  -3   12.17    0.74
   2  17   3   12.66    0.73
  -3  17   3    2.70    0.38
   3  17  -3    2.81    0.43
   3  17  -3    3.01    0.40
   3  17   3    3.06    0.37
   3  17   3    2.69    0.28
  -3  17  -3    2.71    0.40
   4  17  -3    8.65    0.63
   4  17  -3    7.18    0.71
  -4  17   3    8.79    0.64
  -4  17  -3    8.42    0.65
   4  17   3    7.40    0.60
   5  17  -3    1.79    0.34
  -5  17   3    1.45    0.33
   5  17  -3    2.06    0.43
  -5  17  -3    1.19    0.37
   5  17   3    1.84    0.33
   6  17  -3    6.61    0.61
  -6  17   3    5.92    0.62
   6  17  -3    6.64    0.74
  -6  17  -3    6.38    0.64
   6  17   3    5.71    0.58
   7  17  -3    0.53    0.33
  -7  17   3   -0.10    0.31
   7  17  -3    0.19    0.38
  -7  17  -3   -0.04    0.31
   8  17  -3   13.28    0.99
  -8  17   3   15.36    0.91
   8  17  -3   14.89    0.89
  -8  17  -3   14.88    0.94
   9  17  -3    1.38    0.41
   9  17  -3    0.65    0.49
  -9  17   3    0.95    0.38
  -9  17  -3    0.51    0.41
 -10  17   3    7.93    0.79
  10  17  -3    8.28    0.83
  10  17  -3    7.14    0.99
 -10  17  -3    7.56    0.87
   0  18  -3    0.52    0.37
   0  18  -3    0.15    0.32
   0  18   3    0.38    0.32
   1  18  -3    0.48    0.38
  -1  18   3    0.13    0.25
  -1  18   3    0.06    0.31
   1  18  -3    0.55    0.31
   1  18   3    0.17    0.32
  -1  18  -3    0.42    0.32
  -1  18  -3   -0.27    0.35
   2  18  -3    4.71    0.60
  -2  18   3    4.58    0.61
   2  18  -3    5.69    0.72
  -2  18  -3    5.29    0.63
   2  18   3    5.02    0.59
  -3  18   3    4.87    0.63
   3  18  -3    6.67    0.72
   3  18  -3    3.93    0.46
  -3  18  -3    4.69    0.62
   3  18   3    4.99    0.49
   4  18  -3    8.22    0.73
   4  18  -3    9.01    0.82
  -4  18   3    9.31    0.74
  -4  18  -3   10.17    0.75
   4  18   3    9.45    0.73
   5  18  -3    0.24    0.43
  -5  18   3    0.65    0.36
   5  18  -3    0.10    0.34
   5  18   3    0.45    0.35
  -5  18  -3    0.10    0.35
   6  18  -3    4.61    0.60
   6  18  -3    3.91    0.48
  -6  18   3    4.67    0.52
   6  18   3    3.64    0.46
  -6  18  -3    3.57    0.48
  -7  18   3    0.46    0.41
   7  18  -3   -0.44    0.51
   7  18  -3   -0.16    0.38
  -7  18  -3    0.31    0.40
   7  18   3    0.35    0.36
   8  18  -3    4.86    0.67
   8  18  -3    3.82    0.53
  -8  18   3    4.48    0.55
   8  18   3    3.90    0.51
  -8  18  -3    3.56    0.54
   0  19  -3    0.31    0.37
   0  19   3    0.60    0.38
   0  19  -3    0.18    0.46
   1  19  -3    0.71    0.39
   1  19  -3    0.61    0.45
  -1  19   3    0.67    0.41
   1  19   3    0.21    0.35
  -1  19  -3    0.28    0.37
   2  19  -3    2.23    0.53
   2  19  -3    1.76    0.42
  -2  19   3    2.41    0.46
  -2  19  -3    2.17    0.46
   2  19   3    2.08    0.44
   3  19  -3    0.02    0.37
   3  19  -3   -0.92    0.47
  -3  19   3    0.20    0.39
  -3  19  -3   -0.15    0.40
   3  19   3    0.45    0.40
   4  19  -3   -0.03    0.49
  -4  19   3   -0.15    0.41
   4  19  -3    0.56    0.42
   4  19   3    0.63    0.40
  -4  19  -3   -0.10    0.40
   5  19  -3    0.91    0.56
  -5  19   3    0.29    0.45
   5  19  -3    1.07    0.44
   5  19   3    0.31    0.40
  -5  19  -3   -0.06    0.44
   6  19  -3    2.10    0.49
   6  19  -3    0.88    0.59
  -6  19   3    1.57    0.49
  -6  19  -3    1.57    0.46
   6  19   3    0.86    0.45
   0  20  -3    0.37    0.44
   0  20   3    1.29    0.48
   1  20  -3    1.85    0.56
   1  20  -3    1.63    0.67
  -1  20   3    2.51    0.54
  -1  20  -3    1.29    0.52
   1  20   3    1.23    0.49
  -2  20   3    2.66    0.60
   2  20  -3    3.75    0.74
  -2  20  -3    4.29    0.78
   2  20   3    5.00    0.86
   0   0  -4  210.86    6.92
   0   0   4  187.59    6.94
   0   0  -4  205.89    6.98
   0   0   4  191.36    6.95
   0   0   4  196.25    6.97
   0   0   4  209.58    6.97
   0   0   4  198.94    7.00
   0   0  -4  183.07    6.96
   0   0  -4  191.10    6.96
   1   0  -4   35.16    1.24
   1   0   4   34.16    1.22
  -1   0   4   33.11    1.23
   1   0   4   35.69    1.24
  -1   0   4   32.96    1.23
  -1   0  -4   34.45    1.24
   1   0  -4   35.51    1.23
  -1   0   4   34.11    1.23
   1   0   4   35.35    1.24
   1   0  -4   35.23    1.23
  -1   0   4   35.05    1.22
  -1   0  -4   35.01    1.24
   1   0   4   35.25    1.24
   2   0  -4  254.45    8.72
  -2   0   4  238.71    8.70
   2   0  -4  247.32    8.69
  -2   0  -4  235.92    8.72
   2   0   4  262.65    8.75
  -2   0   4  237.84    8.71
   2   0  -4  246.54    8.69
  -2   0   4  232.20    8.68
   2   0   4  255.82    8.77
   2   0   4  251.92    8.73
  -3   0  -4   84.15    3.15
  -3   0   4   83.73    3.13
   3   0  -4   91.26    3.14
   3   0   4   95.84    3.16
   3   0  -4   91.62    3.14
   3   0  -4   91.37    3.14
  -3   0   4   91.66    3.18
  -3   0   4   81.79    3.14
   3   0   4   90.89    3.16
   3   0   4   91.21    3.15
  -4   0  -4   73.74    2.63
   4   0   4   78.83    2.63
   4   0   4   76.65    2.63
   4   0  -4   76.34    2.59
  -4   0   4   70.74    2.61
   4   0  -4   75.48    2.61
   4   0   4   71.75    2.61
  -4   0   4   71.82    2.61
   4   0  -4   76.00    2.61
   4   0  -4   72.18    2.61
  -4   0   4   70.88    2.61
   5   0   4   77.84    2.61
  -5   0   4   69.74    2.58
   5   0   4   73.74    2.59
   5   0   4   71.21    2.58
   5   0  -4   70.58    2.56
   5   0  -4   74.47    2.58
   5   0  -4   74.21    2.58
  -5   0   4   69.66    2.58
  -5   0  -4   70.71    2.60
   5   0  -4   75.59    2.58
   6   0   4   53.72    1.96
   6   0   4   53.65    1.98
  -6   0  -4   56.95    1.99
   6   0  -4   57.78    1.96
   6   0  -4   55.84    1.96
   6   0  -4   57.16    1.95
   6   0   4   57.12    1.97
  -6   0   4   52.16    1.97
  -6   0   4   52.56    1.97
   6   0  -4   53.07    1.96
   7   0  -4    0.11    0.06
  -7   0   4    0.29    0.08
  -7   0  -4    0.02    0.08
   7   0  -4    0.06    0.06
  -7   0   4    0.12    0.07
   7   0   4    0.01    0.06
   7   0   4    0.01    0.08
  -8   0   4    7.61    0.35
   8   0  -4    8.02    0.32
   8   0   4    7.21    0.33
  -8   0   4    7.10    0.34
  -8   0  -4    7.69    0.37
  -9   0   4    1.66    0.18
  -9   0   4    1.77    0.20
   9   0   4    1.47    0.15
   9   0  -4    1.58    0.16
  -9   0  -4    1.54    0.20
 -10   0  -4   -0.20    0.10
 -10   0   4    0.11    0.10
  10   0   4    0.11    0.08
 -10   0   4    0.17    0.13
  10   0  -4    0.29    0.11
 -11   0   4   -0.02    0.13
  11   0   4    0.15    0.11
 -11   0  -4    0.14    0.14
 -11   0   4    0.31    0.13
 -12   0  -4   30.67    1.25
 -12   0   4   31.47    1.24
 -12   0   4   31.32    1.23
 -13   0  -4    8.48    0.53
 -13   0   4    9.09    0.51
 -13   0   4    9.66    0.56
 -14   0   4   26.17    1.13
 -14   0   4   27.03    1.16
 -14   0  -4   27.41    1.15
 -15   0   4   16.11    0.80
 -15   0  -4   16.26    0.83
 -16   0  -4    0.27    0.27
 -17   0   4   -0.25    0.29
 -17   0  -4   -0.56    0.29
 -18   0   4    5.79    0.72
 -18   0  -4    5.90    0.60
 -19   0   4    0.87    0.47
 -19   0  -4    0.92    0.53
   0  -1  -4  272.42   10.41
   0  -1  -4  296.62   10.37
   0  -1  -4  306.00   10.39
   0  -1  -4  301.30   10.42
   0  -1   4  310.64   10.46
   0  -1   4  287.58   10.34
   0   1   4  282.67   10.40
   0   1  -4  291.30   10.45
   0   1   4  305.52   10.44
   0  -1   4  297.34   10.38
   0   1  -4  284.21   10.39
   0   1   4  295.11   10.39
   0  -1   4  305.07   10.44
   0  -1   4  302.95   10.41
   1   1  -4  161.41    5.53
   1  -1   4  166.97    5.56
   1   1  -4  159.72    5.50
   1   1  -4  160.43    5.50
  -1   1   4  144.46    5.48
  -1   1   4  142.14    5.51
  -1   1   4  135.43    5.49
  -1  -1  -4  161.51    5.56
   1  -1   4  161.41    5.54
   1  -1   4  166.96    5.58
   1   1  -4  163.73    5.50
  -1   1   4  154.63    5.54
   1   1  -4  159.23    5.57
   1   1   4  161.91    5.53
   1   1   4  152.85    5.53
   1  -1  -4  161.73    5.54
  -1   1  -4  155.57    5.55
   1  -1  -4  164.80    5.53
  -1  -1   4  156.12    5.51
  -1  -1   4  157.19    5.50
   1   1   4  157.53    5.55
  -1   1  -4  152.87    5.55
  -1  -1   4  158.50    5.55
  -1  -1   4  152.42    5.51
  -1   1  -4  131.73    5.48
   1   1   4  165.74    5.51
   2  -1   4  112.61    4.02
  -2   1   4  115.57    4.06
  -2  -1  -4  106.98    4.02
   2  -1   4  107.97    4.01
  -2   1   4  112.26    4.04
  -2   1   4  120.68    4.01
   2   1  -4  121.07    4.02
   2   1  -4  116.12    4.04
   2  -1   4  110.63    4.01
  -2   1   4  116.46    4.06
   2   1  -4  124.37    4.05
   2   1  -4  106.22    4.00
  -2   1  -4  107.97    4.02
   2  -1  -4  125.83    4.05
   2   1   4  113.83    4.02
  -2   1  -4  108.33    4.01
  -2  -1   4  120.91    4.07
   2  -1  -4  125.18    4.05
  -2  -1   4  117.84    4.05
   2  -1  -4  109.71    4.01
   2   1   4  114.22    4.02
  -2   1  -4  114.49    4.06
  -2  -1   4  100.24    4.00
   3   1  -4  106.33    3.86
  -3   1   4   97.08    3.86
  -3   1   4  101.61    3.87
   3   1  -4  108.70    3.86
  -3   1   4  101.58    3.87
   3   1  -4  105.83    3.87
   3  -1   4  110.01    3.87
  -3   1   4  115.01    3.87
  -3  -1  -4  104.68    3.88
   3  -1   4  111.34    3.88
   3  -1   4  111.94    3.89
   3  -1   4  112.60    3.88
  -3  -1   4  123.67    3.93
  -3   1  -4  106.27    3.88
   3  -1  -4  116.38    3.87
  -3  -1   4  122.70    3.94
  -3   1  -4  109.64    3.88
   3  -1  -4  115.46    3.87
   3   1   4  115.45    3.88
  -3  -1   4  105.95    3.87
   3  -1  -4  113.71    3.87
   4   1  -4   19.47    0.72
   4   1  -4   20.02    0.72
   4  -1   4   19.42    0.73
   4  -1   4   19.80    0.71
  -4  -1  -4   18.70    0.74
   4   1  -4   20.61    0.71
  -4   1   4   19.54    0.72
  -4   1   4   19.77    0.72
  -4   1   4   20.17    0.70
   4  -1   4   20.82    0.74
  -4   1   4   19.55    0.72
   4  -1   4   21.18    0.75
   4   1   4   18.28    0.72
  -4  -1   4   18.75    0.72
   4  -1  -4   19.61    0.72
   4  -1  -4   20.32    0.72
  -4   1  -4   17.99    0.73
   4   1   4   19.97    0.74
  -4  -1   4   19.25    0.72
   4  -1  -4   19.91    0.72
   4  -1  -4   20.15    0.70
  -5   1   4    5.55    0.24
   5   1  -4    6.05    0.24
   5   1  -4    5.41    0.24
   5   1  -4    6.05    0.23
  -5   1   4    5.31    0.24
   5   1  -4    6.07    0.22
   5  -1   4    6.09    0.27
  -5   1   4    5.70    0.24
   5  -1   4    6.09    0.25
   5  -1   4    5.73    0.23
  -5   1  -4    5.31    0.26
   5  -1  -4    5.51    0.22
   5  -1  -4    5.48    0.24
   5   1   4    5.25    0.25
   5   1   4    5.27    0.24
  -5  -1   4    5.14    0.24
   5  -1  -4    5.21    0.24
   5  -1  -4    5.66    0.24
  -5  -1   4    5.30    0.24
   6   1  -4    2.61    0.14
   6   1  -4    2.54    0.15
  -6   1   4    2.67    0.15
   6  -1   4    2.65    0.20
   6  -1   4    2.45    0.14
  -6   1   4    2.50    0.15
   6   1  -4    2.38    0.14
   6   1  -4    2.61    0.16
   6  -1   4    2.28    0.16
   6   1   4    3.25    0.18
   6  -1  -4    3.21    0.16
  -6   1  -4    2.83    0.18
   6   1   4    2.84    0.16
   6  -1  -4    3.03    0.16
   6  -1  -4    3.09    0.16
  -6  -1   4    2.78    0.17
   6  -1  -4    3.17    0.14
   6   1   4    2.78    0.20
  -7  -1  -4    2.86    0.21
   7  -1   4    3.12    0.19
   7   1  -4    3.57    0.18
   7  -1   4    3.26    0.17
  -7   1   4    3.38    0.19
   7   1  -4    3.23    0.18
   7   1  -4    3.58    0.17
  -7   1   4    3.39    0.19
   7   1   4    3.37    0.19
   7  -1  -4    2.90    0.16
   7  -1  -4    3.31    0.20
  -7   1  -4    2.96    0.21
   7  -1  -4    2.87    0.18
  -7  -1   4    2.72    0.19
   8  -1   4   25.29    0.92
  -8   1   4   22.63    0.94
   8   1  -4   26.57    0.93
  -8  -1  -4   24.02    0.97
  -8   1   4   25.86    0.95
  -8  -1   4   26.15    0.96
   8   1   4   26.01    0.94
  -8   1  -4   23.88    0.96
   8  -1  -4   26.75    0.92
   8  -1  -4   24.55    0.94
  -8  -1   4   23.78    0.95
  -9   1   4   40.08    1.59
  -9  -1  -4   41.58    1.62
   9   1  -4   44.18    1.57
  -9   1   4   42.81    1.60
   9  -1   4   43.13    1.57
   9   1   4   43.89    1.58
  -9  -1   4   47.52    1.62
  -9  -1   4   43.15    1.60
   9  -1  -4   44.89    1.57
  -9   1  -4   43.33    1.62
 -10   1   4   38.09    1.45
  10  -1   4   39.10    1.42
  10   1  -4   39.28    1.42
 -10  -1  -4   36.84    1.48
 -10   1   4   43.92    1.47
  10  -1  -4   38.93    1.42
  10   1   4   39.07    1.43
 -10   1  -4   37.26    1.47
 -10  -1   4   36.89    1.45
 -10  -1   4   38.90    1.47
  11  -1   4    3.83    0.25
 -11  -1  -4    4.37    0.33
 -11   1   4    4.50    0.33
 -11   1   4    3.68    0.28
  11   1   4    3.25    0.28
 -11   1  -4    3.97    0.32
 -11  -1   4    4.44    0.33
 -11  -1   4    3.94    0.29
 -12   1   4    6.49    0.42
 -12   1   4    6.48    0.38
 -12  -1  -4    6.11    0.42
 -12   1  -4    5.66    0.41
 -12  -1   4    5.98    0.39
 -12  -1   4    6.00    0.42
 -13  -1  -4    7.64    0.49
 -13   1   4    7.74    0.46
 -13   1   4    7.18    0.51
 -13   1  -4    7.38    0.48
 -13  -1   4    7.42    0.47
 -13  -1   4    6.97    0.50
 -14  -1  -4    2.59    0.31
 -14   1   4    2.63    0.32
 -14   1   4    3.24    0.37
 -14  -1   4    3.31    0.38
 -14   1  -4    2.71    0.33
 -14  -1   4    2.64    0.32
 -15   1   4    2.27    0.31
 -15  -1  -4    2.48    0.32
 -15  -1   4    2.21    0.31
 -15   1  -4    3.08    0.36
 -16  -1  -4    2.98    0.41
 -16   1   4    3.01    0.38
 -16   1  -4    3.79    0.42
 -17   1   4    4.73    0.47
 -17  -1  -4    4.64    0.50
 -17   1  -4    4.18    0.48
 -17  -1   4    5.03    0.60
 -18   1   4    6.45    0.75
 -18  -1  -4    6.46    0.63
 -18   1  -4    6.94    0.83
 -18  -1   4    6.91    0.75
 -19  -1  -4    1.79    0.54
 -19   1   4    0.97    0.48
 -19  -1   4    0.50    0.45
 -19   1  -4    0.07    0.50
   0  -2  -4   14.14    0.56
   0   2   4   14.02    0.56
   0   2   4   14.12    0.56
   0  -2   4   15.77    0.56
   0  -2   4   13.51    0.54
   0   2  -4   14.41    0.56
   0  -2   4   14.90    0.58
   0  -2  -4   14.61    0.56
   0  -2   4   14.55    0.55
   0  -2   4   13.84    0.56
   0  -2   4   14.23    0.55
   0  -2  -4   15.22    0.57
   0   2   4   14.97    0.57
   0   2  -4   13.51    0.58
   1   2  -4  311.07   11.18
  -1  -2  -4  299.18   11.19
  -1   2   4  291.02   11.19
   1  -2   4  334.11   11.24
  -1   2   4  312.98   11.21
   1   2  -4  326.08   11.29
   1   2  -4  324.74   11.14
  -1   2   4  318.54   11.23
  -1  -2  -4  327.63   11.20
   1   2  -4  325.19   11.20
   1  -2   4  323.97   11.17
   1  -2   4  328.17   11.23
   1   2  -4  316.39   11.15
   1   2   4  318.83   11.23
   1   2   4  314.62   11.20
  -1  -2   4  313.28   11.19
  -1   2  -4  304.88   11.22
  -1  -2   4  315.11   11.12
   1   2   4  325.45   11.13
   1   2   4  302.10   11.18
   1  -2  -4  335.25   11.19
  -1  -2   4  300.65   11.16
  -1   2  -4  324.12   11.30
  -1  -2   4  330.05   11.22
  -1   2  -4  312.88   11.22
   1  -2  -4  331.01   11.22
   2   2  -4   28.05    1.04
  -2   2   4   26.63    1.02
  -2  -2  -4   29.34    1.04
   2   2  -4   28.41    1.01
  -2   2   4   26.84    1.02
   2  -2   4   30.71    1.05
   2  -2   4   31.45    1.04
   2   2  -4   27.67    1.01
   2   2  -4   28.08    1.01
   2   2  -4   29.31    1.02
   2  -2   4   29.47    1.03
  -2   2   4   28.26    1.02
   2  -2  -4   29.41    1.03
  -2   2  -4   28.40    1.03
   2   2   4   27.83    1.02
  -2  -2   4   27.92    1.00
  -2  -2   4   27.48    1.02
  -2   2  -4   28.15    1.03
   2   2   4   30.64    1.04
  -2   2  -4   27.73    1.05
   2  -2  -4   30.04    1.03
  -2  -2   4   26.71    1.02
  -3   2   4   55.55    2.05
   3  -2   4   61.97    2.08
  -3   2   4   56.27    2.03
   3  -2   4   62.01    2.05
   3  -2   4   59.29    2.06
  -3   2   4   53.91    2.04
   3   2  -4   57.62    2.03
  -3  -2  -4   57.51    2.06
   3   2  -4   58.51    2.04
   3   2  -4   55.87    2.04
  -3   2   4   57.15    2.05
   3  -2   4   55.74    2.03
  -3  -2   4   53.29    2.04
   3   2   4   61.70    2.06
   3  -2  -4   58.52    2.05
   3  -2  -4   60.98    2.05
  -3   2  -4   56.42    2.05
  -3   2  -4   54.51    2.06
   3  -2  -4   59.69    2.05
  -3  -2   4   53.85    2.05
   4  -2   4   19.29    0.69
   4   2  -4   18.48    0.66
  -4   2   4   16.99    0.66
  -4  -2  -4   16.64    0.68
  -4   2   4   17.03    0.66
   4   2  -4   17.60    0.66
  -4   2   4   18.09    0.65
   4  -2   4   18.31    0.65
  -4   2   4   17.93    0.67
   4  -2   4   18.19    0.70
   4   2  -4   18.10    0.65
   4  -2   4   19.00    0.67
  -4   2  -4   17.91    0.68
   4  -2  -4   18.78    0.66
  -4  -2   4   16.50    0.67
   4  -2  -4   18.62    0.67
  -4  -2   4   17.87    0.67
   4   2   4   19.18    0.68
  -4   2  -4   17.59    0.68
   4  -2  -4   19.07    0.67
   5   2  -4  286.46    9.60
   5  -2   4  252.67    9.57
  -5   2   4  261.26    9.59
  -5   2   4  278.05    9.69
   5  -2   4  277.39    9.62
   5  -2   4  267.08    9.59
  -5   2   4  282.41    9.61
   5   2  -4  267.98    9.60
   5  -2   4  264.95    9.55
  -5  -2  -4  281.82    9.72
  -5   2   4  276.93    9.66
   5   2  -4  286.81    9.60
   5  -2  -4  279.64    9.58
  -5  -2   4  286.04    9.71
  -5   2  -4  282.08    9.69
  -5   2  -4  281.25    9.71
  -5  -2   4  260.49    9.64
   5  -2  -4  259.31    9.55
   5  -2  -4  288.74    9.61
   5   2   4  256.65    9.56
   5  -2  -4  255.91    9.55
   6   2  -4    1.40    0.13
  -6   2   4    1.43    0.10
   6  -2   4    1.27    0.09
  -6   2   4    1.25    0.11
   6  -2   4    1.28    0.16
   6   2  -4    1.25    0.10
  -6  -2  -4    1.26    0.15
   6  -2   4    1.27    0.12
  -6   2   4    1.40    0.12
   6  -2   4    1.49    0.17
   6  -2  -4    1.57    0.10
   6  -2  -4    1.45    0.12
   6  -2  -4    1.43    0.12
  -6   2  -4    1.21    0.14
  -6  -2   4    1.26    0.14
   6  -2  -4    1.54    0.13
  -6   2  -4    1.44    0.14
  -6  -2   4    1.28    0.12
   6   2   4    1.60    0.14
   6   2   4    1.29    0.15
  -7  -2  -4  131.12    4.85
   7  -2   4  131.59    4.80
   7  -2   4  135.26    4.81
   7   2  -4  142.78    4.83
   7   2  -4  140.59    4.81
  -7   2   4  132.71    4.82
  -7   2   4  130.89    4.82
   7   2  -4  142.45    4.81
   7   2   4  144.57    4.83
  -7  -2   4  126.74    4.83
  -7  -2   4  134.90    4.84
   7  -2  -4  139.52    4.82
  -7   2  -4  137.40    4.84
   7  -2  -4  144.86    4.81
  -8  -2  -4    4.92    0.30
   8   2  -4    5.93    0.26
   8   2  -4    5.51    0.27
  -8   2   4    5.50    0.28
  -8   2   4    6.04    0.28
   8  -2   4    5.58    0.25
   8  -2   4    5.66    0.30
   8  -2  -4    5.76    0.26
   8   2   4    5.52    0.29
   8  -2  -4    5.74    0.28
  -8   2  -4    5.49    0.30
  -8  -2   4    5.59    0.29
  -9   2   4   75.04    2.82
   9  -2   4   77.75    2.80
  -9  -2  -4   76.97    2.86
   9   2  -4   81.26    2.81
  -9   2   4   81.51    2.83
   9   2   4   82.19    2.83
  -9  -2   4   79.04    2.85
  -9  -2   4   75.32    2.83
   9  -2  -4   82.13    2.80
  -9   2  -4   76.89    2.84
 -10  -2  -4    3.19    0.28
  10   2  -4    3.20    0.25
  10  -2   4    3.46    0.20
 -10   2   4    3.71    0.27
 -10   2   4    3.05    0.24
  10  -2  -4    3.75    0.24
 -10   2  -4    3.00    0.26
 -10  -2   4    2.96    0.25
 -10  -2   4    3.23    0.29
  10   2   4    3.72    0.25
 -11  -2  -4   41.97    1.56
  11  -2   4   40.72    1.47
 -11   2   4   42.06    1.51
 -11  -2   4   40.76    1.54
 -11   2  -4   39.80    1.53
 -11  -2   4   40.23    1.53
  11   2   4   35.76    1.49
 -12   2   4    4.39    0.37
 -12  -2  -4    4.17    0.37
 -12   2   4    4.07    0.32
 -12  -2   4    4.88    0.35
 -12   2  -4    4.41    0.37
 -12  -2   4    4.12    0.37
 -13  -2  -4   54.54    2.12
 -13   2   4   55.91    2.10
 -13   2   4   57.35    2.09
 -13  -2   4   56.50    2.12
 -13  -2   4   54.35    2.10
 -13   2  -4   54.97    2.11
 -14  -2  -4    0.48    0.24
 -14   2   4    0.30    0.21
 -14   2   4    0.35    0.25
 -14   2  -4    0.37    0.21
 -14  -2   4    0.57    0.23
 -14  -2   4    0.24    0.25
 -15  -2  -4   25.58    1.15
 -15   2   4   25.59    1.11
 -15   2  -4   26.29    1.14
 -15  -2   4   26.11    1.20
 -15  -2   4   24.95    1.13
 -16  -2  -4    0.25    0.28
 -16   2   4    0.57    0.28
 -16   2  -4    0.84    0.30
 -17  -2  -4   12.17    0.83
 -17   2   4   12.48    0.81
 -17  -2   4   13.17    0.81
 -17   2  -4   11.84    0.85
 -18   2   4    1.27    0.41
 -18  -2  -4    1.76    0.45
 -18   2  -4    1.95    0.50
 -18  -2   4    1.46    0.43
 -19   2   4    9.95    0.95
 -19  -2  -4    9.76    1.03
 -19   2  -4    7.49    0.76
 -19  -2   4    8.40    0.91
   0   3   4  286.46   10.58
   0  -3   4  286.65   10.54
   0   3   4  300.86   10.63
   0   3  -4  296.64   10.61
   0  -3  -4  290.61   10.58
   0  -3  -4  318.47   10.61
   0  -3   4  306.50   10.60
   0  -3   4  300.05   10.53
   0   3   4  301.73   10.57
   0  -3   4  290.02   10.54
   0  -3   4  308.49   10.59
   0   3  -4  282.52   10.64
   0  -3  -4  307.26   10.54
   0  -3   4  324.51   10.64
  -1   3   4  213.73    7.68
  -1  -3  -4  208.47    7.69
   1  -3   4  232.70    7.71
   1   3  -4  205.69    7.71
   1   3  -4  223.85    7.72
   1   3  -4  218.44    7.66
  -1  -3  -4  206.27    7.62
  -1   3   4  221.27    7.74
   1  -3   4  217.13    7.65
  -1   3   4  210.95    7.71
   1   3  -4  226.41    7.67
   1  -3   4  200.42    7.64
   1   3  -4  225.80    7.65
  -1  -3  -4  216.26    7.66
   1  -3   4  232.06    7.73
   1  -3   4  220.71    7.66
   1  -3   4  220.95    7.64
   1  -3  -4  221.08    7.67
   1  -3  -4  235.84    7.73
   1  -3  -4  225.20    7.65
   1   3   4  216.45    7.73
   1   3   4  203.74    7.63
  -1  -3   4  218.23    7.68
  -1   3  -4  217.69    7.71
  -1   3  -4  215.96    7.66
   1   3   4  209.68    7.70
  -1  -3   4  223.11    7.71
  -1  -3   4  212.69    7.69
  -1   3  -4  220.41    7.78
  -2   3   4    6.73    0.25
  -2   3   4    6.54    0.26
   2  -3   4    6.65    0.27
   2   3  -4    6.41    0.28
   2  -3   4    6.78    0.26
  -2   3   4    6.20    0.25
   2  -3   4    6.56    0.23
   2   3  -4    6.77    0.24
   2  -3   4    6.97    0.29
  -2  -3  -4    6.76    0.27
  -2   3   4    6.37    0.26
   2   3  -4    6.66    0.25
  -2   3  -4    5.76    0.28
   2   3   4    6.29    0.27
  -2  -3   4    6.09    0.26
   2   3   4    6.18    0.26
  -2  -3   4    5.85    0.25
   2  -3  -4    6.30    0.26
   2  -3  -4    5.88    0.26
   2   3   4    5.95    0.26
  -2   3  -4    5.94    0.25
  -3   3   4   43.00    1.66
   3   3  -4   46.56    1.64
   3  -3   4   47.51    1.69
   3  -3   4   49.23    1.66
   3  -3   4   43.68    1.64
   3   3  -4   44.71    1.68
   3   3  -4   46.74    1.65
   3  -3   4   50.16    1.68
  -3  -3  -4   45.96    1.68
  -3   3   4   44.72    1.66
   3   3  -4   46.20    1.66
  -3   3   4   44.26    1.65
   3   3   4   49.06    1.67
   3   3   4   49.58    1.68
  -3  -3   4   46.63    1.67
  -3   3  -4   47.66    1.70
  -3   3  -4   45.86    1.66
   3  -3  -4   48.22    1.67
  -3   3  -4   46.26    1.68
  -3  -3   4   44.85    1.66
   3  -3  -4   50.40    1.67
   4   3  -4   54.19    1.87
   4   3  -4   54.27    1.87
  -4  -3  -4   53.82    1.89
  -4   3   4   51.38    1.87
   4  -3   4   51.03    1.85
   4  -3   4   57.72    1.90
  -4   3   4   52.94    1.86
   4  -3   4   55.96    1.88
   4   3  -4   53.17    1.85
   4  -3   4   56.88    1.92
   4  -3   4   54.42    1.86
  -4   3   4   51.43    1.87
  -4   3   4   52.02    1.87
  -4   3  -4   50.06    1.88
  -4  -3   4   47.43    1.87
   4  -3  -4   54.16    1.88
   4  -3  -4   50.73    1.87
  -4  -3   4   49.77    1.88
   4  -3  -4   51.48    1.87
  -4   3  -4   50.05    1.89
   5  -3   4   82.93    2.86
   5   3  -4   84.02    2.85
  -5   3   4   79.49    2.87
  -5   3   4   79.17    2.86
   5   3  -4   81.59    2.87
   5  -3   4   86.59    2.92
  -5   3   4   77.85    2.87
  -5  -3  -4   80.60    2.90
   5  -3   4   78.10    2.85
   5   3  -4   83.17    2.87
   5  -3   4   88.16    2.90
  -5   3   4   78.11    2.87
   5  -3  -4   82.70    2.87
   5  -3  -4   84.47    2.86
  -5  -3   4   76.75    2.88
   5  -3  -4   84.47    2.88
  -5   3  -4   79.35    2.88
  -5   3  -4   78.43    2.89
  -5  -3   4   77.60    2.89
   5  -3  -4   79.71    2.87
  -6   3   4  265.37    8.89
  -6  -3  -4  239.51    8.82
  -6   3   4  262.59    8.89
  -6   3   4  253.76    8.82
   6   3  -4  252.29    8.79
   6  -3   4  252.63    8.78
   6  -3   4  267.51    8.87
   6   3  -4  257.04    8.78
  -6   3   4  237.32    8.80
  -6  -3   4  243.20    8.82
  -6  -3   4  235.03    8.80
   6  -3  -4  257.79    8.78
   6   3   4  248.76    8.81
   6  -3  -4  252.44    8.79
  -6   3  -4  248.06    8.81
  -6   3  -4  240.16    8.82
   6  -3  -4  255.23    8.80
  -7   3   4   41.19    1.41
   7  -3   4   38.14    1.39
  -7   3   4   39.37    1.41
   7   3  -4   40.57    1.39
   7  -3   4   39.86    1.40
  -7   3   4   40.05    1.40
  -7  -3  -4   37.04    1.44
  -7   3  -4   35.91    1.43
   7  -3  -4   40.27    1.40
   7  -3  -4   39.19    1.41
  -7  -3   4   34.62    1.41
   7   3   4   38.38    1.42
  -8   3   4   16.71    0.64
  -8  -3  -4   15.21    0.68
   8  -3   4   16.62    0.63
  -8   3   4   16.27    0.65
   8   3  -4   17.25    0.63
  -8   3   4   17.11    0.65
   8  -3   4   16.52    0.64
  -8  -3   4   16.75    0.69
   8  -3  -4   17.98    0.64
   8  -3  -4   16.63    0.66
  -8  -3   4   16.07    0.67
  -8   3  -4   16.17    0.67
   8   3   4   17.75    0.67
  -8   3  -4   15.57    0.68
   9   3  -4   66.66    2.34
  -9  -3  -4   62.66    2.39
  -9   3   4   66.86    2.36
   9  -3   4   63.82    2.33
  -9   3   4   63.66    2.36
   9  -3  -4   68.01    2.34
   9   3   4   67.90    2.37
  -9  -3   4   64.83    2.39
  -9  -3   4   63.73    2.38
  -9   3  -4   66.23    2.38
 -10  -3  -4   10.23    0.51
 -10   3   4   10.77    0.47
 -10   3   4   11.23    0.48
 -10  -3   4    9.67    0.48
  10  -3  -4   11.07    0.47
 -10   3  -4    9.50    0.48
 -10  -3   4   10.22    0.51
  10   3   4    9.53    0.48
 -11   3   4    2.09    0.26
 -11   3   4    2.02    0.23
  11  -3   4    1.71    0.20
 -11  -3  -4    2.23    0.25
 -11   3  -4    2.94    0.28
 -11  -3   4    2.33    0.26
 -11  -3   4    2.29    0.29
 -12   3   4   20.55    0.82
 -12   3   4   16.73    0.82
 -12  -3  -4   18.89    0.86
 -12  -3   4   20.31    0.84
 -12  -3   4   20.39    0.87
 -12   3  -4   19.25    0.84
 -13  -3  -4    8.35    0.55
 -13   3   4    9.59    0.52
 -13   3   4   10.28    0.58
 -13   3  -4    9.31    0.55
 -13  -3   4    9.49    0.59
 -13  -3   4    9.62    0.53
 -14  -3  -4    4.39    0.45
 -14   3   4    3.93    0.41
 -14  -3   4    3.62    0.39
 -14  -3   4    4.29    0.42
 -14   3  -4    5.20    0.46
 -15  -3  -4    1.19    0.30
 -15   3   4    0.86    0.26
 -15   3  -4    1.16    0.29
 -15  -3   4    0.98    0.34
 -16   3   4   11.68    0.71
 -16  -3  -4    9.87    0.73
 -16   3   4   11.78    0.71
 -16   3  -4   11.31    0.75
 -17  -3  -4    4.01    0.47
 -17   3   4    4.83    0.62
 -17  -3   4    4.15    0.48
 -17   3  -4    4.36    0.51
 -18   3   4    0.37    0.42
 -18  -3  -4    0.77    0.44
 -18  -3   4    1.01    0.41
 -18   3  -4   -0.55    0.44
   0   4  -4   53.90    1.86
   0   4   4   50.91    1.89
   0  -4   4   51.37    1.88
   0  -4   4   52.59    1.88
   0   4  -4   55.26    1.87
   0  -4   4   56.19    1.91
   0  -4  -4   53.64    1.89
   0  -4   4   53.24    1.86
   0   4   4   54.33    1.89
   0   4   4   50.88    1.89
   0  -4  -4   56.92    1.90
   0  -4  -4   52.15    1.88
   0  -4   4   50.58    1.87
   0   4  -4   52.55    1.92
   0  -4   4   52.52    1.88
   0   4  -4   54.21    1.90
   1   4  -4   47.65    1.66
   1  -4   4   43.71    1.65
  -1  -4  -4   48.06    1.67
  -1  -4  -4   46.58    1.67
   1  -4   4   44.20    1.64
  -1  -4  -4   48.61    1.67
  -1   4   4   45.44    1.67
   1  -4   4   50.12    1.68
   1   4  -4   47.21    1.65
   1   4  -4   46.36    1.67
   1   4  -4   46.48    1.69
  -1   4   4   43.89    1.67
   1  -4   4   47.20    1.65
   1  -4   4   50.37    1.70
   1   4  -4   47.25    1.65
  -1   4   4   46.44    1.66
   1  -4   4   48.52    1.66
   1   4   4   45.07    1.67
   1  -4  -4   46.90    1.67
   1   4   4   43.99    1.65
   1  -4  -4   47.05    1.65
  -1  -4   4   45.36    1.67
  -1  -4   4   45.07    1.65
  -1   4  -4   45.41    1.70
  -1  -4   4   49.60    1.69
  -1   4  -4   45.66    1.68
   1   4   4   47.92    1.67
   1   4   4   46.24    1.67
   1  -4  -4   47.55    1.67
   2  -4   4   50.18    1.75
   2   4  -4   47.94    1.74
  -2   4   4   44.10    1.72
  -2   4   4   47.58    1.71
  -2  -4  -4   47.20    1.72
   2   4  -4   48.47    1.71
   2  -4   4   51.05    1.73
   2   4  -4   47.06    1.71
  -2   4   4   45.56    1.72
   2  -4   4   45.54    1.70
   2  -4   4   49.44    1.71
  -2  -4  -4   51.21    1.72
  -2   4   4   47.96    1.71
   2   4  -4   49.04    1.71
  -2  -4   4   46.34    1.72
   2   4   4   46.94    1.72
   2   4   4   48.22    1.72
  -2   4  -4   46.43    1.71
   2  -4  -4   51.65    1.73
  -2  -4   4   47.33    1.71
   2   4   4   50.82    1.72
  -2   4  -4   47.14    1.75
   2  -4  -4   51.34    1.72
  -2   4  -4   45.21    1.73
  -3   4   4   72.80    2.65
   3   4  -4   74.30    2.66
   3  -4   4   72.21    2.64
   3   4  -4   76.63    2.66
  -3  -4  -4   74.63    2.68
   3   4  -4   73.95    2.69
   3   4  -4   74.55    2.63
   3  -4   4   80.58    2.68
   3   4  -4   75.61    2.65
  -3   4   4   73.08    2.66
  -3   4   4   73.95    2.67
   3  -4   4   81.93    2.71
  -3   4   4   74.41    2.66
   3  -4   4   77.90    2.66
   3  -4  -4   79.27    2.67
  -3  -4   4   71.12    2.66
  -3   4  -4   73.08    2.66
  -3   4  -4   74.39    2.68
   3   4   4   80.13    2.67
  -3  -4   4   73.31    2.67
   3   4   4   73.58    2.67
  -3   4  -4   74.13    2.70
   3  -4  -4   78.20    2.67
   3   4   4   73.86    2.67
   4  -4   4   13.94    0.56
   4   4  -4   13.39    0.47
  -4   4   4   12.90    0.50
  -4   4   4   12.96    0.49
  -4   4   4   12.63    0.50
   4  -4   4   13.07    0.52
  -4   4   4   13.09    0.51
   4  -4   4   13.69    0.50
   4   4  -4   13.37    0.53
  -4  -4  -4   13.09    0.52
   4  -4   4   12.15    0.48
   4   4  -4   13.01    0.50
   4   4  -4   12.25    0.50
   4  -4   4   14.31    0.48
   4   4   4   12.63    0.51
  -4   4  -4   13.26    0.53
   4  -4  -4   12.88    0.51
  -4  -4   4   12.73    0.50
   4  -4  -4   13.21    0.51
  -4  -4   4   13.51    0.52
  -4   4  -4   13.07    0.50
  -5   4   4   18.36    0.68
   5   4  -4   18.50    0.66
   5   4  -4   18.01    0.68
  -5   4   4   17.59    0.68
   5  -4   4   17.95    0.66
   5  -4   4   18.24    0.71
  -5   4   4   18.27    0.67
   5   4  -4   17.94    0.68
   5  -4   4   18.24    0.66
  -5  -4   4   18.30    0.69
   5  -4  -4   18.59    0.68
   5   4   4   18.25    0.70
  -5   4  -4   18.15    0.71
  -5  -4   4   18.07    0.71
   5  -4  -4   17.44    0.69
   5  -4  -4   18.73    0.69
   5   4   4   17.29    0.70
  -5   4  -4   17.96    0.68
  -6   4   4   12.68    0.50
   6  -4   4   12.53    0.48
  -6   4   4   12.97    0.49
  -6   4   4   11.73    0.50
  -6  -4  -4   12.22    0.53
   6   4  -4   13.37    0.48
  -6   4   4   12.83    0.50
   6  -4   4   12.86    0.48
   6  -4  -4   12.75    0.49
   6   4   4   12.47    0.52
  -6  -4   4   12.83    0.53
   6  -4  -4   12.97    0.51
  -6  -4   4   12.56    0.51
  -6   4  -4   13.16    0.46
  -6   4  -4   12.34    0.53
  -6   4  -4   12.85    0.51
   6  -4  -4   13.20    0.49
  -7   4   4    0.26    0.08
  -7   4   4    0.25    0.07
  -7   4   4    0.24    0.07
   7  -4   4    0.39    0.06
  -7  -4  -4    0.23    0.09
   7  -4   4    0.52    0.07
   7   4  -4    0.43    0.07
   7  -4  -4    0.56    0.09
  -7   4  -4    0.46    0.06
  -7   4  -4    0.31    0.09
   7   4   4    0.49    0.10
   7  -4  -4    0.41    0.10
  -7   4  -4    0.31    0.10
  -7  -4   4    0.25    0.08
  -7  -4   4    0.36    0.10
   7  -4  -4    0.28    0.08
  -8   4   4  106.77    3.85
   8  -4   4  104.69    3.83
   8   4  -4  114.23    3.83
  -8  -4  -4  105.01    3.89
  -8   4   4  108.91    3.85
  -8   4   4  108.28    3.85
   8  -4   4  106.90    3.83
  -8  -4   4  106.35    3.87
   8  -4  -4  110.90    3.92
  -8  -4   4  109.90    3.89
  -8   4  -4  115.33    3.82
  -8   4  -4  103.80    3.88
   8  -4  -4  110.06    3.84
   8   4   4  111.70    3.88
  -8   4  -4  107.44    3.87
  -9   4   4    9.62    0.41
  -9   4   4    9.91    0.43
   9  -4   4    9.47    0.40
  -9  -4  -4    9.32    0.47
  -9   4   4    9.35    0.42
  -9   4  -4   10.52    0.40
  -9  -4   4    9.23    0.45
  -9   4  -4    9.14    0.45
   9   4   4    8.95    0.46
   9  -4  -4    9.78    0.42
  -9  -4   4    9.58    0.47
  -9   4  -4    9.01    0.44
 -10  -4  -4   20.99    0.92
 -10   4   4   23.05    0.88
 -10   4   4   24.57    0.89
  10  -4   4   22.80    0.85
  10   4   4   21.81    0.91
 -10  -4   4   21.71    0.91
 -10   4  -4   22.62    0.90
 -10  -4   4   22.10    0.93
 -11   4   4    4.54    0.33
 -11   4   4    3.86    0.28
 -11  -4  -4    3.46    0.33
 -11   4  -4    3.98    0.32
 -11  -4   4    4.09    0.32
 -11  -4   4    4.44    0.35
 -12  -4  -4    4.27    0.38
 -12   4   4    5.10    0.38
 -12   4   4    4.48    0.33
 -12  -4   4    4.93    0.37
 -12   4  -4    4.69    0.37
 -12  -4   4    4.36    0.41
 -13   4   4    1.86    0.27
 -13  -4  -4    1.59    0.26
 -13   4   4    1.97    0.24
 -13  -4   4    1.68    0.29
 -13   4  -4    1.60    0.25
 -13  -4   4    1.74    0.26
 -14  -4  -4   17.66    0.90
 -14   4   4   18.62    0.85
 -14  -4   4   18.91    0.94
 -14  -4   4   19.09    0.89
 -14   4  -4   19.82    0.89
 -15   4   4    3.14    0.34
 -15  -4  -4    2.23    0.34
 -15  -4   4    2.69    0.43
 -15   4  -4    2.70    0.36
 -16   4   4   14.64    0.80
 -16  -4  -4   13.26    0.84
 -16   4  -4   14.68    0.85
 -17  -4  -4    2.65    0.43
 -17   4   4    2.22    0.40
 -17  -4   4    1.82    0.41
 -17   4  -4    2.68    0.46
 -18   4   4    8.51    0.88
 -18  -4  -4    8.75    0.88
 -18  -4   4    7.85    0.83
 -18   4  -4    9.57    0.92
   0  -5   4  129.83    4.55
   0   5   4  125.83    4.53
   0   5   4  122.89    4.54
   0   5   4  133.29    4.54
   0   5   4  123.74    4.55
   0   5  -4  121.53    4.55
   0  -5   4  138.53    4.53
   0  -5  -4  131.63    4.55
   0   5  -4  116.48    4.57
   0   5  -4  134.83    4.54
   0   5  -4  142.88    4.55
   0  -5  -4  134.21    4.56
   0  -5  -4  128.77    4.55
   0  -5  -4  128.85    4.52
   0  -5   4  135.80    4.57
   0  -5   4  125.90    4.53
   0  -5   4  124.03    4.53
   0   5  -4  126.93    4.52
   1   5  -4   83.99    3.05
  -1  -5  -4   83.93    3.04
   1   5  -4   88.36    3.03
   1  -5   4   87.75    3.03
   1   5  -4   84.88    3.03
  -1  -5  -4   88.97    3.05
   1  -5   4   83.60    3.03
   1  -5   4   91.96    3.08
   1  -5   4   80.36    3.02
   1   5  -4   86.20    3.03
  -1   5   4   83.78    3.05
   1  -5   4   90.91    3.05
  -1  -5  -4   86.28    3.05
   1  -5   4   84.96    3.02
  -1   5   4   81.10    3.05
  -1   5   4   87.15    3.04
   1   5  -4   86.58    3.08
  -1  -5   4   81.43    3.03
  -1  -5   4   85.54    3.04
   1   5   4   85.13    3.03
  -1   5  -4   87.81    3.02
  -1  -5   4   81.84    3.05
   1  -5  -4   87.53    3.03
   1   5   4   90.95    3.05
  -1   5  -4   95.21    3.02
  -1   5  -4   82.67    3.06
  -1   5  -4   85.33    3.08
   1   5   4   84.35    3.05
   1   5   4   85.62    3.06
   1  -5  -4   87.79    3.06
   1  -5  -4   88.87    3.05
  -1  -5   4   90.12    3.07
   2   5  -4   19.12    0.69
  -2   5   4   18.84    0.69
   2   5  -4   19.24    0.73
   2  -5   4   19.39    0.69
   2  -5   4   19.45    0.68
   2  -5   4   19.14    0.71
  -2   5   4   17.44    0.70
   2  -5   4   18.58    0.68
  -2  -5  -4   18.38    0.70
   2   5  -4   19.16    0.68
  -2   5   4   19.21    0.71
  -2  -5  -4   19.82    0.71
  -2   5   4   18.99    0.69
   2  -5   4   20.14    0.74
   2   5  -4   18.68    0.70
   2  -5  -4   18.86    0.71
   2   5   4   18.66    0.71
  -2   5  -4   18.04    0.74
  -2   5  -4   18.78    0.72
   2  -5  -4   18.50    0.70
  -2  -5   4   18.07    0.69
   2   5   4   18.32    0.71
  -2  -5   4   18.16    0.71
   2   5   4   19.24    0.69
   2  -5  -4   18.99    0.71
   2   5   4   19.37    0.70
   3   5  -4   64.44    2.20
   3   5  -4   63.76    2.20
   3  -5   4   65.22    2.20
  -3   5   4   60.37    2.21
   3  -5   4   65.95    2.19
  -3   5   4   60.38    2.21
   3   5  -4   62.40    2.24
  -3   5   4   62.60    2.20
   3  -5   4   65.28    2.23
   3   5  -4   63.26    2.21
   3  -5   4   65.21    2.25
  -3   5   4   61.86    2.19
  -3  -5  -4   61.63    2.22
  -3   5   4   59.85    2.21
  -3  -5   4   57.60    2.20
  -3   5  -4   58.61    2.19
  -3   5  -4   60.56    2.23
   3  -5  -4   62.15    2.21
   3   5   4   58.75    2.21
   3   5   4   61.10    2.22
   3  -5  -4   64.31    2.21
   3  -5  -4   63.02    2.22
  -3   5  -4   60.49    2.25
  -3  -5   4   60.69    2.22
   4  -5   4   50.11    1.73
  -4   5   4   47.61    1.75
   4  -5   4   48.98    1.77
   4   5  -4   49.96    1.74
   4  -5   4   48.65    1.71
  -4   5   4   47.46    1.73
   4   5  -4   49.86    1.78
  -4   5   4   47.08    1.74
   4   5  -4   48.11    1.74
   4   5  -4   49.93    1.75
   4  -5   4   46.98    1.72
   4  -5   4   47.36    1.79
  -4   5   4   47.58    1.75
   4  -5   4   49.66    1.74
   4   5  -4   49.27    1.71
  -4  -5  -4   47.48    1.76
   4  -5  -4   50.51    1.76
   4  -5  -4   53.12    1.77
  -4  -5   4   45.89    1.76
  -4   5  -4   50.02    1.77
   4   5   4   49.48    1.76
   4   5   4   49.16    1.75
  -4  -5   4   46.95    1.74
  -4   5  -4   48.38    1.73
  -5   5   4   36.77    1.36
   5   5  -4   37.05    1.39
   5  -5   4   37.47    1.33
   5   5  -4   36.68    1.35
  -5   5   4   36.51    1.36
  -5   5   4   37.79    1.36
   5   5  -4   37.83    1.33
  -5   5   4   36.13    1.35
   5  -5   4   37.86    1.35
   5  -5   4   36.88    1.34
  -5  -5  -4   34.81    1.38
  -5   5  -4   38.27    1.36
   5  -5  -4   39.66    1.37
  -5  -5   4   41.50    1.37
   5   5   4   37.32    1.38
  -5  -5   4   37.08    1.39
  -5   5  -4   38.29    1.39
   5   5   4   38.27    1.39
  -6  -5  -4    3.45    0.23
  -6   5   4    3.56    0.19
   6  -5   4    3.51    0.16
  -6   5   4    4.08    0.21
  -6   5   4    3.30    0.19
  -6   5   4    3.45    0.20
   6   5  -4    3.80    0.17
   6  -5   4    3.40    0.17
   6   5   4    3.81    0.24
  -6  -5   4    3.40    0.21
  -6  -5   4    3.56    0.24
  -6   5  -4    3.57    0.23
   6  -5  -4    3.55    0.21
  -6   5  -4    3.79    0.15
   6   5   4    3.74    0.22
  -6   5  -4    3.75    0.20
   6  -5  -4    3.87    0.19
   7  -5   4   76.55    2.76
   7  -5   4   76.67    2.75
  -7   5   4   77.06    2.78
   7   5  -4   81.30    2.75
  -7  -5  -4   74.27    2.81
  -7   5   4   75.47    2.77
  -7   5   4   78.43    2.78
   7  -5  -4   79.68    2.79
  -7  -5   4   76.92    2.80
  -7   5  -4   76.18    2.82
  -7   5  -4   79.24    2.79
  -7  -5   4   80.02    2.82
   7   5   4   75.88    2.80
   7   5   4   79.89    2.81
  -7   5  -4   83.96    2.74
   7  -5  -4   76.80    2.77
   8  -5   4    2.80    0.16
  -8   5   4    3.05    0.21
  -8   5   4    3.32    0.20
   8  -5   4    2.46    0.16
   8   5  -4    2.68    0.17
  -8   5   4    2.77    0.19
  -8  -5  -4    2.29    0.23
  -8   5  -4    2.53    0.22
   8  -5  -4    2.52    0.20
   8   5   4    2.61    0.25
  -8   5  -4    2.86    0.16
  -8  -5   4    3.07    0.25
  -8   5  -4    2.59    0.23
  -8  -5   4    2.27    0.21
   9  -5   4   34.08    1.22
  -9   5   4   33.86    1.24
  -9  -5  -4   32.37    1.29
  -9   5   4   34.82    1.25
  -9   5   4   32.24    1.24
   9  -5   4   32.39    1.21
  -9  -5   4   32.86    1.27
  -9   5  -4   35.04    1.21
  -9  -5   4   32.39    1.29
  -9   5  -4   33.96    1.26
  -9   5  -4   32.74    1.28
   9   5   4   33.02    1.28
 -10   5   4    9.29    0.43
 -10   5   4    9.78    0.46
 -10  -5  -4    9.65    0.51
  10  -5   4    9.64    0.42
 -10   5   4    9.81    0.45
 -10  -5   4   10.51    0.52
 -10   5  -4   10.84    0.43
 -10  -5   4    9.78    0.49
 -10   5  -4    9.87    0.49
 -10   5  -4    9.95    0.47
 -11   5   4    0.40    0.15
 -11  -5  -4    0.30    0.16
 -11   5   4    0.20    0.13
 -11  -5   4    0.29    0.16
 -11  -5   4    0.20    0.17
 -11   5  -4    0.28    0.14
 -12   5   4    6.56    0.44
 -12   5   4    5.80    0.38
 -12  -5  -4    5.73    0.44
 -12  -5   4    6.27    0.42
 -12   5  -4    6.51    0.42
 -12  -5   4    6.82    0.49
 -13   5   4    7.57    0.45
 -13  -5  -4    7.29    0.51
 -13   5  -4    6.74    0.48
 -13  -5   4    6.75    0.48
 -13  -5   4    7.31    0.56
 -14   5   4    3.03    0.38
 -14  -5  -4    2.57    0.33
 -14   5  -4    3.23    0.34
 -14  -5   4    3.91    0.41
 -15  -5  -4    0.30    0.26
 -15   5   4    0.49    0.26
 -15   5   4    0.26    0.25
 -15   5  -4    0.01    0.27
 -16  -5  -4    0.57    0.31
 -16   5   4    0.16    0.31
 -16   5  -4    0.66    0.34
 -17  -5  -4    1.44    0.41
 -17   5   4    1.22    0.40
 -17  -5   4    1.82    0.40
 -17   5  -4    2.33    0.45
 -18   5   4    1.83    0.53
 -18  -5  -4    1.17    0.52
  18   5   4    0.92    0.37
 -18  -5   4    1.29    0.46
 -18   5  -4    1.85    0.54
   0  -6   4    6.49    0.24
   0  -6   4    6.57    0.26
   0   6  -4    6.65    0.26
   0   6   4    6.49    0.27
   0   6  -4    6.83    0.26
   0  -6  -4    6.54    0.29
   0  -6  -4    6.21    0.29
   0  -6  -4    6.36    0.26
   0   6   4    5.76    0.28
   0  -6  -4    6.84    0.26
   0   6  -4    6.54    0.29
   0   6   4    6.58    0.29
   0  -6   4    6.32    0.32
   0  -6   4    6.41    0.27
   0   6  -4    5.86    0.32
   0   6  -4    6.58    0.25
   0   6   4    6.34    0.27
   0  -6   4    6.25    0.25
  -1  -6  -4  127.98    4.49
   1  -6   4  128.22    4.46
  -1   6   4  130.32    4.47
   1   6  -4  137.49    4.48
   1  -6   4  127.93    4.46
   1   6  -4  130.61    4.47
   1  -6   4  126.69    4.47
   1   6  -4  122.26    4.52
   1   6  -4  128.84    4.47
  -1   6   4  123.30    4.49
  -1   6   4  119.72    4.48
  -1  -6  -4  123.81    4.48
  -1  -6  -4  131.11    4.49
   1   6  -4  119.29    4.49
  -1   6  -4  121.36    4.50
   1  -6  -4  129.15    4.47
  -1  -6   4  127.29    4.48
  -1  -6   4  133.75    4.51
  -1   6  -4  130.32    4.46
   1   6   4  124.14    4.47
   1   6   4  125.68    4.50
  -1   6  -4  118.46    4.52
   1   6   4  121.42    4.49
   1  -6  -4  128.69    4.49
   1  -6  -4  123.22    4.49
   1   6   4  130.08    4.48
  -1  -6   4  135.00    4.51
  -1   6  -4  138.90    4.47
   2  -6   4   30.70    1.16
   2   6  -4   30.79    1.10
   2   6  -4   29.06    1.12
   2  -6   4   31.71    1.10
  -2  -6  -4   30.18    1.13
  -2   6   4   30.88    1.10
   2  -6   4   32.06    1.13
  -2   6   4   30.38    1.11
   2   6  -4   30.71    1.11
  -2  -6  -4   30.00    1.12
  -2   6   4   32.44    1.12
   2  -6   4   31.00    1.11
   2  -6   4   31.50    1.10
  -2   6   4   31.56    1.13
   2  -6  -4   30.07    1.13
   2   6   4   29.89    1.13
  -2  -6   4   29.02    1.11
   2   6   4   29.70    1.12
  -2   6  -4   30.70    1.08
  -2   6  -4   31.37    1.09
   2  -6  -4   31.50    1.12
   2   6   4   30.36    1.11
   2  -6  -4   31.31    1.13
  -3   6   4    9.88    0.42
  -3   6   4   11.05    0.43
   3  -6   4   11.58    0.52
   3   6  -4   10.24    0.46
  -3   6   4    9.71    0.42
  -3   6   4   10.65    0.40
   3   6  -4   10.79    0.42
  -3  -6  -4   10.53    0.43
   3  -6   4   10.48    0.40
   3  -6   4   10.89    0.40
   3  -6   4   10.82    0.40
  -3   6   4   10.44    0.40
   3  -6   4   11.43    0.47
   3   6  -4   10.57    0.40
  -3  -6   4   10.21    0.41
  -3   6  -4   10.09    0.39
  -3   6  -4   10.79    0.38
  -3   6  -4    9.35    0.44
  -3   6  -4    9.85    0.47
   3  -6  -4    9.99    0.43
   3   6   4   10.70    0.41
  -3  -6   4    9.83    0.44
   3   6   4   10.41    0.44
   3  -6  -4   11.07    0.43
   3   6   4   10.28    0.43
   3  -6  -4   10.54    0.44
  -3   6  -4   10.58    0.38
   4   6  -4   24.75    0.87
  -4   6   4   23.70    0.91
  -4  -6  -4   23.91    0.92
   4   6  -4   24.53    0.90
  -4   6   4   25.84    0.91
   4   6  -4   23.95    0.95
  -4   6   4   24.34    0.89
   4  -6   4   24.01    0.89
  -4   6   4   23.37    0.91
   4   6  -4   24.47    0.91
  -4   6   4   24.83    0.89
   4  -6   4   24.54    0.90
  -4   6  -4   24.18    0.94
   4   6   4   24.69    0.92
  -4  -6   4   24.63    0.94
[truncated: 1,778,387 more chars]
