# Supplementary material for: Crystal structures of chiral 2-[bis­(2-chloro­eth­yl)amino]-1,3,2-oxaza­phospho­lidin-2-one derivatives for the absolute configuration at phospho­rus
Source: Acta Crystallogr E Crystallogr Commun. 2018 Aug 24;74(Pt 9):1330–5. doi: 10.1107/S2056989018011349 (PMC6127709; doi:10.1107/S2056989018011349)
Supplement: Supplementary file 2 [file e-74-01330-2bsup2.hkl]

data_2b                                                                         
_shelx_title ' RH083017_0m in P2(1)2(1)2(1)'                                    
_shelx_refln_list_code          4                                               
_shelx_F_calc_maximum      147.17                                               
_exptl_crystal_F_000       736.00                                               
_reflns_d_resolution_high  0.5495                                               
                                                                                
loop_                                                                           
 _space_group_symop_operation_xyz                                               
 'x, y, z'                                                                      
 '-x+1/2, -y, z+1/2'                                                            
 '-x, y+1/2, -z+1/2'                                                            
 'x+1/2, -y+1/2, -z'                                                            
                                                                                
_cell_length_a    10.6894                                                       
_cell_length_b    11.1623                                                       
_cell_length_c    14.0025                                                       
_cell_angle_alpha  90.000                                                       
_cell_angle_beta   90.000                                                       
_cell_angle_gamma  90.000                                                       
                                                                                
_shelx_F_squared_multiplier     1.000                                           
                                                                                
loop_                                                                           
 _refln_index_h                                                                 
 _refln_index_k                                                                 
 _refln_index_l                                                                 
 _refln_F_squared_calc                                                          
 _refln_F_squared_meas                                                          
 _refln_F_squared_sigma                                                         
 _refln_observed_status                                                         
   4   0   0       1678.80       1646.75        25.88 o                         
   6   0   0      10139.67      10700.32       168.35 o                         
   8   0   0        307.75        338.02         6.49 o                         
  10   0   0       3028.06       2895.08        59.08 o                         
  12   0   0        211.52        219.85         7.47 o                         
  14   0   0         63.77         55.59         6.69 o                         
  16   0   0          2.50          4.75         4.40 o                         
  18   0   0         91.76        111.72        13.02 o                         
   1   1   0        313.16        329.10         3.89 o                         
   2   1   0      12949.29      13785.60       241.32 o                         
   3   1   0       6986.36       7389.21       105.44 o                         
   4   1   0       6084.90       6672.92        74.34 o                         
   5   1   0        418.27        362.57         4.43 o                         
   6   1   0        917.71        972.71        10.97 o                         
   7   1   0       1852.22       1882.34        21.00 o                         
   8   1   0        915.39        828.28        10.61 o                         
   9   1   0        598.65        624.65         9.49 o                         
  10   1   0         44.65         48.26         1.63 o                         
  11   1   0         55.38         56.99         2.52 o                         
  12   1   0        106.33        112.94         4.16 o                         
  13   1   0         47.29         44.46         2.65 o                         
  14   1   0          0.69          1.53         2.18 o                         
  15   1   0        205.43        190.15        11.53 o                         
  16   1   0        102.75         94.65        10.47 o                         
  17   1   0        109.57        112.96         7.84 o                         
  18   1   0          2.97         -3.46         7.30 o                         
  19   1   0          4.70          5.37         5.81 o                         
   0   2   0        179.33        209.69         3.12 o                         
   1   2   0      21658.05      18833.23       581.04 o                         
   2   2   0        497.18        442.68         8.79 o                         
   3   2   0       3673.48       3833.09        42.72 o                         
   4   2   0        867.63        953.88        10.18 o                         
   5   2   0       1533.52       1480.95        15.77 o                         
   6   2   0         22.74         28.09         0.68 o                         
   7   2   0        325.05        337.76         4.25 o                         
   8   2   0        187.17        192.61         2.70 o                         
   9   2   0         59.07         58.24         1.59 o                         
  10   2   0        112.72        113.49         2.98 o                         
  11   2   0          3.39          5.60         1.16 o                         
  12   2   0        186.24        182.41         9.14 o                         
  13   2   0         11.39         12.02         1.83 o                         
  14   2   0        146.85        144.79         6.59 o                         
  15   2   0         55.02         66.07         5.35 o                         
  16   2   0        241.10        225.48        22.62 o                         
  17   2   0         63.57         67.24         5.53 o                         
  18   2   0         46.90         33.08         5.33 o                         
  19   2   0         11.66         10.23        13.90 o                         
   1   3   0      12620.51      11943.98       126.11 o                         
   2   3   0       6123.94       6296.35        63.85 o                         
   3   3   0       4232.46       4844.05        51.46 o                         
   4   3   0        129.12        130.00         1.72 o                         
   5   3   0        173.88        179.78         2.27 o                         
   6   3   0        156.91        174.14         2.34 o                         
   7   3   0        642.58        628.96         7.65 o                         
   8   3   0       2010.24       1981.48        25.21 o                         
   9   3   0       1092.03       1076.71        17.38 o                         
  10   3   0        162.21        167.85         3.88 o                         
  11   3   0         87.67         92.15         3.44 o                         
  12   3   0         27.68         21.81         2.20 o                         
  13   3   0        140.83        128.72         5.78 o                         
  14   3   0          4.83         -0.92         2.23 o                         
  15   3   0        131.13        122.92         6.59 o                         
  16   3   0         95.11         85.76         6.65 o                         
  17   3   0        106.71        118.05         8.15 o                         
  18   3   0         24.80         28.64         5.40 o                         
  19   3   0         42.49         33.19         8.53 o                         
   0   4   0       2079.64       2078.44        35.37 o                         
   1   4   0        709.58        740.87         7.98 o                         
   2   4   0       6743.14       6859.79        89.55 o                         
   3   4   0        765.83        882.34         9.96 o                         
   4   4   0      14924.25      15599.93       172.79 o                         
   5   4   0        501.05        673.72         7.67 o                         
   6   4   0          2.58         13.81         0.67 o                         
   7   4   0        129.57        169.18         2.51 o                         
   8   4   0        505.83        546.79         7.65 o                         
   9   4   0          4.37          3.62         0.73 o                         
  10   4   0       1377.85       1436.53        25.74 o                         
  11   4   0         43.91         44.35         2.54 o                         
  12   4   0          4.22          3.25         1.56 o                         
  13   4   0          0.28          1.33         2.05 o                         
  14   4   0         14.32         10.74         2.67 o                         
  15   4   0        168.17        142.90        12.49 o                         
  16   4   0        203.31        205.99         9.15 o                         
  17   4   0        123.00        111.70         8.46 o                         
  18   4   0          1.80          7.40         7.04 o                         
  19   4   0          2.62          7.04         6.97 o                         
   1   5   0       2179.15       2066.70        21.75 o                         
   2   5   0          7.12         19.50         0.46 o                         
   3   5   0        479.49        489.77         4.75 o                         
   4   5   0       1258.97       1254.42        12.99 o                         
   5   5   0        888.01        858.50         8.88 o                         
   6   5   0       1294.86       1306.99        16.40 o                         
   7   5   0        557.40        552.16         7.65 o                         
   8   5   0         42.12         42.98         1.24 o                         
   9   5   0        124.68        109.73         2.48 o                         
  10   5   0          4.08          4.01         0.87 o                         
  11   5   0        434.40        451.08        14.44 o                         
  12   5   0         10.30         12.38         2.17 o                         
  13   5   0         88.79         85.66         5.37 o                         
  14   5   0         61.30         58.25         4.22 o                         
  15   5   0        150.98        159.50         7.59 o                         
  16   5   0          1.23         -2.16         3.42 o                         
  17   5   0         82.65        107.07        13.72 o                         
  18   5   0          0.07          1.75         5.23 o                         
   0   6   0       2298.77       2314.66        35.93 o                         
   1   6   0       1167.29       1056.65         9.69 o                         
   2   6   0        150.24        170.94         1.89 o                         
   3   6   0        141.32        142.03         1.76 o                         
   4   6   0         33.23         18.72         0.48 o                         
   5   6   0       3300.99       3399.00        36.01 o                         
   6   6   0        468.37        422.21         5.55 o                         
   7   6   0       2057.33       1999.71        26.68 o                         
   8   6   0        171.19        149.72         2.65 o                         
   9   6   0         88.59        103.75         2.17 o                         
  10   6   0          9.12          8.76         1.16 o                         
  11   6   0        517.12        549.43        12.37 o                         
  12   6   0         11.30         10.53         2.30 o                         
  13   6   0        351.74        371.49        11.45 o                         
  14   6   0         23.28         19.18         3.17 o                         
  15   6   0          3.72          4.73         3.28 o                         
  16   6   0         25.17         25.76         4.47 o                         
  17   6   0          5.43         15.54         4.96 o                         
  18   6   0         16.72         17.41         5.22 o                         
   1   7   0         28.15         29.92         0.53 o                         
   2   7   0         65.06         85.81         1.07 o                         
   3   7   0        190.92        225.64         2.56 o                         
   4   7   0       1164.70       1210.60        13.01 o                         
   5   7   0         75.07         79.58         1.38 o                         
   6   7   0        787.60        755.58         9.68 o                         
   7   7   0        205.21        236.88         3.54 o                         
   8   7   0          0.51          0.82         0.54 o                         
   9   7   0        468.60        468.05         7.28 o                         
  10   7   0         77.74         72.55         2.71 o                         
  11   7   0        190.76        174.33         4.46 o                         
  12   7   0          0.35         -1.35         1.35 o                         
  13   7   0         15.02         16.26         2.27 o                         
  14   7   0         79.81         74.57         5.64 o                         
  15   7   0          1.38          3.17         2.66 o                         
  16   7   0         15.25         19.88         3.66 o                         
  17   7   0          0.58          0.09         4.60 o                         
  18   7   0          5.83         13.74         5.84 o                         
   0   8   0       8275.16       8066.20       100.37 o                         
   1   8   0         95.52         92.67         1.09 o                         
   2   8   0        997.38       1011.33         9.33 o                         
   3   8   0        343.53        368.75         4.06 o                         
   4   8   0         56.80         49.83         1.15 o                         
   5   8   0       1134.83       1106.39        14.03 o                         
   6   8   0       3553.29       3396.61        39.80 o                         
   7   8   0        146.06        134.24         2.22 o                         
   8   8   0        309.69        298.08         4.61 o                         
   9   8   0        281.38        290.21         6.29 o                         
  10   8   0         36.38         35.45         2.00 o                         
  11   8   0         21.10         23.57         1.77 o                         
  12   8   0        196.65        194.84         5.07 o                         
  13   8   0        108.89        106.68         4.03 o                         
  14   8   0         92.61         94.27         5.17 o                         
  15   8   0         51.14         57.39         4.25 o                         
  16   8   0         93.20         99.88         7.48 o                         
  17   8   0          7.54         11.73         5.33 o                         
   1   9   0       3750.61       3514.69        33.89 o                         
   2   9   0        457.00        445.43         4.83 o                         
   3   9   0        106.69        116.59         1.76 o                         
   4   9   0        357.96        358.19         5.35 o                         
   5   9   0        249.87        247.56         3.85 o                         
   6   9   0         45.52         43.31         1.58 o                         
   7   9   0        695.15        656.08        10.11 o                         
   8   9   0        232.78        225.65         4.01 o                         
   9   9   0        162.35        151.76         2.90 o                         
  10   9   0          0.37          0.19         0.97 o                         
  11   9   0        959.50        963.59        14.73 o                         
  12   9   0         13.88         15.13         1.53 o                         
  13   9   0        114.57        106.52         3.43 o                         
  14   9   0         60.08         57.03         3.31 o                         
  15   9   0          1.12          1.18         2.64 o                         
  16   9   0         16.90         14.09         3.56 o                         
  17   9   0         17.44         19.80         5.63 o                         
   0  10   0          7.08          8.47         0.72 o                         
   1  10   0        430.22        400.57         4.22 o                         
   2  10   0        198.86        181.89         2.38 o                         
   3  10   0       2465.81       2347.86        26.30 o                         
   4  10   0        416.59        465.50         7.88 o                         
   5  10   0         49.92         54.17         1.85 o                         
   6  10   0         22.54         32.66         1.42 o                         
   7  10   0        151.70        152.35         3.44 o                         
   8  10   0        161.66        167.65         3.43 o                         
   9  10   0       1351.36       1330.47        21.80 o                         
  10  10   0        110.46        116.82         3.39 o                         
  11  10   0        126.71        127.32         3.72 o                         
  12  10   0        431.63        449.24         8.57 o                         
  13  10   0        115.03        115.80         6.02 o                         
  14  10   0         39.55         37.29         3.05 o                         
  15  10   0        289.21        273.67         9.47 o                         
  16  10   0         77.05         70.61         6.77 o                         
   1  11   0         40.05         41.54         0.87 o                         
   2  11   0         80.95         74.89         1.43 o                         
   3  11   0          0.58          2.08         0.61 o                         
   4  11   0         69.90         71.22         2.07 o                         
   5  11   0         49.13         47.51         1.78 o                         
   6  11   0         57.54         56.12         2.12 o                         
   7  11   0        133.38        137.28         3.56 o                         
   8  11   0        129.18        134.67         3.39 o                         
   9  11   0        490.06        470.65         8.56 o                         
  10  11   0         19.31         19.01         1.67 o                         
  11  11   0         96.46         92.75         3.46 o                         
  12  11   0          3.58          4.20         1.77 o                         
  13  11   0          0.07          1.11         2.07 o                         
  14  11   0         29.74         38.14         4.19 o                         
  15  11   0          0.72         -2.57         4.41 o                         
  16  11   0          0.93          1.78         5.58 o                         
   0  12   0        407.33        413.55         7.17 o                         
   1  12   0        505.03        513.38         8.05 o                         
   2  12   0        386.35        377.19         4.70 o                         
   3  12   0        458.96        477.12         6.92 o                         
   4  12   0        567.84        612.21         9.46 o                         
   5  12   0          0.53         -0.83         0.83 o                         
   6  12   0         72.22         66.07         2.98 o                         
   7  12   0         38.31         38.94         2.12 o                         
   8  12   0        183.35        187.64         4.33 o                         
   9  12   0        286.14        278.46         5.81 o                         
  10  12   0        539.05        527.51         9.69 o                         
  11  12   0          0.57          1.27         1.70 o                         
  12  12   0         29.34         30.11         3.66 o                         
  13  12   0          0.00         -0.54         2.94 o                         
  14  12   0         72.55         71.62         4.76 o                         
  15  12   0         63.50         80.76        10.73 o                         
   1  13   0        540.49        561.21         7.67 o                         
   2  13   0         91.89         96.69         2.15 o                         
   3  13   0        470.67        480.56         6.59 o                         
   4  13   0          0.15          0.03         0.95 o                         
   5  13   0          8.93          8.10         1.55 o                         
   6  13   0         24.61         26.52         1.61 o                         
   7  13   0        606.30        594.03        10.48 o                         
   8  13   0         24.76         28.81         1.86 o                         
   9  13   0         78.05         79.12         3.28 o                         
  10  13   0          1.69          0.86         2.06 o                         
  11  13   0        125.13        125.35         8.60 o                         
  12  13   0          5.93         13.06         4.53 o                         
  13  13   0          5.20          3.60         3.38 o                         
  14  13   0         12.97         18.28         5.59 o                         
   0  14   0       1130.94       1112.58        23.76 o                         
   1  14   0        695.49        682.61        10.36 o                         
   2  14   0         86.09         86.44         2.34 o                         
   3  14   0         76.41         79.53         2.77 o                         
   4  14   0          7.32          6.90         1.14 o                         
   5  14   0        388.74        377.90         7.09 o                         
   6  14   0        221.30        215.58         4.78 o                         
   7  14   0        492.47        477.23        18.52 o                         
   8  14   0        150.00        148.09         5.63 o                         
   9  14   0          7.43         10.24         2.62 o                         
  10  14   0          1.91         -1.44         3.18 o                         
  11  14   0         57.95         55.05         4.19 o                         
  12  14   0         25.06         24.07         4.94 o                         
  13  14   0         47.43         57.63         5.06 o                         
  14  14   0         18.50         21.87         5.09 o                         
   1  15   0         23.73         25.38         1.71 o                         
   2  15   0         65.83         67.05         3.06 o                         
   3  15   0         59.02         66.71         3.10 o                         
   4  15   0         61.64         62.67         4.55 o                         
   5  15   0         81.25         81.73         4.58 o                         
   6  15   0         45.40         47.67         4.29 o                         
   7  15   0         69.45         76.40        13.28 o                         
   8  15   0         25.32         23.76         3.17 o                         
   9  15   0        158.94        158.75         8.51 o                         
  10  15   0         29.96         33.25         3.82 o                         
  11  15   0        121.74        127.09        16.27 o                         
  12  15   0          6.88         -2.36         6.68 o                         
  13  15   0          0.24          6.17         8.00 o                         
   0  16   0        430.60        448.31        10.91 o                         
   1  16   0        309.42        291.43         6.22 o                         
   2  16   0        425.58        401.62        18.34 o                         
   3  16   0         76.14         66.24         6.20 o                         
   4  16   0        225.78        223.38         7.33 o                         
   5  16   0        287.28        286.77         9.66 o                         
   6  16   0        185.64        191.35         6.99 o                         
   7  16   0        285.68        273.35         8.62 o                         
   8  16   0         72.57         86.29         7.66 o                         
   9  16   0          0.20          1.60         4.35 o                         
  10  16   0          1.88         -2.99         4.69 o                         
  11  16   0         23.27         17.87        11.70 o                         
   1  17   0        282.52        292.17         8.88 o                         
   2  17   0          0.44          3.20         2.76 o                         
   3  17   0        127.67        141.11         8.25 o                         
   4  17   0         62.13         65.25         4.77 o                         
   5  17   0         95.25         89.43         7.56 o                         
   6  17   0          8.70         10.57         3.44 o                         
   7  17   0        189.47        175.07         7.66 o                         
   8  17   0         27.95         32.50         4.18 o                         
   9  17   0        103.88        104.96        11.67 o                         
  10  17   0         19.01         27.04         5.41 o                         
   0  18   0        432.47        433.36        20.78 o                         
   1  18   0         57.15         63.84         4.67 o                         
   2  18   0         10.16         15.39         3.84 o                         
   3  18   0        675.83        672.76        16.61 o                         
   4  18   0         33.48         30.62         3.98 o                         
   5  18   0         40.50         40.05         4.40 o                         
   6  18   0          0.08          0.81         9.76 o                         
   7  18   0         13.41         14.70         4.91 o                         
   8  18   0         52.16         49.20        10.64 o                         
   9  18   0         20.53         20.67         6.34 o                         
   1  19   0         41.52         44.51         9.50 o                         
   2  19   0          6.81          7.12         4.60 o                         
   3  19   0          6.10          5.65         4.85 o                         
   4  19   0         67.70         70.10         8.80 o                         
   5  19   0          0.71          7.37         8.09 o                         
   6  19   0         19.60         13.37         5.98 o                         
   0  20   0         17.84         11.43         7.92 o                         
   1  20   0         36.77         31.71         5.78 o                         
   2  20   0         54.20         50.24         6.45 o                         
   3  20   0        159.06        200.32        16.67 o                         
   1   0   1       5263.40       5279.01       109.37 o                         
   2   0   1        810.71        728.26         8.53 o                         
   3   0   1        141.99        172.56         2.26 o                         
   4   0   1        765.03        797.87         8.94 o                         
   5   0   1       1362.14       1334.59        15.73 o                         
   6   0   1        304.91        335.93         4.39 o                         
   7   0   1       1238.60       1236.68        14.65 o                         
   8   0   1          1.75          3.98         0.51 o                         
   9   0   1          1.10          1.39         0.61 o                         
  10   0   1        113.19        105.46         2.31 o                         
  11   0   1        460.27        496.81         8.63 o                         
  12   0   1        549.22        554.81        11.47 o                         
  13   0   1       1183.17       1203.65        25.75 o                         
  14   0   1        137.41        130.70         6.16 o                         
  15   0   1         11.73          5.34         2.85 o                         
  16   0   1         18.62         19.36         3.73 o                         
  17   0   1         31.11         30.18         4.35 o                         
  18   0   1         21.53         20.43         5.10 o                         
  19   0   1         62.96         71.26         7.09 o                         
 -19   1   1         21.77         32.75         7.39 o                         
 -18   1   1          2.49         -4.48         4.48 o                         
 -17   1   1         65.78         52.07         4.97 o                         
 -16   1   1        238.34        231.09         9.52 o                         
 -15   1   1        110.31         94.32         6.10 o                         
 -14   1   1         44.24         39.56         3.48 o                         
 -13   1   1        229.23        223.76         7.96 o                         
 -12   1   1          0.98          1.47         1.30 o                         
 -11   1   1        244.72        254.23         5.55 o                         
 -10   1   1         77.40         72.44         2.09 o                         
  -9   1   1        494.61        529.78         8.71 o                         
  -8   1   1        179.13        177.06         3.02 o                         
  -7   1   1         32.30         28.58         0.76 o                         
  -6   1   1        558.43        587.23         7.13 o                         
  -5   1   1       1883.56       1950.56        21.60 o                         
  -4   1   1       2099.58       1933.74        22.72 o                         
  -3   1   1      11056.83      11851.20       185.21 o                         
  -2   1   1       3326.68       3550.88        46.80 o                         
  -1   1   1       3538.70       3552.89        61.23 o                         
   0   1   1       3090.43       3044.83        62.77 o                         
   1   1   1       3592.54       3632.81        39.96 o                         
   2   1   1       3265.86       3537.53        37.70 o                         
   3   1   1      11242.99      12124.17       161.81 o                         
   4   1   1       2071.93       1948.22        29.23 o                         
   5   1   1       1867.26       1936.78        20.59 o                         
   6   1   1        557.15        596.93         6.47 o                         
   7   1   1         35.60         35.11         0.76 o                         
   8   1   1        170.12        172.83         2.63 o                         
   9   1   1        490.14        527.52         9.63 o                         
  10   1   1         72.31         68.00         1.87 o                         
  11   1   1        248.31        258.22         5.01 o                         
  12   1   1          1.61          1.50         1.29 o                         
  13   1   1        235.35        224.78        18.09 o                         
  14   1   1         48.51         41.64         3.61 o                         
  15   1   1        104.31         98.01         6.10 o                         
  16   1   1        241.70        244.67         9.64 o                         
  17   1   1         66.40         69.87         5.53 o                         
  18   1   1          2.69         -1.85         4.58 o                         
  19   1   1         21.33         26.09         9.32 o                         
 -19   2   1          4.35          5.05         5.91 o                         
 -18   2   1         55.46         54.91         5.84 o                         
 -17   2   1         33.86         24.88         4.47 o                         
 -16   2   1        123.24        116.42        15.04 o                         
 -15   2   1         16.79         15.71         3.10 o                         
 -14   2   1        843.84        857.95        23.81 o                         
 -13   2   1        310.28        304.59         6.89 o                         
 -12   2   1       1292.82       1326.06        28.18 o                         
 -11   2   1        623.63        631.80        11.18 o                         
 -10   2   1        994.33       1002.64        16.25 o                         
  -9   2   1        149.90        170.20         3.35 o                         
  -8   2   1       1966.33       1905.42        25.67 o                         
  -7   2   1        426.74        432.57         5.66 o                         
  -6   2   1        870.82        890.69        10.72 o                         
  -5   2   1        896.74        970.06        11.66 o                         
  -4   2   1       2885.58       2878.31        36.76 o                         
  -3   2   1       1838.91       1817.53        27.05 o                         
  -2   2   1       8878.87       9250.65       153.78 o                         
  -1   2   1       4370.94       4386.92        45.47 o                         
   0   2   1       1665.73       1766.73        15.15 o                         
   1   2   1       4350.96       4344.63        51.30 o                         
   2   2   1       8604.74       9209.86        97.42 o                         
   3   2   1       1836.47       1818.75        35.65 o                         
   4   2   1       2904.54       2950.59        61.55 o                         
   5   2   1        899.27        998.41        11.08 o                         
   6   2   1        873.04        908.51        10.19 o                         
   7   2   1        423.36        430.70         5.36 o                         
   8   2   1       2019.42       1938.00        25.74 o                         
   9   2   1        150.06        172.89         2.87 o                         
  10   2   1        974.77        989.83        14.81 o                         
  11   2   1        625.43        640.71        12.39 o                         
  12   2   1       1259.78       1342.93        28.18 o                         
  13   2   1        310.85        314.29        11.09 o                         
  14   2   1        868.03        887.36        23.88 o                         
  15   2   1         16.57         14.28         3.05 o                         
  16   2   1        121.12         99.69         7.04 o                         
  17   2   1         33.25         29.01         4.47 o                         
  18   2   1         56.00         63.71         6.09 o                         
  19   2   1          4.38          1.44         5.83 o                         
 -19   3   1        127.83        143.16        10.15 o                         
 -18   3   1         17.93         26.63         7.12 o                         
 -17   3   1         56.99         59.90         5.47 o                         
 -16   3   1          8.85          6.50         3.41 o                         
 -15   3   1         19.23         16.00         3.05 o                         
 -14   3   1         55.51         56.46         4.79 o                         
 -13   3   1        593.47        602.25        13.73 o                         
 -12   3   1        548.69        572.82        12.85 o                         
 -11   3   1         79.43         79.35         2.71 o                         
 -10   3   1         52.67         45.51         1.92 o                         
  -9   3   1        593.21        586.17        12.32 o                         
  -8   3   1        468.99        482.21         6.79 o                         
  -7   3   1       1881.18       1852.54        23.16 o                         
  -6   3   1       2296.73       2279.86        28.11 o                         
  -5   3   1       2339.81       2298.21        27.79 o                         
  -4   3   1        613.74        644.10         7.59 o                         
  -3   3   1       2040.79       2163.91        26.63 o                         
  -2   3   1        847.25        841.17         7.89 o                         
  -1   3   1      18386.46      17675.84       303.96 o                         
   0   3   1       5569.85       5364.25        50.73 o                         
   1   3   1      18535.53      17475.33       354.23 o                         
   2   3   1        836.96        825.50         8.52 o                         
   3   3   1       1966.99       2098.50        33.48 o                         
   4   3   1        599.02        628.08         7.20 o                         
   5   3   1       2317.36       2231.69        22.93 o                         
   6   3   1       2296.97       2250.83        24.92 o                         
   7   3   1       1875.79       1854.51        21.86 o                         
   8   3   1        476.68        484.14         6.03 o                         
   9   3   1        587.44        568.48         8.78 o                         
  10   3   1         56.03         45.73         2.89 o                         
  11   3   1         80.99         85.68         6.34 o                         
  12   3   1        543.50        553.46        22.20 o                         
  13   3   1        586.14        602.01        17.06 o                         
  14   3   1         53.12         59.10         4.91 o                         
  15   3   1         20.03         17.01         3.29 o                         
  16   3   1          8.36          5.99         8.53 o                         
  17   3   1         56.05         70.03         5.78 o                         
  18   3   1         19.52         25.03         5.47 o                         
  19   3   1        130.75        140.96        10.15 o                         
 -19   4   1          2.86         -9.32         9.50 o                         
 -18   4   1         48.56         57.49         6.41 o                         
 -17   4   1        102.25         95.69         8.02 o                         
 -16   4   1         14.93         14.45         4.22 o                         
 -15   4   1        306.76        280.78        30.02 o                         
 -14   4   1          7.94          8.46         2.48 o                         
 -13   4   1        142.43        145.54         6.10 o                         
 -12   4   1         21.05         19.97         1.68 o                         
 -11   4   1        296.80        269.61         8.92 o                         
 -10   4   1        302.81        310.81         9.40 o                         
  -9   4   1       1694.13       1694.44        30.28 o                         
  -8   4   1        142.01        138.53         3.21 o                         
  -7   4   1       1313.96       1349.46        19.03 o                         
  -6   4   1        168.01        149.26         1.97 o                         
  -5   4   1        332.64        344.35         4.08 o                         
  -4   4   1       1218.56       1273.78        13.66 o                         
  -3   4   1        537.61        544.69         7.69 o                         
  -2   4   1        136.13        163.07         1.64 o                         
  -1   4   1       1720.65       1877.54        22.70 o                         
   0   4   1        896.61        871.84         8.89 o                         
   1   4   1       1741.68       1852.20        18.94 o                         
   2   4   1        131.34        155.57         1.78 o                         
   3   4   1        588.44        589.58         6.43 o                         
   4   4   1       1223.30       1289.89        13.09 o                         
   5   4   1        338.33        348.19         3.90 o                         
   6   4   1        163.07        146.59         1.89 o                         
   7   4   1       1295.14       1289.16        17.01 o                         
   8   4   1        144.21        145.03         2.30 o                         
   9   4   1       1695.32       1708.71        24.87 o                         
  10   4   1        309.57        312.07        11.73 o                         
  11   4   1        301.93        290.36         8.70 o                         
  12   4   1         23.00         23.13         2.81 o                         
  13   4   1        138.83        132.86         8.45 o                         
  14   4   1          8.58          6.21         2.53 o                         
  15   4   1        303.49        279.36        50.35 o                         
  16   4   1         16.95         12.26         3.67 o                         
  17   4   1        101.62         85.21        15.83 o                         
  18   4   1         47.18         44.02         5.88 o                         
  19   4   1          2.79          2.37         9.15 o                         
 -18   5   1         68.19         74.86        13.37 o                         
 -17   5   1        148.77        148.47        17.51 o                         
 -16   5   1         54.92         47.28         5.98 o                         
 -15   5   1          3.97          0.05         2.92 o                         
 -14   5   1         62.25         54.44         4.97 o                         
 -13   5   1         52.55         52.65         4.35 o                         
 -12   5   1        183.92        193.31         4.81 o                         
 -11   5   1         57.80         56.75         2.47 o                         
 -10   5   1        104.70         95.32         2.44 o                         
  -9   5   1         53.24         54.87         1.66 o                         
  -8   5   1        671.78        654.65        10.73 o                         
  -7   5   1       1903.12       1894.15        30.13 o                         
  -6   5   1       2680.89       2631.73        38.30 o                         
  -5   5   1        106.22        125.98         1.74 o                         
  -4   5   1        776.90        937.95         9.61 o                         
  -3   5   1        313.82        347.48         3.42 o                         
  -2   5   1       5425.70       5889.81        53.44 o                         
  -1   5   1        405.56        404.03         3.69 o                         
   0   5   1       4166.96       4250.68        38.68 o                         
   1   5   1        380.14        376.24         4.12 o                         
   2   5   1       5430.55       5859.10        71.78 o                         
   3   5   1        307.50        344.83         3.89 o                         
   4   5   1        767.19        929.52        10.05 o                         
   5   5   1        115.01        133.60         1.63 o                         
   6   5   1       2712.70       2703.25        38.65 o                         
   7   5   1       1932.29       1918.23        23.92 o                         
   8   5   1        683.62        663.47         8.63 o                         
   9   5   1         52.16         56.55         2.33 o                         
  10   5   1        103.36         86.94         3.18 o                         
  11   5   1         55.14         54.17         3.69 o                         
  12   5   1        185.89        187.26         9.50 o                         
  13   5   1         52.88         56.83         7.04 o                         
  14   5   1         56.56         57.64         4.71 o                         
  15   5   1          3.61          1.70         2.91 o                         
  16   5   1         54.26         59.91         5.22 o                         
  17   5   1        149.55        163.95        11.79 o                         
  18   5   1         68.56         64.87         7.56 o                         
 -18   6   1         84.71         75.87        12.93 o                         
 -17   6   1         24.90         26.35         5.37 o                         
 -16   6   1        123.27        133.64         8.33 o                         
 -15   6   1         53.64         48.80         7.56 o                         
 -14   6   1        117.19        114.44         6.27 o                         
 -13   6   1         66.89         59.37         6.42 o                         
 -12   6   1        528.42        543.75        12.33 o                         
 -11   6   1         72.69         69.83         2.39 o                         
 -10   6   1        597.74        592.01         9.21 o                         
  -9   6   1        508.81        495.58         7.13 o                         
  -8   6   1       2353.54       2273.12        32.84 o                         
  -7   6   1       1109.74       1082.47        15.68 o                         
  -6   6   1        779.55        746.48        11.17 o                         
  -5   6   1        544.61        571.71         6.32 o                         
  -4   6   1       1756.43       1735.46        16.37 o                         
  -3   6   1         76.92         94.34         1.17 o                         
  -2   6   1       5552.46       5513.29        62.10 o                         
  -1   6   1       1686.30       1740.69        15.24 o                         
   0   6   1       1967.66       1853.33        16.86 o                         
   1   6   1       1662.60       1712.28        16.91 o                         
   2   6   1       5584.06       5615.32        59.06 o                         
   3   6   1         77.94         95.85         1.42 o                         
   4   6   1       1738.09       1727.75        24.03 o                         
   5   6   1        555.54        576.91         6.66 o                         
   6   6   1        800.08        768.96        10.39 o                         
   7   6   1       1102.68       1061.71        19.53 o                         
   8   6   1       2289.74       2283.39        37.46 o                         
   9   6   1        510.50        509.06         9.49 o                         
  10   6   1        598.84        607.69        13.06 o                         
  11   6   1         69.38         65.24         4.69 o                         
  12   6   1        520.93        535.93        21.32 o                         
  13   6   1         71.13         65.11         4.73 o                         
  14   6   1        113.42        122.55         7.74 o                         
  15   6   1         52.85         58.08         8.44 o                         
  16   6   1        122.59        131.11         8.27 o                         
  17   6   1         24.68         17.76         3.81 o                         
  18   6   1         86.21         85.45         7.08 o                         
 -18   7   1         59.58         48.38         9.68 o                         
 -17   7   1         39.74         50.02        10.11 o                         
 -16   7   1         41.71         41.21         4.09 o                         
 -15   7   1        111.89        124.95        10.79 o                         
 -14   7   1         77.07         79.18         4.74 o                         
 -13   7   1         30.64         26.82         3.05 o                         
 -12   7   1        123.53        119.42         4.55 o                         
 -11   7   1        209.56        210.56         4.06 o                         
 -10   7   1        960.88        977.09        14.67 o                         
  -9   7   1       1686.01       1699.75        21.59 o                         
  -8   7   1        923.08        911.48        11.67 o                         
  -7   7   1         77.38         80.18         1.45 o                         
  -6   7   1        732.70        730.35         8.77 o                         
  -5   7   1        630.26        681.55         7.87 o                         
  -4   7   1       1094.75       1129.03        12.34 o                         
  -3   7   1       3384.14       3305.70        38.97 o                         
  -2   7   1       1190.41       1135.83        10.45 o                         
  -1   7   1         50.23         68.68         0.89 o                         
   0   7   1        823.64        874.97         8.07 o                         
   1   7   1         49.07         67.74         0.92 o                         
   2   7   1       1184.35       1137.22        12.23 o                         
   3   7   1       3345.30       3238.99        36.38 o                         
   4   7   1       1126.60       1175.75        14.63 o                         
   5   7   1        641.29        694.04        10.22 o                         
   6   7   1        708.12        711.02        11.82 o                         
   7   7   1         68.45         70.08         1.92 o                         
   8   7   1        932.90        912.00        13.51 o                         
   9   7   1       1669.00       1736.64        46.25 o                         
  10   7   1        972.54        982.69        18.00 o                         
  11   7   1        208.77        213.26         5.81 o                         
  12   7   1        118.44        114.50         3.78 o                         
  13   7   1         31.67         29.98         2.63 o                         
  14   7   1         75.71         76.18         4.57 o                         
  15   7   1        111.89        103.99         6.34 o                         
  16   7   1         36.92         38.74         4.08 o                         
  17   7   1         38.03         30.55         5.10 o                         
  18   7   1         59.95         56.50         6.70 o                         
 -17   8   1         40.51         44.86         8.62 o                         
 -16   8   1         16.74         16.15         6.95 o                         
 -15   8   1         24.36         30.40         4.32 o                         
 -14   8   1         14.09         12.56         2.73 o                         
 -13   8   1         19.94         18.21         2.46 o                         
 -12   8   1         52.74         51.75         2.89 o                         
 -11   8   1         43.52         37.78         2.79 o                         
 -10   8   1         29.39         28.25         1.37 o                         
  -9   8   1         49.11         57.29         1.69 o                         
  -8   8   1        308.43        304.50         4.07 o                         
  -7   8   1        452.92        421.82         5.77 o                         
  -6   8   1        938.07        929.60        11.22 o                         
  -5   8   1        920.59        865.93        10.51 o                         
  -4   8   1        358.53        368.06         4.48 o                         
  -3   8   1        266.02        286.39         3.30 o                         
  -2   8   1         67.20         66.95         0.93 o                         
  -1   8   1       3444.79       3386.20        32.24 o                         
   0   8   1        667.57        738.77         6.87 o                         
   1   8   1       3527.00       3476.53        30.16 o                         
   2   8   1         64.00         61.06         1.04 o                         
   3   8   1        263.81        284.33         3.59 o                         
   4   8   1        359.00        374.98         5.86 o                         
   5   8   1        921.97        885.28        14.23 o                         
   6   8   1        948.60        936.94        12.76 o                         
   7   8   1        469.92        435.91         6.20 o                         
   8   8   1        314.40        304.00         5.00 o                         
   9   8   1         47.20         54.73         2.28 o                         
  10   8   1         29.43         30.16         2.16 o                         
  11   8   1         48.89         46.11         2.66 o                         
  12   8   1         55.81         49.99         3.06 o                         
  13   8   1         19.41         20.96         2.13 o                         
  14   8   1         13.55         13.36         2.66 o                         
  15   8   1         23.18         26.85         3.68 o                         
  16   8   1         16.50         13.52         4.47 o                         
  17   8   1         40.63         42.64         6.42 o                         
 -17   9   1          0.34          7.09         5.51 o                         
 -16   9   1         33.80         38.02         5.34 o                         
 -15   9   1          6.57          4.78         2.72 o                         
 -14   9   1         74.43         68.63         3.82 o                         
 -13   9   1          5.03          3.60         1.53 o                         
 -12   9   1         63.40         64.03         2.55 o                         
 -11   9   1         91.30         90.07         2.73 o                         
 -10   9   1        329.00        340.13         7.70 o                         
  -9   9   1         14.80         17.07         0.92 o                         
  -8   9   1        748.41        739.42         9.66 o                         
  -7   9   1         91.37         96.27         1.68 o                         
  -6   9   1        196.86        198.11         2.98 o                         
  -5   9   1        319.52        323.76         4.20 o                         
  -4   9   1        466.86        481.39         5.93 o                         
  -3   9   1        411.93        404.54         4.62 o                         
  -2   9   1       2316.17       2286.90        22.35 o                         
  -1   9   1        174.50        167.27         1.92 o                         
   0   9   1        276.61        284.30         2.95 o                         
   1   9   1        174.09        164.62         2.04 o                         
   2   9   1       2287.02       2279.63        23.29 o                         
   3   9   1        414.52        411.33         5.21 o                         
   4   9   1        446.56        464.19         8.11 o                         
   5   9   1        328.27        324.48         6.49 o                         
   6   9   1        194.35        198.33         3.56 o                         
   7   9   1         89.18         92.09         2.26 o                         
   8   9   1        757.39        738.60        11.17 o                         
   9   9   1         15.38         16.63         1.15 o                         
  10   9   1        312.52        309.49         5.63 o                         
  11   9   1         95.06         93.67         2.77 o                         
  12   9   1         61.26         59.50         2.56 o                         
  13   9   1          4.80          1.97         1.66 o                         
  14   9   1         76.05         73.83         4.68 o                         
  15   9   1          6.38          4.60         3.12 o                         
  16   9   1         33.48         38.95         3.63 o                         
  17   9   1          0.81         -3.73         4.67 o                         
 -16  10   1         21.07         27.26         5.76 o                         
 -15  10   1         91.62         75.93         6.72 o                         
 -14  10   1        101.23         99.94         4.92 o                         
 -13  10   1        211.56        205.81         5.32 o                         
 -12  10   1        191.75        193.62         4.80 o                         
 -11  10   1        201.24        193.74         4.59 o                         
 -10  10   1        156.68        142.93         3.75 o                         
  -9  10   1        130.89        124.24         2.82 o                         
  -8  10   1        305.85        295.55         4.99 o                         
  -7  10   1         95.15        100.57         2.42 o                         
  -6  10   1         23.09         23.62         1.59 o                         
  -5  10   1        985.84        972.08        12.53 o                         
  -4  10   1       1023.20       1034.48        14.18 o                         
  -3  10   1        202.34        206.89         2.71 o                         
  -2  10   1       1455.46       1463.06        14.65 o                         
  -1  10   1        112.10        111.90         1.35 o                         
   0  10   1        104.34         99.12         1.37 o                         
   1  10   1        101.72        100.67         1.58 o                         
   2  10   1       1498.86       1511.16        16.00 o                         
   3  10   1        209.52        210.88         3.19 o                         
   4  10   1        986.77        983.09        15.01 o                         
   5  10   1        991.65        973.28        13.41 o                         
   6  10   1         20.71         20.65         1.25 o                         
   7  10   1        101.02        104.22         2.42 o                         
   8  10   1        288.60        271.35         5.53 o                         
   9  10   1        133.42        129.89         3.40 o                         
  10  10   1        160.80        151.11         3.83 o                         
  11  10   1        196.27        186.32         4.61 o                         
  12  10   1        187.47        182.97         4.75 o                         
  13  10   1        216.45        213.71         5.36 o                         
  14  10   1        107.89        103.13         5.04 o                         
  15  10   1         90.49         85.13         4.77 o                         
  16  10   1         22.54         24.44         5.43 o                         
 -16  11   1         15.81         14.64         5.97 o                         
 -15  11   1          6.43          3.87         5.10 o                         
 -14  11   1         44.09         50.82         4.07 o                         
 -13  11   1        546.68        543.51        11.77 o                         
 -12  11   1         27.39         31.27         2.24 o                         
 -11  11   1         81.90         84.32         3.34 o                         
 -10  11   1         31.94         31.64         1.89 o                         
  -9  11   1        169.85        173.21         4.13 o                         
  -8  11   1         27.59         29.73         1.67 o                         
  -7  11   1       1029.82       1063.01        15.68 o                         
  -6  11   1        143.66        139.56         4.21 o                         
  -5  11   1        298.95        316.74         5.17 o                         
  -4  11   1          3.67          6.08         0.68 o                         
  -3  11   1        572.00        549.41         6.89 o                         
  -2  11   1        202.83        195.41         2.26 o                         
  -1  11   1        907.49        914.90         9.95 o                         
   0  11   1         27.16         23.04         0.93 o                         
   1  11   1        889.20        895.74        10.45 o                         
   2  11   1        200.99        188.18         2.54 o                         
   3  11   1        580.21        551.75         8.00 o                         
   4  11   1          3.97          7.34         0.89 o                         
   5  11   1        286.67        298.81         5.13 o                         
   6  11   1        140.42        137.77         2.91 o                         
   7  11   1       1013.14       1019.65        17.22 o                         
   8  11   1         26.66         24.76         1.57 o                         
   9  11   1        181.13        179.65         4.19 o                         
  10  11   1         34.03         35.67         2.05 o                         
  11  11   1         81.33         80.69         3.35 o                         
  12  11   1         25.89         27.44         2.19 o                         
  13  11   1        544.53        536.60        10.33 o                         
  14  11   1         43.44         44.81         3.10 o                         
  15  11   1          6.88          8.28         4.66 o                         
  16  11   1         15.19         24.35         5.98 o                         
 -15  12   1         54.27         54.88         6.42 o                         
 -14  12   1         52.56         45.34         4.23 o                         
 -13  12   1         91.73         88.41         5.85 o                         
 -12  12   1         30.55         28.28         3.28 o                         
 -11  12   1        226.34        221.98         6.32 o                         
 -10  12   1         32.46         30.97         2.00 o                         
  -9  12   1        180.01        183.28         4.41 o                         
  -8  12   1        133.25        133.66         3.52 o                         
  -7  12   1         96.63        100.31         4.14 o                         
  -6  12   1         24.65         24.85         1.39 o                         
  -5  12   1        390.39        408.59         6.63 o                         
  -4  12   1         86.20         93.56         2.11 o                         
  -3  12   1        431.95        454.00         6.51 o                         
  -2  12   1        469.54        473.31         7.11 o                         
  -1  12   1        510.83        505.65         6.18 o                         
   0  12   1         59.88         56.70         1.42 o                         
   1  12   1        521.03        513.85         6.51 o                         
   2  12   1        474.11        491.11         7.06 o                         
   3  12   1        423.48        431.70         7.14 o                         
   4  12   1         86.92         92.09         2.31 o                         
   5  12   1        394.29        405.95         6.70 o                         
   6  12   1         23.44         24.45         1.52 o                         
   7  12   1         99.77         99.37         2.99 o                         
   8  12   1        136.74        130.62         3.81 o                         
   9  12   1        189.92        183.42         4.44 o                         
  10  12   1         31.51         29.44         2.00 o                         
  11  12   1        232.74        229.77         5.48 o                         
  12  12   1         31.80         27.63         2.65 o                         
  13  12   1         90.10         82.41         4.58 o                         
  14  12   1         49.40         48.86         7.83 o                         
  15  12   1         53.63         45.27         6.03 o                         
 -14  13   1         77.15         75.56         5.31 o                         
 -13  13   1          4.93          8.72         8.48 o                         
 -12  13   1        120.40        114.76         6.36 o                         
 -11  13   1         43.94         42.70         5.40 o                         
 -10  13   1         44.58         43.02         3.42 o                         
  -9  13   1          7.96          7.76         2.69 o                         
  -8  13   1        383.20        376.66         8.36 o                         
  -7  13   1         91.93         92.99         3.99 o                         
  -6  13   1        134.89        127.53         3.37 o                         
  -5  13   1         55.62         58.43         2.28 o                         
  -4  13   1        356.01        355.37         6.06 o                         
  -3  13   1        180.36        175.37         2.95 o                         
  -2  13   1        726.59        740.89         9.85 o                         
  -1  13   1         57.18         53.40         1.68 o                         
   0  13   1        377.88        365.77         5.28 o                         
   1  13   1         57.61         53.63         1.66 o                         
   2  13   1        725.15        737.44        11.51 o                         
   3  13   1        179.84        172.27         3.75 o                         
   4  13   1        371.08        377.69         6.73 o                         
   5  13   1         56.28         56.33         2.95 o                         
   6  13   1        136.27        129.18         3.86 o                         
   7  13   1         90.29         90.98         3.06 o                         
   8  13   1        375.87        371.86         7.26 o                         
   9  13   1          8.21          8.69         1.70 o                         
  10  13   1         46.23         42.70         2.58 o                         
  11  13   1         42.95         41.90         3.11 o                         
  12  13   1        123.50        138.56         6.46 o                         
  13  13   1          5.28          5.61         3.45 o                         
  14  13   1         72.35         74.26         5.31 o                         
 -14  14   1         25.58         19.95         5.09 o                         
 -13  14   1         79.90         71.23         5.23 o                         
 -12  14   1         45.78         56.34         4.57 o                         
 -11  14   1         25.15         17.62         3.44 o                         
 -10  14   1         62.89         62.50         4.63 o                         
  -9  14   1         43.73         44.04         3.38 o                         
  -8  14   1        156.09        150.38         5.65 o                         
  -7  14   1        250.47        250.75         7.28 o                         
  -6  14   1        402.01        402.34         9.89 o                         
  -5  14   1        191.68        178.98         4.50 o                         
  -4  14   1        137.43        136.27         3.27 o                         
  -3  14   1         13.48         12.40         1.44 o                         
  -2  14   1        107.64        107.26         2.89 o                         
  -1  14   1        325.76        319.22         5.57 o                         
   0  14   1        171.90        173.35         3.35 o                         
   1  14   1        323.86        317.26         5.73 o                         
   2  14   1        102.74         97.86         2.86 o                         
   3  14   1         13.49         14.22         1.42 o                         
   4  14   1        134.58        132.35         3.36 o                         
   5  14   1        190.03        183.35         4.18 o                         
   6  14   1        399.27        391.98         7.48 o                         
   7  14   1        255.44        255.20         5.54 o                         
   8  14   1        152.10        140.63         5.36 o                         
   9  14   1         44.36         44.36         3.09 o                         
  10  14   1         63.85         65.58        10.85 o                         
  11  14   1         28.27         30.55         3.66 o                         
  12  14   1         42.70         50.63         4.53 o                         
  13  14   1         79.91         67.39         5.29 o                         
  14  14   1         26.64         21.79         5.03 o                         
 -13  15   1          5.17         12.68         6.16 o                         
 -12  15   1          7.95         10.80         5.45 o                         
 -11  15   1         45.72         50.93         4.94 o                         
 -10  15   1         54.40         46.43         7.75 o                         
  -9  15   1        441.23        448.70        12.02 o                         
  -8  15   1          6.77          7.12         3.13 o                         
  -7  15   1          7.30          4.09         5.45 o                         
  -6  15   1         29.49         30.66         3.04 o                         
  -5  15   1          7.83          8.21         2.34 o                         
  -4  15   1         37.82         36.49         3.79 o                         
  -3  15   1        957.83        978.16        21.58 o                         
  -2  15   1          0.17         -1.06         1.18 o                         
  -1  15   1         68.28         71.40         2.45 o                         
   0  15   1          9.21         10.92         1.51 o                         
   1  15   1         68.90         69.41         2.92 o                         
   2  15   1          0.16         -1.29         1.29 o                         
   3  15   1        960.26        965.63        18.33 o                         
   4  15   1         37.77         40.11         2.45 o                         
   5  15   1          7.22          7.92         1.96 o                         
   6  15   1         29.29         34.75         2.67 o                         
   7  15   1          8.44         11.27         4.13 o                         
   8  15   1          6.60          6.75         2.96 o                         
   9  15   1        431.16        444.83        19.35 o                         
  10  15   1         55.80         47.51         4.32 o                         
  11  15   1         45.34         51.77         5.71 o                         
  12  15   1          7.94          5.91        10.47 o                         
  13  15   1          5.89          5.10         7.74 o                         
 -11  16   1         10.58         12.12         5.68 o                         
 -10  16   1         69.83         60.62         6.11 o                         
  -9  16   1         61.23         51.22         4.16 o                         
  -8  16   1         14.41         15.22         4.29 o                         
  -7  16   1        160.85        159.40         6.65 o                         
  -6  16   1        176.44        171.01         6.82 o                         
  -5  16   1        137.09        149.03         6.24 o                         
  -4  16   1         61.26         58.30         3.84 o                         
  -3  16   1         24.25         19.12         2.84 o                         
  -2  16   1         42.78         40.77         3.37 o                         
  -1  16   1        256.81        256.37         6.50 o                         
   0  16   1        116.26        116.58         3.81 o                         
   1  16   1        258.84        267.15         5.84 o                         
   2  16   1         45.68         42.14         3.10 o                         
   3  16   1         25.41         24.58         2.12 o                         
   4  16   1         57.30         53.38         3.71 o                         
   5  16   1        136.07        142.47         6.08 o                         
   6  16   1        177.88        186.16         6.88 o                         
   7  16   1        165.36        153.74         8.45 o                         
   8  16   1         16.84         20.58         4.47 o                         
   9  16   1         62.26         61.31         7.21 o                         
  10  16   1         71.36         66.95         6.40 o                         
  11  16   1         10.43         13.19         7.39 o                         
 -10  17   1         23.81         21.54         4.78 o                         
  -9  17   1          0.83         -0.12         6.52 o                         
  -8  17   1        123.68        130.96         9.34 o                         
  -7  17   1          1.33          3.33         3.36 o                         
  -6  17   1        145.78        141.26         6.93 o                         
  -5  17   1         27.57         26.52         3.58 o                         
  -4  17   1        118.90        110.04         7.16 o                         
  -3  17   1         92.54         91.68         5.72 o                         
  -2  17   1        400.19        417.97        11.38 o                         
  -1  17   1         55.63         53.27         3.96 o                         
   0  17   1        151.49        156.12         5.14 o                         
   1  17   1         54.86         63.66         3.68 o                         
   2  17   1        404.13        427.51        11.28 o                         
   3  17   1         94.99         98.56         5.81 o                         
   4  17   1        113.22        117.68         6.18 o                         
   5  17   1         27.09         28.72         3.74 o                         
   6  17   1        141.69        143.53         6.94 o                         
   7  17   1          1.21         -1.09         3.31 o                         
   8  17   1        122.88        126.74        12.93 o                         
   9  17   1          1.06         -0.88         6.68 o                         
  10  17   1         22.09         21.64         7.74 o                         
  -8  18   1          8.22          5.62         5.28 o                         
  -7  18   1         30.32         35.47         4.88 o                         
  -6  18   1          1.63         -0.10         4.49 o                         
  -5  18   1         45.33         51.92         4.59 o                         
  -4  18   1         81.75         92.57         6.63 o                         
  -3  18   1          3.58          3.77         3.47 o                         
  -2  18   1         56.38         64.35         4.63 o                         
  -1  18   1         30.28         38.54         4.18 o                         
   0  18   1         12.25         14.11         3.50 o                         
   1  18   1         27.19         26.49         3.75 o                         
   2  18   1         56.57         51.96         4.80 o                         
   3  18   1          3.76          2.78         4.49 o                         
   4  18   1         83.75         82.23         7.71 o                         
   5  18   1         45.79         49.78         5.41 o                         
   6  18   1          1.58          1.22         4.29 o                         
   7  18   1         32.28         37.57         6.33 o                         
   8  18   1          7.20          6.08         5.33 o                         
  -6  19   1         15.72         28.90         6.33 o                         
  -5  19   1         42.02         40.33         5.91 o                         
  -4  19   1          9.67         12.31         5.10 o                         
  -3  19   1          8.02          9.02         4.79 o                         
  -2  19   1          2.08         -0.36         3.94 o                         
  -1  19   1        121.11        131.65         7.83 o                         
   0  19   1          4.34          9.05         4.72 o                         
   1  19   1        118.92        123.36         9.21 o                         
   2  19   1          2.29          1.50         5.80 o                         
   3  19   1          9.29         14.41         5.04 o                         
   4  19   1          9.57         15.66         5.04 o                         
   5  19   1         40.14         37.48         5.85 o                         
   6  19   1         16.13          8.23         5.41 o                         
  -3  20   1         10.12         24.79         8.31 o                         
  -2  20   1        162.26        164.42        15.48 o                         
  -1  20   1         14.89         20.59         5.90 o                         
   0  20   1         43.99         45.94         6.53 o                         
   1  20   1         17.48         14.21         5.91 o                         
   2  20   1        161.62        158.89        11.38 o                         
   3  20   1         10.99         12.20         7.81 o                         
   0   0   2       1904.15       1919.25        22.60 o                         
   1   0   2        311.77        292.05         3.36 o                         
   2   0   2       3047.43       3213.94        46.58 o                         
   3   0   2         38.91         41.27         0.73 o                         
   4   0   2         36.17         37.01         1.05 o                         
   5   0   2        532.47        623.51         7.07 o                         
   6   0   2       4148.48       4148.98        68.84 o                         
   7   0   2         47.52         63.44         1.23 o                         
   8   0   2         99.41        104.90         1.90 o                         
   9   0   2        392.19        373.93         5.46 o                         
  10   0   2        333.78        319.32         5.78 o                         
  11   0   2          0.14         -0.73         0.95 o                         
  12   0   2       1246.30       1309.59        23.95 o                         
  13   0   2         58.69         47.84         3.34 o                         
  14   0   2         72.13         68.39         5.50 o                         
  15   0   2          0.16         -0.96         2.67 o                         
  16   0   2         48.36         49.67         4.65 o                         
  17   0   2         49.32         53.62         5.08 o                         
  18   0   2          2.43          3.70         4.60 o                         
  19   0   2        120.26        125.22        15.75 o                         
 -19   1   2          2.19         -3.22         5.91 o                         
 -18   1   2          0.84         -4.54         4.54 o                         
 -17   1   2         37.27         37.33         4.79 o                         
 -16   1   2         60.37         53.47         5.28 o                         
 -15   1   2        459.97        463.11        14.26 o                         
 -14   1   2         91.37         87.52         5.35 o                         
 -13   1   2        227.11        228.35         8.56 o                         
 -12   1   2         46.35         52.59         3.11 o                         
 -11   1   2        376.47        371.30         7.56 o                         
 -10   1   2       1439.21       1492.67        23.78 o                         
  -9   1   2       1482.45       1483.21        19.98 o                         
  -8   1   2        810.37        846.54        11.52 o                         
  -7   1   2        192.15        185.38         2.47 o                         
  -6   1   2        540.41        646.65         7.33 o                         
  -5   1   2       1008.20       1008.77        13.41 o                         
  -4   1   2       2531.59       2553.99        34.97 o                         
  -3   1   2       1513.46       1447.90        21.05 o                         
  -2   1   2       5287.54       5427.17        67.62 o                         
  -1   1   2        264.48        271.60         3.49 o                         
   0   1   2       1714.06       1731.33        16.34 o                         
   1   1   2        246.48        254.11         2.97 o                         
   2   1   2       5247.38       5440.82        67.66 o                         
   3   1   2       1482.16       1349.49        15.51 o                         
   4   1   2       2549.30       2589.91        31.04 o                         
   5   1   2        995.94        992.48        11.68 o                         
   6   1   2        539.55        638.76         7.35 o                         
   7   1   2        184.40        177.62         2.46 o                         
   8   1   2        798.13        838.43        12.44 o                         
   9   1   2       1467.55       1476.57        21.60 o                         
  10   1   2       1410.52       1460.12        26.59 o                         
  11   1   2        383.81        383.15         7.68 o                         
  12   1   2         47.14         49.44         2.97 o                         
  13   1   2        224.73        223.51         7.96 o                         
  14   1   2         90.49         89.50         5.91 o                         
  15   1   2        468.30        463.51        14.32 o                         
  16   1   2         63.00         52.19         4.60 o                         
  17   1   2         36.57         38.96         4.98 o                         
  18   1   2          0.95         -0.79         4.48 o                         
  19   1   2          1.82          6.51         8.71 o                         
 -19   2   2          4.83          5.26         7.12 o                         
 -18   2   2         22.99         19.07         5.45 o                         
 -17   2   2        118.10        125.93         8.39 o                         
 -16   2   2         11.36          8.88         3.23 o                         
 -15   2   2         37.09         32.84         7.21 o                         
 -14   2   2        208.74        206.83         7.83 o                         
 -13   2   2         18.58         21.86         3.70 o                         
 -12   2   2         48.37         48.63         3.07 o                         
 -11   2   2       1028.47       1018.04        19.06 o                         
 -10   2   2         55.58         50.52         1.96 o                         
  -9   2   2         25.06         23.45         1.60 o                         
  -8   2   2        257.47        263.25         3.93 o                         
  -7   2   2       1543.06       1565.00        19.63 o                         
  -6   2   2        556.36        629.41         8.12 o                         
  -5   2   2       1115.30       1030.10        12.29 o                         
  -4   2   2       1594.13       1691.00        18.68 o                         
  -3   2   2       2721.71       2969.58        31.67 o                         
  -2   2   2       2982.08       3033.27        56.18 o                         
  -1   2   2       3751.33       3910.33        43.95 o                         
   0   2   2        747.00        663.05         5.52 o                         
   1   2   2       3775.78       3997.77        55.44 o                         
   2   2   2       2966.50       3054.92        32.35 o                         
   3   2   2       2754.54       2989.06        47.03 o                         
   4   2   2       1591.00       1663.76        18.57 o                         
   5   2   2       1130.72       1048.06        11.68 o                         
   6   2   2        559.04        639.24         6.95 o                         
   7   2   2       1546.49       1568.18        19.67 o                         
   8   2   2        258.05        267.32         4.34 o                         
   9   2   2         30.76         30.49         1.31 o                         
  10   2   2         59.06         47.49         2.12 o                         
  11   2   2       1037.13       1078.72        43.67 o                         
  12   2   2         47.25         45.29         3.15 o                         
  13   2   2         20.56         22.32         2.39 o                         
  14   2   2        204.89        198.04         8.20 o                         
  15   2   2         35.96         37.05         3.73 o                         
  16   2   2         11.31          4.30         3.78 o                         
  17   2   2        117.65        128.59         9.06 o                         
  18   2   2         23.59         21.31         6.60 o                         
  19   2   2          4.89          6.64         7.21 o                         
 -19   3   2         77.14         76.95         7.59 o                         
 -18   3   2         41.92         47.22         5.83 o                         
 -17   3   2         32.54         28.76         4.48 o                         
 -16   3   2         12.72         15.71         4.31 o                         
 -15   3   2        106.91        110.05         9.76 o                         
 -14   3   2        343.70        353.94         9.18 o                         
 -13   3   2        359.71        363.87         9.15 o                         
 -12   3   2       1048.31       1082.33        25.11 o                         
 -11   3   2        803.36        800.54        14.88 o                         
 -10   3   2        279.34        279.82         5.78 o                         
  -9   3   2        459.83        437.13         8.37 o                         
  -8   3   2       1031.69        989.69        15.82 o                         
  -7   3   2       1694.15       1648.08        22.27 o                         
  -6   3   2       2627.78       2523.65        33.61 o                         
  -5   3   2       3984.50       4117.97        45.70 o                         
  -4   3   2         90.14         92.30         1.34 o                         
  -3   3   2        570.36        605.71         6.65 o                         
  -2   3   2        180.88        181.35         1.75 o                         
  -1   3   2       1035.12        959.62         9.17 o                         
   0   3   2      20845.02      19678.46       549.68 o                         
   1   3   2        990.02        914.36         8.53 o                         
   2   3   2        182.85        179.96         2.16 o                         
   3   3   2        592.93        631.24         6.97 o                         
   4   3   2         97.06         98.35         1.23 o                         
   5   3   2       3963.15       4102.67        71.92 o                         
   6   3   2       2662.64       2537.48        28.15 o                         
   7   3   2       1695.20       1678.07        19.68 o                         
   8   3   2       1010.00        977.10        12.54 o                         
   9   3   2        470.03        442.70         6.90 o                         
  10   3   2        282.16        282.96         5.85 o                         
  11   3   2        791.51        799.64        15.01 o                         
  12   3   2       1045.15       1081.75        20.03 o                         
  13   3   2        354.28        368.48        11.45 o                         
  14   3   2        344.04        353.62        11.57 o                         
  15   3   2        105.52         97.64         6.22 o                         
  16   3   2         13.42          9.94         3.61 o                         
  17   3   2         34.22         33.89         4.91 o                         
  18   3   2         41.62         37.13         5.56 o                         
  19   3   2         79.05         74.19         7.51 o                         
 -18   4   2          8.36         13.93         5.59 o                         
 -17   4   2          6.24          0.29         4.29 o                         
 -16   4   2        114.99        112.43        20.85 o                         
 -15   4   2          2.26         -2.80         2.80 o                         
 -14   4   2        110.79        109.02         4.74 o                         
 -13   4   2         84.03         86.69         4.85 o                         
 -12   4   2        482.32        487.75        18.63 o                         
 -11   4   2         14.06         15.75         1.66 o                         
 -10   4   2        692.80        685.77        12.69 o                         
  -9   4   2        216.59        222.79         5.73 o                         
  -8   4   2        216.79        201.57         3.42 o                         
  -7   4   2        279.39        294.13         4.29 o                         
  -6   4   2        723.15        753.94         8.51 o                         
  -5   4   2        465.57        514.32         5.39 o                         
  -4   4   2       1475.27       1488.45        15.35 o                         
  -3   4   2        417.48        479.61         4.88 o                         
  -2   4   2       4023.66       4078.43        36.26 o                         
  -1   4   2       1078.82       1128.59         9.90 o                         
   0   4   2        169.13        261.98         2.41 o                         
   1   4   2       1071.18       1114.53        11.96 o                         
   2   4   2       4049.15       4194.38        43.27 o                         
   3   4   2        428.20        496.18         5.35 o                         
   4   4   2       1532.09       1528.61        15.37 o                         
   5   4   2        462.39        509.13         5.64 o                         
   6   4   2        690.12        736.35         9.00 o                         
   7   4   2        279.91        295.12         3.83 o                         
   8   4   2        220.20        208.98         2.90 o                         
   9   4   2        212.98        215.16         3.57 o                         
  10   4   2        676.28        677.69        12.82 o                         
  11   4   2         14.26         18.96         1.59 o                         
  12   4   2        485.34        491.61        14.07 o                         
  13   4   2         85.10         88.30         7.74 o                         
  14   4   2        110.62        115.25         8.62 o                         
  15   4   2          1.62         -2.74         2.74 o                         
  16   4   2        113.48        111.72         7.40 o                         
  17   4   2          5.83          0.21         4.21 o                         
  18   4   2          8.46         15.30         9.50 o                         
 -18   5   2        141.39        146.66        10.99 o                         
 -17   5   2         23.03         17.56         4.90 o                         
 -16   5   2         31.55         37.19         4.54 o                         
 -15   5   2        113.50        108.52        13.90 o                         
 -14   5   2        158.43        147.67         6.77 o                         
 -13   5   2        515.09        523.20        12.20 o                         
 -12   5   2         42.90         45.16         3.33 o                         
 -11   5   2        431.11        438.44        10.16 o                         
 -10   5   2        100.54         99.59         2.52 o                         
  -9   5   2        305.03        282.62         4.67 o                         
  -8   5   2        385.00        393.36         6.45 o                         
  -7   5   2       2168.55       2025.35        29.75 o                         
  -6   5   2        976.64        982.98        13.18 o                         
  -5   5   2       3525.12       3361.24        34.51 o                         
  -4   5   2        310.76        329.75         3.26 o                         
  -3   5   2        490.12        542.49         5.22 o                         
  -2   5   2        671.57        673.32         5.91 o                         
  -1   5   2       1605.57       1473.94        13.05 o                         
   0   5   2        865.26        832.07         7.39 o                         
   1   5   2       1627.76       1494.98        14.52 o                         
   2   5   2        692.39        697.64         7.75 o                         
   3   5   2        481.19        534.91         5.64 o                         
   4   5   2        300.57        321.72         3.54 o                         
   5   5   2       3531.33       3373.52        32.79 o                         
   6   5   2        946.28        967.08        11.64 o                         
   7   5   2       2217.04       2093.29        25.83 o                         
   8   5   2        367.83        367.65         6.86 o                         
   9   5   2        313.42        294.61         5.28 o                         
  10   5   2        105.62        101.32         3.31 o                         
  11   5   2        430.70        444.14        10.23 o                         
  12   5   2         47.34         52.95         5.45 o                         
  13   5   2        516.89        525.67        21.14 o                         
  14   5   2        154.14        144.82         9.50 o                         
  15   5   2        111.74        112.28         6.72 o                         
  16   5   2         31.54         27.08         4.29 o                         
  17   5   2         22.26         17.76         6.95 o                         
  18   5   2        142.21        158.49        11.05 o                         
 -18   6   2          3.77          5.10         7.56 o                         
 -17   6   2         21.69         25.98         9.67 o                         
 -16   6   2          5.88          3.74         3.90 o                         
 -15   6   2         85.48         77.76         6.41 o                         
 -14   6   2         76.44         68.43         5.40 o                         
 -13   6   2          6.76          4.81         1.89 o                         
 -12   6   2         74.37         62.28         3.36 o                         
 -11   6   2       1151.22       1175.88        22.86 o                         
 -10   6   2          0.83          0.97         0.87 o                         
  -9   6   2        110.88         99.58         2.13 o                         
  -8   6   2         94.81         82.92         1.97 o                         
  -7   6   2        243.01        246.92         5.24 o                         
  -6   6   2        518.96        566.83         7.76 o                         
  -5   6   2       2404.55       2347.82        26.38 o                         
  -4   6   2        459.39        488.98         5.05 o                         
  -3   6   2         51.67         69.18         0.84 o                         
  -2   6   2         77.87         87.20         1.01 o                         
  -1   6   2       4619.38       4587.19        50.02 o                         
   0   6   2        563.19        606.65         5.65 o                         
   1   6   2       4688.19       4609.04        62.01 o                         
   2   6   2         84.73         92.46         1.40 o                         
   3   6   2         46.01         63.02         1.03 o                         
   4   6   2        458.73        500.33         5.27 o                         
   5   6   2       2403.94       2393.54        27.88 o                         
   6   6   2        520.88        555.07         6.96 o                         
   7   6   2        266.10        268.92         3.89 o                         
   8   6   2         87.74         74.01         1.70 o                         
   9   6   2        109.24        102.58         2.81 o                         
  10   6   2          1.33          0.11         1.15 o                         
  11   6   2       1162.42       1157.27        30.27 o                         
  12   6   2         74.07         72.66         5.98 o                         
  13   6   2          5.41          3.52         3.34 o                         
  14   6   2         78.97         69.06         5.41 o                         
  15   6   2         84.58         78.81         6.47 o                         
  16   6   2          5.46          0.62         4.08 o                         
  17   6   2         25.09         30.70         5.20 o                         
  18   6   2          3.74          3.04         5.04 o                         
 -18   7   2          7.22         15.30         8.79 o                         
 -17   7   2         64.66         82.46         7.65 o                         
 -16   7   2        115.16        105.35         6.90 o                         
 -15   7   2        175.67        167.29         6.91 o                         
 -14   7   2         60.04         51.76         6.42 o                         
 -13   7   2          8.33          9.49         2.06 o                         
 -12   7   2         78.74         82.53         3.12 o                         
 -11   7   2        266.99        261.38         5.17 o                         
 -10   7   2        770.49        762.35        11.66 o                         
  -9   7   2        366.30        385.64         5.73 o                         
  -8   7   2       1508.05       1471.24        19.89 o                         
  -7   7   2        234.23        239.93         3.68 o                         
  -6   7   2        262.72        241.34         3.37 o                         
  -5   7   2        968.14        984.13        11.86 o                         
  -4   7   2       3882.56       3654.14        37.22 o                         
  -3   7   2       1967.72       1901.31        19.45 o                         
  -2   7   2       1411.80       1400.21        13.90 o                         
  -1   7   2        160.27        158.10         1.73 o                         
   0   7   2          7.14         11.21         0.46 o                         
   1   7   2        165.46        161.14         1.90 o                         
   2   7   2       1439.89       1440.65        16.75 o                         
   3   7   2       1979.02       1918.56        21.38 o                         
   4   7   2       3877.17       3701.31        42.74 o                         
   5   7   2        961.30        998.36        12.64 o                         
   6   7   2        248.77        228.20         3.86 o                         
   7   7   2        237.73        240.83         4.40 o                         
   8   7   2       1534.73       1482.41        24.23 o                         
   9   7   2        358.04        372.98         7.54 o                         
  10   7   2        774.96        770.81        14.32 o                         
  11   7   2        269.06        265.35         6.87 o                         
  12   7   2         76.13         77.92         3.72 o                         
  13   7   2          7.98          9.99         2.67 o                         
  14   7   2         59.62         61.29         4.12 o                         
  15   7   2        176.43        170.74        10.21 o                         
  16   7   2        115.41        117.19         6.66 o                         
  17   7   2         65.24         69.43        13.02 o                         
  18   7   2          8.00          2.63         5.89 o                         
 -17   8   2         63.85         63.71         7.65 o                         
 -16   8   2        287.09        282.26        43.04 o                         
 -15   8   2         36.21         34.13         3.78 o                         
 -14   8   2         16.76         13.80         2.74 o                         
 -13   8   2         71.13         66.88         4.23 o                         
 -12   8   2         77.30         74.28         2.99 o                         
 -11   8   2        102.21         99.11         2.91 o                         
 -10   8   2        209.00        206.31         3.60 o                         
  -9   8   2         76.58         81.58         1.97 o                         
  -8   8   2        136.55        135.68         2.18 o                         
  -7   8   2        168.78        166.65         2.45 o                         
  -6   8   2       1021.65       1062.37        13.45 o                         
  -5   8   2        143.25        159.12         2.12 o                         
  -4   8   2        297.94        290.93         3.43 o                         
  -3   8   2        681.94        719.68         7.85 o                         
  -2   8   2         11.29         11.75         0.44 o                         
  -1   8   2        401.96        463.70         4.76 o                         
   0   8   2        474.97        490.70         4.51 o                         
   1   8   2        402.96        464.72         5.22 o                         
   2   8   2          9.78          9.44         0.54 o                         
   3   8   2        680.25        718.51         8.79 o                         
   4   8   2        305.69        300.88         5.17 o                         
   5   8   2        145.03        155.98         2.87 o                         
   6   8   2       1025.15       1051.97        14.40 o                         
   7   8   2        173.83        167.76         2.83 o                         
   8   8   2        140.10        135.15         2.89 o                         
   9   8   2         73.82         76.83         2.31 o                         
  10   8   2        203.99        193.90         5.52 o                         
  11   8   2        100.76         99.10         3.90 o                         
  12   8   2         83.82         75.61         3.87 o                         
  13   8   2         68.10         60.81         4.09 o                         
  14   8   2         15.44         15.03         2.77 o                         
  15   8   2         37.44         35.55         4.29 o                         
  16   8   2        286.98        291.67        11.89 o                         
  17   8   2         63.51         60.91         6.51 o                         
 -17   9   2         34.40         38.26         6.38 o                         
 -16   9   2         24.39         23.46         4.97 o                         
 -15   9   2         99.23         99.71         6.44 o                         
 -14   9   2         78.58         73.86         6.02 o                         
 -13   9   2        128.00        123.56         4.08 o                         
 -12   9   2         29.24         29.76         2.12 o                         
 -11   9   2        194.16        190.24         3.60 o                         
 -10   9   2        122.65        120.88         2.61 o                         
  -9   9   2        338.36        345.88         5.00 o                         
  -8   9   2         58.11         56.83         1.48 o                         
  -7   9   2        589.65        579.64         6.75 o                         
  -6   9   2        223.88        218.57         3.20 o                         
  -5   9   2       1378.65       1356.08        16.35 o                         
  -4   9   2        855.94        861.39         9.73 o                         
  -3   9   2       1543.99       1489.36        15.90 o                         
  -2   9   2        719.77        725.57         7.23 o                         
  -1   9   2       2346.42       2264.11        21.42 o                         
   0   9   2        857.36        849.17         8.18 o                         
   1   9   2       2310.91       2279.93        25.39 o                         
   2   9   2        700.57        702.54         8.79 o                         
   3   9   2       1532.33       1477.36        18.77 o                         
   4   9   2        851.91        827.90        18.08 o                         
   5   9   2       1399.79       1394.34        20.10 o                         
   6   9   2        217.43        211.43         3.91 o                         
   7   9   2        586.16        562.32         8.87 o                         
   8   9   2         62.73         59.44         1.73 o                         
   9   9   2        348.77        356.16         6.40 o                         
  10   9   2        118.46        114.52         3.14 o                         
  11   9   2        194.28        190.49         4.31 o                         
  12   9   2         26.77         25.13         1.81 o                         
  13   9   2        127.42        126.03         4.08 o                         
  14   9   2         79.84         76.92         5.11 o                         
  15   9   2         94.57         86.14         9.76 o                         
  16   9   2         26.38         26.59         3.55 o                         
  17   9   2         35.32         33.99         4.47 o                         
 -16  10   2         82.93         92.24         8.20 o                         
 -15  10   2         31.94         32.45         5.08 o                         
 -14  10   2         31.11         30.08         3.77 o                         
 -13  10   2         38.11         36.68         2.44 o                         
 -12  10   2          3.75          2.36         1.98 o                         
 -11  10   2         79.22         80.96         3.07 o                         
 -10  10   2        107.37        100.81         2.76 o                         
  -9  10   2        263.24        262.07         4.25 o                         
  -8  10   2        195.88        190.07         3.32 o                         
  -7  10   2        208.45        205.01         3.35 o                         
  -6  10   2          0.12          0.90         0.57 o                         
  -5  10   2        132.99        136.25         2.18 o                         
  -4  10   2        121.96        118.76         1.88 o                         
  -3  10   2       1376.72       1400.97        15.86 o                         
  -2  10   2        100.75        104.27         1.43 o                         
  -1  10   2        350.99        348.03         3.82 o                         
   0  10   2         40.48         40.84         1.15 o                         
   1  10   2        338.95        338.82         4.68 o                         
   2  10   2        104.43        108.69         1.87 o                         
   3  10   2       1379.22       1410.34        19.11 o                         
   4  10   2        118.18        110.63         2.71 o                         
   5  10   2        147.32        153.10         2.88 o                         
   6  10   2          0.28          0.58         1.17 o                         
   7  10   2        202.87        189.24         4.01 o                         
   8  10   2        190.03        186.08         4.62 o                         
   9  10   2        261.76        257.79         5.95 o                         
  10  10   2        109.28        103.29         3.23 o                         
  11  10   2         73.47         74.96         3.14 o                         
  12  10   2          3.82          4.58         1.62 o                         
  13  10   2         39.90         35.34         2.48 o                         
  14  10   2         33.17         36.69         3.04 o                         
  15  10   2         33.59         32.79         3.37 o                         
  16  10   2         82.22         76.79         5.50 o                         
 -16  11   2          7.55          9.09         5.84 o                         
 -15  11   2         69.61         71.23         6.47 o                         
 -14  11   2        171.50        170.60         7.18 o                         
 -13  11   2          1.26         -0.59         2.67 o                         
 -12  11   2        442.90        413.23        16.22 o                         
 -11  11   2        160.71        162.77         4.33 o                         
 -10  11   2         80.66         76.99         2.90 o                         
  -9  11   2         22.65         19.25         1.50 o                         
  -8  11   2        130.32        134.67         3.43 o                         
  -7  11   2        187.81        201.21         3.79 o                         
  -6  11   2       1143.21       1155.40        17.67 o                         
  -5  11   2         49.20         51.21         1.55 o                         
  -4  11   2          4.21          1.97         0.52 o                         
  -3  11   2        153.89        163.03         2.29 o                         
  -2  11   2        529.00        543.01         5.81 o                         
  -1  11   2        240.05        244.49         2.75 o                         
   0  11   2       3639.56       3549.23        37.69 o                         
   1  11   2        236.00        239.58         3.34 o                         
   2  11   2        527.46        536.33         8.42 o                         
   3  11   2        157.30        163.33         2.88 o                         
   4  11   2          4.84          4.24         0.80 o                         
   5  11   2         49.69         49.51         1.69 o                         
   6  11   2       1149.77       1134.22        18.76 o                         
   7  11   2        184.59        192.46         4.23 o                         
   8  11   2        138.21        142.59         3.52 o                         
   9  11   2         22.41         16.34         1.57 o                         
  10  11   2         78.97         67.88         3.03 o                         
  11  11   2        158.96        161.49         4.38 o                         
  12  11   2        462.51        436.29         8.41 o                         
  13  11   2          1.87         -1.29         2.13 o                         
  14  11   2        170.31        164.29         5.53 o                         
  15  11   2         69.48         70.01         5.25 o                         
  16  11   2          7.57          8.22        12.14 o                         
 -15  12   2         17.64         14.16         5.72 o                         
 -14  12   2        107.71        115.31         6.99 o                         
 -13  12   2         12.89          9.35         3.14 o                         
 -12  12   2        140.22        136.10         8.44 o                         
 -11  12   2        151.98        148.50         5.84 o                         
 -10  12   2         13.98         12.07         2.09 o                         
  -9  12   2         56.26         51.52         2.87 o                         
  -8  12   2        277.41        276.27         5.60 o                         
  -7  12   2          9.66         13.30         1.34 o                         
  -6  12   2        254.02        266.15         4.76 o                         
  -5  12   2         57.85         57.83         1.75 o                         
  -4  12   2        598.79        612.91         8.65 o                         
  -3  12   2         73.60         71.87         1.71 o                         
  -2  12   2        504.21        516.62         5.91 o                         
  -1  12   2        412.10        416.50         4.59 o                         
   0  12   2          2.18          3.31         0.64 o                         
   1  12   2        405.98        402.47         6.18 o                         
   2  12   2        514.94        537.41        10.99 o                         
   3  12   2         79.06         77.56         1.93 o                         
   4  12   2        591.23        594.20         9.34 o                         
   5  12   2         54.69         50.18         2.15 o                         
   6  12   2        257.71        271.18         5.32 o                         
   7  12   2          9.22         12.97         1.39 o                         
   8  12   2        278.61        278.74         5.68 o                         
   9  12   2         58.13         48.91         3.29 o                         
  10  12   2         18.13         13.34         1.76 o                         
  11  12   2        149.49        140.31         4.35 o                         
  12  12   2        141.15        125.25         4.54 o                         
  13  12   2         13.40          9.06         2.43 o                         
  14  12   2        104.10        109.96         8.84 o                         
  15  12   2         17.43         11.48         5.28 o                         
 -14  13   2          8.49         13.92         7.51 o                         
 -13  13   2         32.30         36.85         4.05 o                         
 -12  13   2         99.09         90.42         6.05 o                         
 -11  13   2        261.80        246.68         8.15 o                         
 -10  13   2          5.23          3.24         3.38 o                         
  -9  13   2         62.20         63.14         4.25 o                         
  -8  13   2         63.34         73.52         5.77 o                         
  -7  13   2        219.42        214.71         6.64 o                         
  -6  13   2          9.17          7.86         1.21 o                         
  -5  13   2        667.64        673.51        13.55 o                         
  -4  13   2         61.59         60.33         1.74 o                         
  -3  13   2        632.01        648.21         8.66 o                         
  -2  13   2        154.13        158.00         3.59 o                         
  -1  13   2       1476.82       1492.70        20.45 o                         
   0  13   2         16.99         17.09         1.00 o                         
   1  13   2       1513.46       1505.53        22.28 o                         
   2  13   2        155.80        164.05         3.85 o                         
   3  13   2        642.20        646.51        10.14 o                         
   4  13   2         61.64         58.15         3.02 o                         
   5  13   2        661.40        659.68        11.42 o                         
   6  13   2          9.16          8.83         1.31 o                         
   7  13   2        234.15        237.70         5.04 o                         
   8  13   2         60.68         65.33         3.01 o                         
   9  13   2         64.47         60.19         2.78 o                         
  10  13   2          5.11          4.42         1.84 o                         
  11  13   2        269.30        266.39         6.23 o                         
  12  13   2        100.79        103.01         7.57 o                         
  13  13   2         34.89         33.89         4.13 o                         
  14  13   2          7.56         14.29         4.13 o                         
 -14  14   2         75.81         51.84         6.83 o                         
 -13  14   2         35.88         32.45         4.95 o                         
 -12  14   2         57.30         53.24         4.58 o                         
 -11  14   2         85.71         85.65         5.28 o                         
 -10  14   2          5.90          4.85         2.74 o                         
  -9  14   2         91.50         84.78         5.07 o                         
  -8  14   2         65.94         64.23         7.18 o                         
  -7  14   2         14.67         18.06         2.33 o                         
  -6  14   2         29.72         31.51         2.25 o                         
  -5  14   2        215.99        208.59         5.29 o                         
  -4  14   2        199.79        199.46         4.49 o                         
  -3  14   2         13.36         12.16         1.12 o                         
  -2  14   2        169.45        175.75         3.87 o                         
  -1  14   2        375.59        381.54         7.50 o                         
   0  14   2        107.70        107.44         2.96 o                         
   1  14   2        380.79        385.24         7.42 o                         
   2  14   2        161.08        161.33         3.72 o                         
   3  14   2         14.92         10.84         1.39 o                         
   4  14   2        199.22        195.55         4.33 o                         
   5  14   2        217.55        207.59         4.62 o                         
   6  14   2         30.87         35.53         2.02 o                         
   7  14   2         15.48         18.57         1.76 o                         
   8  14   2         64.80         62.79         3.80 o                         
   9  14   2         91.00         91.46         3.81 o                         
  10  14   2          6.13          5.92         2.53 o                         
  11  14   2         89.97        101.98         6.24 o                         
  12  14   2         57.21         62.52         4.59 o                         
  13  14   2         37.07         36.75         6.05 o                         
  14  14   2         77.15         66.15         9.50 o                         
 -13  15   2         27.88         20.35         6.34 o                         
 -12  15   2          5.79          7.08         5.26 o                         
 -11  15   2          9.23         12.93         4.60 o                         
 -10  15   2        381.38        358.49        10.93 o                         
  -9  15   2         60.69         57.96         4.83 o                         
  -8  15   2        280.19        275.50        15.28 o                         
  -7  15   2          1.62          2.46         2.35 o                         
  -6  15   2         64.08         66.96         4.51 o                         
  -5  15   2         59.26         60.61         4.09 o                         
  -4  15   2        449.22        452.46        11.38 o                         
  -3  15   2         68.03         71.66         3.44 o                         
  -2  15   2        482.61        484.98         9.94 o                         
  -1  15   2         27.56         29.14         2.09 o                         
   0  15   2         17.82         19.83         1.76 o                         
   1  15   2         27.89         27.62         1.87 o                         
   2  15   2        477.74        464.96         8.83 o                         
   3  15   2         69.75         75.82         3.30 o                         
   4  15   2        451.85        454.45        14.54 o                         
   5  15   2         60.68         59.79         3.11 o                         
   6  15   2         61.17         58.54         3.35 o                         
   7  15   2          1.56          1.29         2.60 o                         
   8  15   2        284.58        277.47        10.58 o                         
   9  15   2         62.11         59.33         5.21 o                         
  10  15   2        378.78        381.20        13.37 o                         
  11  15   2          9.81          5.64         4.77 o                         
  12  15   2          5.91          9.67         7.04 o                         
  13  15   2         28.90         46.61         8.80 o                         
 -11  16   2         18.78         18.34         5.42 o                         
 -10  16   2         74.60         77.41         5.15 o                         
  -9  16   2         28.79         35.00         3.99 o                         
  -8  16   2         11.90         11.78         3.31 o                         
  -7  16   2         45.20         39.19         3.76 o                         
  -6  16   2         31.57         31.54         3.39 o                         
  -5  16   2         22.86         17.08         2.84 o                         
  -4  16   2        176.11        178.72         6.68 o                         
  -3  16   2         19.33         20.16         2.93 o                         
  -2  16   2          1.04          4.23         1.84 o                         
  -1  16   2         73.62         69.80         3.66 o                         
   0  16   2         70.94         69.12         3.18 o                         
   1  16   2         69.77         67.96         3.25 o                         
   2  16   2          0.36          3.51         3.31 o                         
   3  16   2         18.11         19.72         2.12 o                         
   4  16   2        179.01        178.28         5.21 o                         
   5  16   2         20.71         18.78         2.37 o                         
   6  16   2         29.18         30.45         4.46 o                         
   7  16   2         44.83         40.09         4.58 o                         
   8  16   2         10.87          9.19         4.29 o                         
   9  16   2         30.48         31.84         6.68 o                         
  10  16   2         73.39         70.90         8.62 o                         
  11  16   2         18.47         21.46         7.39 o                         
 -10  17   2          4.64         -0.04         7.66 o                         
  -9  17   2         46.63         49.41         4.93 o                         
  -8  17   2         19.92         27.34         4.14 o                         
  -7  17   2        201.66        196.49         8.14 o                         
  -6  17   2         18.17         20.16         5.36 o                         
  -5  17   2        372.70        371.93        10.79 o                         
  -4  17   2         50.98         44.30         3.85 o                         
  -3  17   2        196.05        195.67         7.43 o                         
  -2  17   2         55.10         58.25         5.35 o                         
  -1  17   2        292.38        289.40         7.17 o                         
   0  17   2         25.25         23.44         2.50 o                         
   1  17   2        283.76        269.38         6.33 o                         
   2  17   2         55.66         48.77         3.28 o                         
   3  17   2        195.40        199.30         7.28 o                         
   4  17   2         50.42         46.44         3.99 o                         
   5  17   2        378.13        376.19        12.94 o                         
   6  17   2         18.57         17.93         4.10 o                         
   7  17   2        202.02        211.04         9.56 o                         
   8  17   2         19.56         24.98         7.04 o                         
   9  17   2         46.78         57.70         8.97 o                         
  10  17   2          4.39         -0.88         7.56 o                         
  -8  18   2         16.11         12.32         4.70 o                         
  -7  18   2          9.98          8.57         5.07 o                         
  -6  18   2         77.83         70.98         5.26 o                         
  -5  18   2         25.54         25.48         4.10 o                         
  -4  18   2          2.99          1.12         3.52 o                         
  -3  18   2         44.55         46.83         4.28 o                         
  -2  18   2         79.02         86.64         5.60 o                         
  -1  18   2          4.15          1.95         3.82 o                         
   0  18   2          0.03          0.35         3.18 o                         
   1  18   2          4.67          2.57         3.71 o                         
   2  18   2         75.20         79.36         6.51 o                         
   3  18   2         42.34         46.43         5.16 o                         
   4  18   2          2.31          3.39         7.65 o                         
   5  18   2         25.23         26.29         4.85 o                         
   6  18   2         75.12         83.15         7.27 o                         
   7  18   2         10.59          9.64         5.01 o                         
   8  18   2         16.91         11.22         7.04 o                         
  -6  19   2        147.52        150.00        10.75 o                         
  -5  19   2         16.44         18.23         4.80 o                         
  -4  19   2         34.40         38.00         4.97 o                         
  -3  19   2          7.03         -1.04         4.22 o                         
  -2  19   2         11.37          6.73         4.15 o                         
  -1  19   2         12.85         11.62         7.29 o                         
   0  19   2        129.40        141.02         9.46 o                         
   1  19   2         13.28         11.77         5.80 o                         
   2  19   2         12.64         11.07         4.72 o                         
   3  19   2          7.07          9.80         4.79 o                         
   4  19   2         34.33         27.58         5.43 o                         
   5  19   2         16.30         21.71         5.47 o                         
   6  19   2        144.62        127.69        10.08 o                         
  -3  20   2         69.08         87.79        12.84 o                         
  -2  20   2         28.66         30.39         6.33 o                         
  -1  20   2         48.63         35.78         6.10 o                         
   0  20   2          2.05          0.25         8.18 o                         
   1  20   2         49.57         43.94         6.77 o                         
   2  20   2         30.23         24.30         6.59 o                         
   1   0   3      18340.48      16818.68       416.82 o                         
   2   0   3        813.86        812.31         9.18 o                         
   3   0   3       2672.64       2817.13        30.03 o                         
   4   0   3        199.40        228.55         2.70 o                         
   5   0   3       3409.62       3353.07        50.87 o                         
   6   0   3         86.63         99.88         1.43 o                         
   7   0   3       7990.59       8392.13        98.27 o                         
   8   0   3        113.22        109.78         2.12 o                         
   9   0   3        272.16        277.20         4.99 o                         
  10   0   3        176.63        161.22         3.38 o                         
  11   0   3        114.24        127.65         3.47 o                         
  12   0   3         41.49         42.15         2.86 o                         
  13   0   3       1479.18       1541.08        32.65 o                         
  14   0   3         12.33         10.76         2.31 o                         
  15   0   3          2.74         -1.58         3.69 o                         
  16   0   3        114.76        108.61         7.08 o                         
  17   0   3         20.31         26.64         5.37 o                         
  18   0   3         94.15        113.93         9.25 o                         
  19   0   3        133.93        141.04        17.07 o                         
 -19   1   3         11.68         15.24         6.51 o                         
 -18   1   3         46.39         43.22         5.72 o                         
 -17   1   3          7.03          7.83         3.98 o                         
 -16   1   3         31.95         29.23         4.15 o                         
 -15   1   3        101.01        103.11         6.27 o                         
 -14   1   3        523.29        524.42        12.51 o                         
 -13   1   3        307.50        314.92         8.27 o                         
 -12   1   3        563.70        590.38        13.26 o                         
 -11   1   3        228.13        249.89         5.37 o                         
 -10   1   3         83.14         73.29         2.56 o                         
  -9   1   3        119.59        106.41         3.16 o                         
  -8   1   3       1396.88       1416.82        20.72 o                         
  -7   1   3        548.09        573.90         6.90 o                         
  -6   1   3        325.51        413.67         4.91 o                         
  -5   1   3       5969.78       6615.62        73.33 o                         
  -4   1   3        201.78        210.46         2.45 o                         
  -3   1   3         36.97         37.20         0.66 o                         
  -2   1   3       1035.45        976.18        14.60 o                         
  -1   1   3       2972.96       3176.26        32.19 o                         
   0   1   3       1004.44       1016.33        12.78 o                         
   1   1   3       2996.93       3147.87        40.24 o                         
   2   1   3       1027.26        950.22        11.32 o                         
   3   1   3         37.55         37.54         0.63 o                         
   4   1   3        216.80        226.38         2.90 o                         
   5   1   3       5934.40       6563.34        90.55 o                         
   6   1   3        342.65        434.94         4.94 o                         
   7   1   3        524.13        556.42         7.67 o                         
   8   1   3       1380.94       1431.90        19.18 o                         
   9   1   3        116.94        102.52         2.88 o                         
  10   1   3         84.44         76.03         2.57 o                         
  11   1   3        230.95        242.53         5.45 o                         
  12   1   3        577.28        574.67        13.23 o                         
  13   1   3        302.26        314.80         8.71 o                         
  14   1   3        509.95        513.99        12.54 o                         
  15   1   3        102.88        109.08         9.33 o                         
  16   1   3         31.55         31.86         4.08 o                         
  17   1   3          6.49          7.85         4.40 o                         
  18   1   3         46.62         48.98         5.97 o                         
  19   1   3         12.23         17.86         6.06 o                         
 -19   2   3         22.69         21.37         6.45 o                         
 -18   2   3         26.57         17.01         5.29 o                         
 -17   2   3         85.45         76.41         5.96 o                         
 -16   2   3         33.94         32.00         4.17 o                         
 -15   2   3          4.28          8.92         3.05 o                         
 -14   2   3        478.36        496.23        26.95 o                         
 -13   2   3         12.27          6.31         1.91 o                         
 -12   2   3        102.29         99.54         6.94 o                         
 -11   2   3        157.60        159.94         3.94 o                         
 -10   2   3        551.13        536.01        10.06 o                         
  -9   2   3        342.83        341.34         6.99 o                         
  -8   2   3       1298.16       1278.51        19.13 o                         
  -7   2   3        307.29        318.00         4.56 o                         
  -6   2   3       1071.79       1097.21        13.20 o                         
  -5   2   3         34.37         44.41         0.82 o                         
  -4   2   3       1145.67       1133.01        11.78 o                         
  -3   2   3       1485.27       1570.66        24.60 o                         
  -2   2   3        920.61        915.99         9.48 o                         
  -1   2   3        208.38        221.02         2.26 o                         
   0   2   3        183.74        200.98         2.08 o                         
   1   2   3        208.30        220.14         2.59 o                         
   2   2   3        962.46        950.59        11.64 o                         
   3   2   3       1485.26       1516.61        19.22 o                         
   4   2   3       1190.79       1182.93        15.92 o                         
   5   2   3         36.73         46.27         0.80 o                         
   6   2   3       1066.98       1132.37        12.56 o                         
   7   2   3        309.79        319.02         4.31 o                         
   8   2   3       1302.87       1289.58        17.36 o                         
   9   2   3        341.36        351.11         5.58 o                         
  10   2   3        531.88        523.71         9.05 o                         
  11   2   3        154.64        158.42         3.60 o                         
  12   2   3         96.88         98.74         3.99 o                         
  13   2   3         12.70         10.05         2.11 o                         
  14   2   3        474.36        489.11        12.03 o                         
  15   2   3          4.02          4.22         4.22 o                         
  16   2   3         31.58         25.51         3.83 o                         
  17   2   3         83.53         72.28         5.98 o                         
  18   2   3         27.29         28.02         5.26 o                         
  19   2   3         22.72         19.79         6.24 o                         
 -19   3   3         63.50         56.83         8.97 o                         
 -18   3   3        127.79        136.43        10.01 o                         
 -17   3   3         96.17         99.57         7.29 o                         
 -16   3   3         75.16         76.18         6.11 o                         
 -15   3   3         93.64         98.22         5.00 o                         
 -14   3   3        165.52        165.63        10.73 o                         
 -13   3   3        255.30        251.31         6.97 o                         
 -12   3   3        339.41        339.30        10.21 o                         
 -11   3   3         28.56         23.45         1.67 o                         
 -10   3   3        472.93        476.67         9.11 o                         
  -9   3   3        562.54        580.19        10.99 o                         
  -8   3   3        862.89        876.26        11.96 o                         
  -7   3   3        505.77        523.07         8.06 o                         
  -6   3   3        691.23        747.28         8.60 o                         
  -5   3   3        277.12        284.38         3.12 o                         
  -4   3   3       1045.98       1070.46        11.93 o                         
  -3   3   3       1081.33       1071.14        10.98 o                         
  -2   3   3        912.70        946.43        10.64 o                         
  -1   3   3       4044.95       4173.54        38.89 o                         
   0   3   3       2297.71       2487.84        19.58 o                         
   1   3   3       4070.95       4230.52        41.08 o                         
   2   3   3        948.36        993.37        10.83 o                         
   3   3   3       1099.90       1084.94        13.47 o                         
   4   3   3       1026.12       1058.13        12.56 o                         
   5   3   3        255.38        260.82         3.11 o                         
   6   3   3        700.88        760.11         8.21 o                         
   7   3   3        519.88        549.43         6.64 o                         
   8   3   3        852.23        878.93        11.27 o                         
   9   3   3        580.58        594.17         8.34 o                         
  10   3   3        474.63        472.24         8.24 o                         
  11   3   3         25.18         22.36         1.62 o                         
  12   3   3        343.49        342.61         8.57 o                         
  13   3   3        247.23        243.27         7.07 o                         
  14   3   3        164.20        172.62         7.51 o                         
  15   3   3         88.68         87.09         8.97 o                         
  16   3   3         77.01         81.50         6.95 o                         
  17   3   3         98.47         97.90        15.83 o                         
  18   3   3        129.40        123.24         9.95 o                         
  19   3   3         61.38         62.36         7.56 o                         
 -18   4   3         28.49         26.91         5.85 o                         
 -17   4   3        129.67        124.71         8.77 o                         
 -16   4   3         12.73          5.69         3.42 o                         
 -15   4   3        375.69        379.81        10.09 o                         
 -14   4   3         71.23         71.78         5.15 o                         
 -13   4   3         25.85         27.65         2.40 o                         
 -12   4   3         37.81         40.89         3.13 o                         
 -11   4   3        262.10        268.22        10.95 o                         
 -10   4   3         82.00         89.12         2.61 o                         
  -9   4   3       3003.85       2900.42        46.09 o                         
  -8   4   3        509.81        545.75         8.16 o                         
  -7   4   3        155.30        152.71         2.49 o                         
  -6   4   3        294.19        322.06         4.26 o                         
  -5   4   3        346.87        383.26         4.31 o                         
  -4   4   3        794.79        916.30         9.50 o                         
  -3   4   3       9084.62       9331.24        98.12 o                         
  -2   4   3       1498.52       1522.71        15.10 o                         
  -1   4   3         20.20         27.16         0.50 o                         
   0   4   3        286.22        299.80         2.66 o                         
   1   4   3         15.61         21.75         0.39 o                         
   2   4   3       1526.61       1580.12        14.60 o                         
   3   4   3       9184.88       9274.01       129.92 o                         
   4   4   3        810.68        933.70        10.42 o                         
   5   4   3        347.41        388.34         4.53 o                         
   6   4   3        285.53        316.68         4.06 o                         
   7   4   3        141.02        136.18         2.20 o                         
   8   4   3        508.43        540.24         7.18 o                         
   9   4   3       2944.08       2946.25        62.09 o                         
  10   4   3         85.81         88.80         2.53 o                         
  11   4   3        267.61        278.68         6.02 o                         
  12   4   3         40.05         39.04         2.70 o                         
  13   4   3         28.16         28.80         4.05 o                         
  14   4   3         72.55         87.95         6.08 o                         
  15   4   3        377.91        387.02        17.78 o                         
  16   4   3         12.94          9.19         3.87 o                         
  17   4   3        133.27        142.47         9.06 o                         
  18   4   3         27.51         26.02         5.70 o                         
 -18   5   3         90.74         94.83         7.77 o                         
 -17   5   3        153.27        155.14         9.71 o                         
 -16   5   3         78.58         96.61         8.18 o                         
 -15   5   3         56.76         64.64         5.48 o                         
 -14   5   3        236.23        239.96         8.62 o                         
 -13   5   3          9.34          6.64         2.00 o                         
 -12   5   3        502.14        502.51        11.49 o                         
 -11   5   3        132.13        132.35         7.35 o                         
 -10   5   3        511.93        509.35         8.74 o                         
  -9   5   3         99.79        101.70         2.16 o                         
  -8   5   3       2067.84       1990.23        29.28 o                         
  -7   5   3        257.26        257.88         4.08 o                         
  -6   5   3         29.26         35.38         0.92 o                         
  -5   5   3        659.36        675.66         7.71 o                         
  -4   5   3       1922.07       1859.62        17.45 o                         
  -3   5   3         38.25         47.38         0.64 o                         
  -2   5   3       1518.10       1476.43        12.83 o                         
  -1   5   3        371.37        370.60         3.44 o                         
   0   5   3          1.70          1.38         0.21 o                         
   1   5   3        356.99        358.31         3.58 o                         
   2   5   3       1472.53       1422.81        15.47 o                         
   3   5   3         33.02         40.14         0.78 o                         
   4   5   3       1883.72       1842.20        21.16 o                         
   5   5   3        660.10        678.54         8.25 o                         
   6   5   3         25.43         31.15         0.83 o                         
   7   5   3        261.08        256.00         3.43 o                         
   8   5   3       2120.96       2061.30        27.26 o                         
   9   5   3        106.83        110.63         2.44 o                         
  10   5   3        523.36        515.64         8.88 o                         
  11   5   3        127.83        120.29         4.29 o                         
  12   5   3        494.50        487.57        11.66 o                         
  13   5   3          8.30         12.43         2.87 o                         
  14   5   3        237.94        238.14        12.32 o                         
  15   5   3         59.98         68.61         8.80 o                         
  16   5   3         77.80         99.40        10.20 o                         
  17   5   3        149.66        156.31         9.81 o                         
  18   5   3         89.30         99.43        10.82 o                         
 -18   6   3         85.82         72.84        10.03 o                         
 -17   6   3         60.78         58.70         6.02 o                         
 -16   6   3         46.88         45.07         5.08 o                         
 -15   6   3         47.87         45.85         4.57 o                         
 -14   6   3        209.46        210.55         6.66 o                         
 -13   6   3        393.81        397.02         9.78 o                         
 -12   6   3       1009.45       1000.20        36.52 o                         
 -11   6   3        117.78        116.12         3.40 o                         
 -10   6   3         19.38         19.39         1.31 o                         
  -9   6   3         20.96         21.68         1.14 o                         
  -8   6   3        270.15        269.34         4.36 o                         
  -7   6   3        498.13        518.23         8.32 o                         
  -6   6   3       1430.41       1390.57        16.40 o                         
  -5   6   3        228.37        237.58         2.82 o                         
  -4   6   3       1003.25        991.93        10.75 o                         
  -3   6   3         59.59         59.88         0.79 o                         
  -2   6   3        128.03        136.49         1.35 o                         
  -1   6   3        486.02        509.47         4.54 o                         
   0   6   3       2109.53       1986.26        17.47 o                         
   1   6   3        497.42        526.39         5.23 o                         
   2   6   3        130.09        137.67         1.74 o                         
   3   6   3         60.33         60.80         1.06 o                         
   4   6   3       1008.77       1005.21        11.31 o                         
   5   6   3        230.02        243.93         4.14 o                         
   6   6   3       1416.06       1374.59        17.47 o                         
   7   6   3        490.62        502.51         6.74 o                         
   8   6   3        267.90        270.99         4.95 o                         
   9   6   3         21.06         21.49         1.17 o                         
  10   6   3         19.50         19.69         1.29 o                         
  11   6   3        120.74        119.90         6.07 o                         
  12   6   3       1032.27       1047.75        37.58 o                         
  13   6   3        394.49        391.46        16.91 o                         
  14   6   3        205.16        220.70        11.79 o                         
  15   6   3         47.64         48.77         4.53 o                         
  16   6   3         47.49         40.45         6.01 o                         
  17   6   3         59.43         59.40         4.70 o                         
  18   6   3         89.54         67.48         6.45 o                         
 -18   7   3         14.11         17.06        10.73 o                         
 -17   7   3         31.25         44.15         8.27 o                         
 -16   7   3        125.33        123.39         7.11 o                         
 -15   7   3         36.19         31.50         3.45 o                         
 -14   7   3         75.08         85.19         4.69 o                         
 -13   7   3        197.48        202.65         6.22 o                         
 -12   7   3        163.94        161.84         4.29 o                         
 -11   7   3        160.17        160.43         4.12 o                         
 -10   7   3        121.58        118.77         3.08 o                         
  -9   7   3        175.35        170.57         2.91 o                         
  -8   7   3          3.90          4.61         0.69 o                         
  -7   7   3        858.87        860.03        11.12 o                         
  -6   7   3         57.27         67.07         1.28 o                         
  -5   7   3        434.06        443.52         5.47 o                         
  -4   7   3        233.30        255.16         2.86 o                         
  -3   7   3         34.06         36.08         0.69 o                         
  -2   7   3        208.51        228.72         2.33 o                         
  -1   7   3        563.57        560.57         5.70 o                         
   0   7   3         25.86         14.86         0.50 o                         
   1   7   3        551.33        547.95         5.88 o                         
   2   7   3        201.89        221.61         2.84 o                         
   3   7   3         33.65         37.91         0.91 o                         
   4   7   3        234.38        262.16         3.49 o                         
   5   7   3        426.96        435.27         5.24 o                         
   6   7   3         57.05         68.29         1.40 o                         
   7   7   3        881.37        875.74        11.94 o                         
   8   7   3          3.97          3.68         0.81 o                         
   9   7   3        178.49        171.57         3.85 o                         
  10   7   3        124.91        116.28         3.94 o                         
  11   7   3        160.97        158.29         4.93 o                         
  12   7   3        158.86        152.83         5.10 o                         
  13   7   3        201.23        204.65         7.71 o                         
  14   7   3         76.45         75.61         5.72 o                         
  15   7   3         37.94         34.49         3.30 o                         
  16   7   3        129.27        124.91         6.89 o                         
  17   7   3         29.99         27.07         5.03 o                         
  18   7   3         12.80          5.40         5.66 o                         
 -17   8   3         36.01         40.77         5.97 o                         
 -16   8   3         39.38         41.89         5.51 o                         
 -15   8   3         21.11         15.12         3.05 o                         
 -14   8   3         82.23         96.77         5.43 o                         
 -13   8   3        804.70        806.49        15.57 o                         
 -12   8   3        122.24        120.17         3.23 o                         
 -11   8   3        149.46        148.54         3.39 o                         
 -10   8   3         18.64         17.61         1.11 o                         
  -9   8   3        294.60        285.72         4.98 o                         
  -8   8   3         10.57         16.88         0.74 o                         
  -7   8   3       1265.33       1302.10        16.48 o                         
  -6   8   3        510.87        516.24         6.08 o                         
  -5   8   3        891.33        868.00        10.37 o                         
  -4   8   3         85.65         86.25         1.20 o                         
  -3   8   3        827.90        802.95         8.93 o                         
  -2   8   3          5.38         10.20         0.62 o                         
  -1   8   3       1825.66       1732.59        17.02 o                         
   0   8   3        608.87        626.74         6.07 o                         
   1   8   3       1802.43       1745.37        23.49 o                         
   2   8   3          4.46          8.39         0.67 o                         
   3   8   3        862.40        846.87         9.98 o                         
   4   8   3         86.42         83.31         2.19 o                         
   5   8   3        858.46        840.97        15.46 o                         
   6   8   3        509.35        513.57         7.28 o                         
   7   8   3       1267.78       1293.04        19.03 o                         
   8   8   3          9.74         13.42         1.47 o                         
   9   8   3        302.20        298.16        10.24 o                         
  10   8   3         18.78         18.07         1.51 o                         
  11   8   3        152.38        158.02         4.88 o                         
  12   8   3        121.06        122.24         4.61 o                         
  13   8   3        817.24        811.20        22.00 o                         
  14   8   3         82.15         86.33         5.07 o                         
  15   8   3         21.30         19.62         3.79 o                         
  16   8   3         39.07         36.17         5.16 o                         
  17   8   3         36.53         38.98         4.55 o                         
 -17   9   3         33.81         30.90         6.38 o                         
 -16   9   3        122.43        119.62         9.50 o                         
 -15   9   3         62.61         73.94         9.06 o                         
 -14   9   3        428.54        414.83        11.28 o                         
 -13   9   3         66.45         62.97         3.29 o                         
 -12   9   3        265.84        267.54         4.75 o                         
 -11   9   3        403.98        406.87         6.39 o                         
 -10   9   3        456.13        444.63         6.68 o                         
  -9   9   3         49.09         47.84         1.63 o                         
  -8   9   3        839.30        837.76        14.56 o                         
  -7   9   3        291.87        309.47         4.06 o                         
  -6   9   3        117.91        124.21         1.71 o                         
  -5   9   3        197.54        189.96         2.70 o                         
  -4   9   3       1426.24       1510.69        16.90 o                         
  -3   9   3         71.01         74.89         1.19 o                         
  -2   9   3        708.34        671.12         7.08 o                         
  -1   9   3        536.71        535.92         6.27 o                         
   0   9   3        279.12        283.38         3.02 o                         
   1   9   3        530.82        540.96         6.71 o                         
   2   9   3        706.04        676.35         8.29 o                         
   3   9   3         70.72         74.49         1.68 o                         
   4   9   3       1410.25       1486.77        21.97 o                         
   5   9   3        203.29        191.69         3.42 o                         
   6   9   3        115.45        119.21         2.70 o                         
   7   9   3        293.81        304.56         5.01 o                         
   8   9   3        824.38        803.97        13.61 o                         
   9   9   3         48.76         44.69         2.03 o                         
  10   9   3        452.95        441.12         7.99 o                         
  11   9   3        414.97        420.31         8.57 o                         
  12   9   3        267.32        275.18         6.39 o                         
  13   9   3         63.82         65.05         3.77 o                         
  14   9   3        422.65        418.44        10.90 o                         
  15   9   3         61.49         53.06         4.13 o                         
  16   9   3        125.89        122.72         7.42 o                         
  17   9   3         33.89         24.58         4.09 o                         
 -16  10   3        244.01        228.84        12.38 o                         
 -15  10   3         39.18         30.59         5.22 o                         
 -14  10   3        136.92        130.79         8.27 o                         
 -13  10   3         22.46         20.66         2.61 o                         
 -12  10   3         17.14         19.55         2.35 o                         
 -11  10   3        105.79        107.17         3.06 o                         
 -10  10   3        618.81        613.21         9.61 o                         
  -9  10   3         96.72         93.32         2.18 o                         
  -8  10   3        773.09        794.79        11.05 o                         
  -7  10   3         70.29         66.60         1.72 o                         
  -6  10   3         38.51         36.97         1.12 o                         
  -5  10   3         64.26         71.86         1.41 o                         
  -4  10   3        509.24        492.67         6.34 o                         
  -3  10   3        171.66        174.40         2.15 o                         
  -2  10   3        939.58        953.16         9.95 o                         
  -1  10   3        208.16        223.51         3.38 o                         
   0  10   3         29.01         30.77         1.10 o                         
   1  10   3        210.58        225.76         3.15 o                         
   2  10   3        933.43        965.19        17.23 o                         
   3  10   3        165.17        170.06         4.22 o                         
   4  10   3        499.19        481.29         7.66 o                         
   5  10   3         60.74         65.04         1.98 o                         
   6  10   3         35.78         31.69         1.60 o                         
   7  10   3         71.04         63.53         2.55 o                         
   8  10   3        776.70        766.77        14.81 o                         
   9  10   3         98.55         89.71         4.44 o                         
  10  10   3        604.27        592.06        11.95 o                         
  11  10   3        110.18        115.08         4.01 o                         
  12  10   3         15.90         18.36         1.91 o                         
  13  10   3         22.75         24.65         2.29 o                         
  14  10   3        136.37        135.62         5.51 o                         
  15  10   3         39.40         35.97         4.01 o                         
  16  10   3        243.33        228.47         8.15 o                         
 -16  11   3         42.20         36.43         6.72 o                         
 -15  11   3        297.76        307.67        12.88 o                         
 -14  11   3         42.87         32.27         3.91 o                         
 -13  11   3        154.76        151.71         6.50 o                         
 -12  11   3        213.21        212.78         7.09 o                         
 -11  11   3        251.17        250.74         6.50 o                         
 -10  11   3        248.02        245.90         6.13 o                         
  -9  11   3        169.02        164.77         3.94 o                         
  -8  11   3         11.27         10.71         0.98 o                         
  -7  11   3         20.37         20.99         1.24 o                         
  -6  11   3         26.93         30.39         1.13 o                         
  -5  11   3         71.10         69.64         1.63 o                         
  -4  11   3         25.41         27.21         0.91 o                         
  -3  11   3        155.08        156.37         2.13 o                         
  -2  11   3        215.46        209.42         2.52 o                         
  -1  11   3         60.80         60.31         1.14 o                         
   0  11   3        506.04        518.41         6.98 o                         
   1  11   3         61.09         61.07         1.77 o                         
   2  11   3        214.48        208.03         3.45 o                         
   3  11   3        166.28        157.91         4.20 o                         
   4  11   3         27.44         27.96         1.30 o                         
   5  11   3         67.79         63.58         2.09 o                         
   6  11   3         28.28         28.76         2.56 o                         
   7  11   3         20.66         18.46         2.46 o                         
   8  11   3         11.60         12.87         1.85 o                         
   9  11   3        170.70        164.59         4.55 o                         
  10  11   3        243.04        239.33         5.35 o                         
  11  11   3        254.20        246.61         5.60 o                         
  12  11   3        218.06        216.62         5.44 o                         
  13  11   3        153.57        145.26         4.95 o                         
  14  11   3         43.60         40.68         3.06 o                         
  15  11   3        296.53        284.49         8.77 o                         
  16  11   3         41.67         41.39         6.86 o                         
 -15  12   3         92.38         96.65        14.87 o                         
 -14  12   3         93.35         79.37         5.06 o                         
 -13  12   3         30.20         32.91         3.77 o                         
 -12  12   3        126.06        116.39         5.87 o                         
 -11  12   3        169.69        157.53         6.98 o                         
 -10  12   3         13.47          8.74         2.28 o                         
  -9  12   3        558.19        554.57        12.98 o                         
  -8  12   3        124.96        125.23         4.26 o                         
  -7  12   3          7.64          8.40         1.76 o                         
  -6  12   3         10.14         10.92         0.98 o                         
  -5  12   3         35.98         37.33         1.20 o                         
  -4  12   3        313.87        301.29         4.04 o                         
  -3  12   3        604.69        634.39         7.87 o                         
  -2  12   3        685.67        698.37         8.10 o                         
  -1  12   3          9.41          9.50         0.73 o                         
   0  12   3         46.08         54.00         1.85 o                         
   1  12   3          9.51          8.85         0.94 o                         
   2  12   3        676.79        679.90         9.77 o                         
   3  12   3        597.45        625.89         9.03 o                         
   4  12   3        305.19        283.44         5.57 o                         
   5  12   3         34.56         35.66         1.82 o                         
   6  12   3          8.61          9.37         1.19 o                         
   7  12   3          9.16          9.16         1.33 o                         
   8  12   3        130.09        128.31         3.60 o                         
   9  12   3        544.85        541.26         9.90 o                         
  10  12   3         13.37         12.19         1.78 o                         
  11  12   3        168.38        161.22         4.65 o                         
  12  12   3        122.58        118.89         4.52 o                         
  13  12   3         29.48         32.41         2.83 o                         
  14  12   3         95.13         87.61         5.59 o                         
  15  12   3         94.64         96.09         7.34 o                         
 -14  13   3        192.01        167.41        12.58 o                         
 -13  13   3         22.85         20.94         3.92 o                         
 -12  13   3        140.14        125.07         6.58 o                         
 -11  13   3        134.49        122.88         7.20 o                         
 -10  13   3        280.77        253.61        12.95 o                         
  -9  13   3         37.92         35.32         3.01 o                         
  -8  13   3        346.77        349.14         9.09 o                         
  -7  13   3         22.61         24.43         2.40 o                         
  -6  13   3        125.36        120.63         3.80 o                         
  -5  13   3         16.52         10.88         1.33 o                         
  -4  13   3        308.76        305.19         5.42 o                         
  -3  13   3         52.85         52.71         1.35 o                         
  -2  13   3        226.46        226.86         3.48 o                         
  -1  13   3        312.83        323.70         7.06 o                         
   0  13   3          0.49          0.89         0.96 o                         
   1  13   3        306.11        306.86         5.54 o                         
   2  13   3        221.15        216.46         4.12 o                         
   3  13   3         52.51         51.07         2.01 o                         
   4  13   3        317.30        314.87         5.96 o                         
   5  13   3         14.93         13.51         1.99 o                         
   6  13   3        117.94        107.31         3.28 o                         
   7  13   3         22.92         26.00         2.08 o                         
   8  13   3        338.99        337.99         6.84 o                         
   9  13   3         38.19         36.35         2.26 o                         
  10  13   3        274.40        263.56         6.03 o                         
  11  13   3        132.46        122.07         4.55 o                         
  12  13   3        132.96        131.65         5.07 o                         
  13  13   3         22.96         28.33         4.65 o                         
  14  13   3        196.68        197.65         9.47 o                         
 -13  14   3         98.32         81.38         5.57 o                         
 -12  14   3        236.34        236.71         8.95 o                         
 -11  14   3          9.12          7.27         3.18 o                         
 -10  14   3         67.17         68.94         4.90 o                         
  -9  14   3         44.80         39.91         4.76 o                         
  -8  14   3         63.32         60.83         4.13 o                         
  -7  14   3        251.37        256.29         9.40 o                         
  -6  14   3        687.06        697.74        13.82 o                         
  -5  14   3         88.97         88.29         3.04 o                         
  -4  14   3        124.38        123.92         3.34 o                         
  -3  14   3         24.84         27.08         1.68 o                         
  -2  14   3        116.90        120.75         3.40 o                         
  -1  14   3        212.30        213.55         4.05 o                         
   0  14   3        311.98        325.91         5.83 o                         
   1  14   3        208.52        203.13         4.26 o                         
   2  14   3        114.79        115.09         3.10 o                         
   3  14   3         24.10         27.06         1.81 o                         
   4  14   3        124.58        116.39         3.26 o                         
   5  14   3         88.78         87.58         3.02 o                         
   6  14   3        696.55        708.14        12.25 o                         
   7  14   3        260.78        252.32         6.93 o                         
   8  14   3         64.83         65.64         3.78 o                         
   9  14   3         45.10         45.94         3.27 o                         
  10  14   3         66.48         64.33         3.65 o                         
  11  14   3         10.47         11.97         3.12 o                         
  12  14   3        243.40        244.75         9.98 o                         
  13  14   3        101.12        100.00        13.81 o                         
 -12  15   3         14.29         15.46         4.42 o                         
 -11  15   3        346.27        341.27        10.41 o                         
 -10  15   3        112.06        106.26         5.69 o                         
  -9  15   3        163.45        165.56         6.77 o                         
  -8  15   3         25.02         27.87         3.29 o                         
  -7  15   3        378.25        376.23        10.32 o                         
  -6  15   3         31.55         32.46         3.09 o                         
  -5  15   3        289.86        283.15         8.18 o                         
  -4  15   3        163.76        173.83         5.01 o                         
  -3  15   3         14.08         13.12         1.84 o                         
  -2  15   3         67.14         68.28         3.35 o                         
  -1  15   3         38.53         37.72         2.89 o                         
   0  15   3        230.03        226.02         5.77 o                         
   1  15   3         44.09         47.74         2.16 o                         
   2  15   3         69.47         70.09         2.78 o                         
   3  15   3         13.96         13.66         1.72 o                         
   4  15   3        160.43        162.66         4.87 o                         
   5  15   3        292.24        280.88         6.80 o                         
   6  15   3         30.78         30.42         2.42 o                         
   7  15   3        378.73        383.65         8.68 o                         
   8  15   3         24.06         23.32         2.72 o                         
   9  15   3        164.99        148.51         8.39 o                         
  10  15   3        116.45        108.03        11.08 o                         
  11  15   3        345.49        328.86        18.66 o                         
  12  15   3         14.22          4.05         7.21 o                         
 -11  16   3         64.72         70.77         5.46 o                         
 -10  16   3         14.41         14.21         4.04 o                         
  -9  16   3         33.84         35.20         4.02 o                         
  -8  16   3         82.78         83.55         5.65 o                         
  -7  16   3         80.63         85.51         5.77 o                         
  -6  16   3        261.09        252.10         8.30 o                         
  -5  16   3        117.19        123.15        11.48 o                         
  -4  16   3         25.78         26.06         3.11 o                         
  -3  16   3         43.49         40.43         2.67 o                         
  -2  16   3         43.02         39.90         3.53 o                         
  -1  16   3         50.60         47.53         2.92 o                         
   0  16   3        650.19        624.28        13.76 o                         
   1  16   3         48.66         46.23         2.58 o                         
   2  16   3         44.65         50.34         2.68 o                         
   3  16   3         43.87         41.71         2.59 o                         
   4  16   3         24.61         25.70         2.37 o                         
   5  16   3        115.85        111.45         5.13 o                         
   6  16   3        260.02        270.45        19.06 o                         
   7  16   3         79.73         84.62         9.68 o                         
   8  16   3         83.09        108.20        10.91 o                         
   9  16   3         34.94         32.37         7.39 o                         
  10  16   3         14.30          4.05         6.33 o                         
  11  16   3         64.38         61.04         9.50 o                         
 -10  17   3        127.87        138.68         8.72 o                         
  -9  17   3         12.00         18.05         4.26 o                         
  -8  17   3        256.12        257.55         9.70 o                         
  -7  17   3          1.64          3.53         3.42 o                         
  -6  17   3        112.52        112.31         6.60 o                         
  -5  17   3         30.75         30.82         3.65 o                         
  -4  17   3        143.93        146.72         7.97 o                         
  -3  17   3         49.13         50.00         4.08 o                         
  -2  17   3        199.21        200.52         6.89 o                         
  -1  17   3         20.36         19.87         2.50 o                         
   0  17   3          2.53          1.42         2.13 o                         
   1  17   3         20.11         16.41         2.44 o                         
   2  17   3        205.79        218.00         6.86 o                         
   3  17   3         49.55         49.38         3.43 o                         
   4  17   3        144.97        139.05         8.97 o                         
   5  17   3         30.61         28.48         5.72 o                         
   6  17   3        116.23        106.11         7.56 o                         
   7  17   3          1.62         -0.70         5.45 o                         
   8  17   3        254.58        261.90        16.54 o                         
   9  17   3         11.77          8.97         7.21 o                         
  10  17   3        131.02        133.02        15.31 o                         
  -8  18   3         71.08         76.63         5.83 o                         
  -7  18   3          3.65         -0.40         4.30 o                         
  -6  18   3         66.57         77.05         5.35 o                         
  -5  18   3          6.94          5.81         3.77 o                         
  -4  18   3        163.61        155.83         7.72 o                         
  -3  18   3         90.68         87.97        11.90 o                         
  -2  18   3         99.55         87.30         6.47 o                         
  -1  18   3          5.43          5.04         2.66 o                         
   0  18   3          4.07          6.02         3.40 o                         
   1  18   3          5.22          2.07         3.34 o                         
   2  18   3        101.68         90.60         7.58 o                         
   3  18   3         93.50         85.84         6.76 o                         
   4  18   3        171.87        172.69         9.21 o                         
   5  18   3          6.47          4.84         4.35 o                         
   6  18   3         64.38         63.45         5.84 o                         
   7  18   3          3.73          5.82         4.71 o                         
   8  18   3         74.79         65.93         6.52 o                         
  -6  19   3         18.84         28.59         5.29 o                         
  -5  19   3          6.33         13.17         4.82 o                         
  -4  19   3          3.21          2.32         4.43 o                         
  -3  19   3          2.69         -3.31         5.51 o                         
  -2  19   3         34.71         37.64         4.71 o                         
  -1  19   3          4.38         11.71         4.21 o                         
   0  19   3          2.49          6.58         4.04 o                         
   1  19   3          3.92          4.29         4.47 o                         
   2  19   3         35.67         37.36         5.59 o                         
   3  19   3          3.05          2.64         5.28 o                         
   4  19   3          3.63          4.66         6.42 o                         
   5  19   3          5.87          2.35         5.21 o                         
   6  19   3         18.67         21.71         6.24 o                         
  -2  20   3         50.69         56.02         9.59 o                         
  -1  20   3         24.40         36.89         5.91 o                         
   0  20   3          0.24         14.25         8.09 o                         
   1  20   3         23.78         22.15         6.27 o                         
   2  20   3         49.36         81.58        10.16 o                         
   0   0   4       3476.92       3620.02        52.91 o                         
   1   0   4        667.51        615.26         6.06 o                         
   2   0   4       4205.63       4520.73        50.52 o                         
   3   0   4       1572.72       1596.37        21.41 o                         
   4   0   4       1353.81       1316.85        14.00 o                         
   5   0   4       1197.31       1291.34        14.48 o                         
   6   0   4        919.96        973.84        11.60 o                         
   7   0   4          0.12          1.60         0.52 o                         
   8   0   4        151.68        132.79         2.68 o                         
   9   0   4         24.07         28.05         1.37 o                         
  10   0   4          1.55          1.58         1.07 o                         
  11   0   4          2.12          2.56         1.11 o                         
  12   0   4        533.53        549.05        12.61 o                         
  13   0   4        163.47        159.81         5.41 o                         
  14   0   4        480.03        473.31        11.66 o                         
  15   0   4        282.10        284.86        10.14 o                         
  16   0   4          1.72          4.75         4.75 o                         
  17   0   4          0.18         -3.61         3.61 o                         
  18   0   4        104.17        103.02         8.11 o                         
  19   0   4          4.40         15.72         6.19 o                         
 -19   1   4         10.50         24.21         7.21 o                         
 -18   1   4        124.03        113.59         8.49 o                         
 -17   1   4         89.90         82.48         6.02 o                         
 -16   1   4         52.32         52.71         4.90 o                         
 -15   1   4         48.71         41.80         3.92 o                         
 -14   1   4         42.66         49.35         3.42 o                         
 -13   1   4        133.16        132.78         4.93 o                         
 -12   1   4        104.88        112.13         4.12 o                         
 -11   1   4         80.75         71.31         3.45 o                         
 -10   1   4        679.51        697.95        16.49 o                         
  -9   1   4        754.76        748.45        12.54 o                         
  -8   1   4        427.58        440.05        10.75 o                         
  -7   1   4         52.96         58.62         1.21 o                         
  -6   1   4         39.91         44.34         0.89 o                         
  -5   1   4         93.09        102.39         1.55 o                         
  -4   1   4        376.75        351.67         3.68 o                         
  -3   1   4       1914.09       1920.68        23.57 o                         
  -2   1   4       2050.45       2054.21        25.97 o                         
  -1   1   4       2677.94       2847.47        39.51 o                         
   0   1   4       5155.04       5508.59        51.76 o                         
   1   1   4       2658.73       2832.28        27.88 o                         
   2   1   4       2071.81       2060.58        33.76 o                         
   3   1   4       1996.68       2049.90        30.55 o                         
   4   1   4        362.90        342.09         4.36 o                         
   5   1   4         88.61         94.29         1.41 o                         
   6   1   4         48.27         53.21         1.03 o                         
   7   1   4         47.55         53.24         1.68 o                         
   8   1   4        425.67        445.14         8.80 o                         
   9   1   4        783.20        787.04        12.61 o                         
  10   1   4        663.57        674.38        11.42 o                         
  11   1   4         80.21         68.58         3.31 o                         
  12   1   4        102.74        103.56         4.13 o                         
  13   1   4        134.82        127.96         4.91 o                         
  14   1   4         45.25         50.53         3.46 o                         
  15   1   4         46.38         46.66         7.65 o                         
  16   1   4         55.52         66.67         7.39 o                         
  17   1   4         88.78         80.05         7.48 o                         
  18   1   4        123.64        121.82         9.79 o                         
  19   1   4         11.22          5.21         5.88 o                         
 -19   2   4        159.70        173.56        12.29 o                         
 -18   2   4         25.38         26.95         5.33 o                         
 -17   2   4        212.07        217.01        10.20 o                         
 -16   2   4         11.77          7.21         3.48 o                         
 -15   2   4        436.27        450.57        14.06 o                         
 -14   2   4          6.60          6.57         2.35 o                         
 -13   2   4        969.78        987.39        21.42 o                         
 -12   2   4         80.98         73.90         3.56 o                         
 -11   2   4        735.93        733.02        15.39 o                         
 -10   2   4         51.76         58.80         1.91 o                         
  -9   2   4       1437.52       1390.36        22.34 o                         
  -8   2   4        107.59         99.02         1.83 o                         
  -7   2   4       2541.75       2423.34        30.67 o                         
  -6   2   4         19.89         23.32         0.65 o                         
  -5   2   4       4891.52       4961.48        50.27 o                         
  -4   2   4        287.94        317.18         3.39 o                         
  -3   2   4       1062.90       1023.37        10.48 o                         
  -2   2   4        479.99        507.49         6.12 o                         
  -1   2   4       5864.66       5925.79        57.75 o                         
   0   2   4        268.57        254.60         2.65 o                         
   1   2   4       5889.17       5910.29        57.74 o                         
   2   2   4        475.19        502.86         5.74 o                         
   3   2   4       1068.60       1020.50        19.12 o                         
   4   2   4        292.33        321.32         4.81 o                         
   5   2   4       4905.73       4939.23        80.14 o                         
   6   2   4         21.77         25.21         0.71 o                         
   7   2   4       2579.57       2462.71        39.70 o                         
   8   2   4        109.08         99.11         2.23 o                         
   9   2   4       1450.29       1401.65        22.39 o                         
  10   2   4         51.27         59.59         2.93 o                         
  11   2   4        708.90        691.01        16.93 o                         
  12   2   4         81.26         79.31         3.69 o                         
  13   2   4        979.78        975.27        21.49 o                         
  14   2   4          6.68          6.98         2.32 o                         
  15   2   4        444.17        454.04        11.75 o                         
  16   2   4         11.63         14.78         5.28 o                         
  17   2   4        209.41        221.26        11.70 o                         
  18   2   4         25.83         29.97         5.73 o                         
  19   2   4        157.51        138.82        10.26 o                         
 -18   3   4          1.45          9.94         5.34 o                         
 -17   3   4         75.98         76.45         7.21 o                         
 -16   3   4        190.37        197.11         9.91 o                         
 -15   3   4         17.24         18.09         3.46 o                         
 -14   3   4         77.67         73.04         5.33 o                         
 -13   3   4        171.03        166.30         8.59 o                         
 -12   3   4        328.25        331.96        16.01 o                         
 -11   3   4         39.63         35.11         2.04 o                         
 -10   3   4        195.21        189.72         4.94 o                         
  -9   3   4       1128.53       1144.65        18.61 o                         
  -8   3   4        279.73        291.86         4.29 o                         
  -7   3   4        661.16        697.27         9.37 o                         
  -6   3   4       4598.73       4583.26        52.97 o                         
  -5   3   4       1375.99       1449.39        14.91 o                         
  -4   3   4        942.16        952.67         9.20 o                         
  -3   3   4        792.11        816.22         8.92 o                         
  -2   3   4         92.95        116.48         1.31 o                         
  -1   3   4       3799.77       3959.58        33.82 o                         
   0   3   4       5297.85       5529.12        52.05 o                         
   1   3   4       3790.46       3968.92        40.33 o                         
   2   3   4         83.93        106.17         1.53 o                         
   3   3   4        823.29        843.50         9.87 o                         
   4   3   4        911.10        895.16        12.55 o                         
   5   3   4       1344.80       1427.80        18.03 o                         
   6   3   4       4622.42       4462.38        56.05 o                         
   7   3   4        630.77        666.96        16.77 o                         
   8   3   4        287.11        295.25         4.97 o                         
   9   3   4       1163.00       1169.75        18.74 o                         
  10   3   4        187.07        176.70         4.63 o                         
  11   3   4         41.06         44.85         3.61 o                         
  12   3   4        326.61        351.93         8.64 o                         
  13   3   4        171.50        166.80         5.64 o                         
  14   3   4         78.24         77.03         6.92 o                         
  15   3   4         19.07         19.17         3.88 o                         
  16   3   4        190.05        199.04        13.20 o                         
  17   3   4         76.84         74.79         6.15 o                         
  18   3   4          0.98          4.53        13.72 o                         
 -18   4   4        145.20        151.88        10.95 o                         
 -17   4   4         44.21         42.90         5.15 o                         
 -16   4   4        253.46        246.73        12.14 o                         
 -15   4   4         49.00         48.59         8.00 o                         
 -14   4   4        331.32        320.08        10.88 o                         
 -13   4   4         27.04         32.17         2.60 o                         
 -12   4   4         75.50         81.42         4.06 o                         
 -11   4   4         71.20         70.15         5.01 o                         
 -10   4   4        382.57        404.21         9.74 o                         
  -9   4   4        162.75        167.97         3.34 o                         
  -8   4   4       1970.36       1913.70        25.78 o                         
  -7   4   4          8.35          6.57         0.75 o                         
  -6   4   4        221.47        223.31         3.08 o                         
  -5   4   4        280.30        319.33         3.96 o                         
  -4   4   4        238.89        231.59         2.37 o                         
  -3   4   4       1260.96       1339.66        12.63 o                         
  -2   4   4        840.15        851.02         8.13 o                         
  -1   4   4        779.28        831.58         7.14 o                         
   0   4   4        945.06        943.49         8.35 o                         
   1   4   4        776.68        820.11         8.53 o                         
   2   4   4        847.28        853.60        11.30 o                         
   3   4   4       1259.16       1333.81        14.98 o                         
   4   4   4        239.63        229.71         3.40 o                         
   5   4   4        283.53        318.87         4.08 o                         
   6   4   4        222.36        225.66         2.96 o                         
   7   4   4          8.99          7.21         0.57 o                         
   8   4   4       1961.33       1942.57        24.27 o                         
   9   4   4        166.79        167.79         3.16 o                         
  10   4   4        383.94        388.70         8.03 o                         
  11   4   4         70.73         73.24         3.34 o                         
  12   4   4         77.18         82.53         3.88 o                         
  13   4   4         29.16         29.43         2.69 o                         
  14   4   4        334.30        339.70         9.21 o                         
  15   4   4         50.93         47.43         4.86 o                         
  16   4   4        260.80        258.39        14.96 o                         
  17   4   4         45.16         40.17         7.56 o                         
  18   4   4        144.64        153.20        15.13 o                         
 -18   5   4         28.72         26.74         6.53 o                         
 -17   5   4         24.38         23.51         5.04 o                         
 -16   5   4          7.46          6.42         3.86 o                         
 -15   5   4          6.84          6.14         2.61 o                         
 -14   5   4         66.01         49.02         4.38 o                         
 -13   5   4        118.56        131.09         5.94 o                         
 -12   5   4        110.85        106.07         4.39 o                         
 -11   5   4          5.44          5.19         1.47 o                         
 -10   5   4        180.25        169.48         3.55 o                         
  -9   5   4        568.76        587.45         8.93 o                         
  -8   5   4         47.86         49.02         1.80 o                         
  -7   5   4       1355.16       1365.44        18.53 o                         
  -6   5   4         53.43         62.92         1.26 o                         
  -5   5   4        639.84        651.48         7.20 o                         
  -4   5   4        814.17        857.44         7.70 o                         
  -3   5   4       1077.14       1116.45        10.46 o                         
  -2   5   4        267.21        335.59         3.18 o                         
  -1   5   4       1483.38       1527.59        13.11 o                         
   0   5   4       2302.79       2312.95        22.89 o                         
   1   5   4       1499.64       1542.22        13.97 o                         
   2   5   4        264.85        328.61         3.76 o                         
   3   5   4       1043.90       1075.70        12.40 o                         
   4   5   4        827.16        870.34        10.96 o                         
   5   5   4        661.08        682.79         9.19 o                         
   6   5   4         56.35         65.01         1.19 o                         
   7   5   4       1392.51       1394.82        16.47 o                         
   8   5   4         44.71         46.85         1.44 o                         
   9   5   4        559.66        588.66         9.10 o                         
  10   5   4        187.60        180.13         3.76 o                         
  11   5   4          5.71          4.55         1.58 o                         
  12   5   4        114.14        114.59         4.47 o                         
  13   5   4        117.86        121.51         5.11 o                         
  14   5   4         66.63         62.26         5.98 o                         
  15   5   4          7.55          0.18         4.75 o                         
  16   5   4          7.02         11.61         5.98 o                         
  17   5   4         23.34         36.53         5.26 o                         
  18   5   4         28.77         23.16         4.47 o                         
 -18   6   4          2.29          6.86         8.27 o                         
 -17   6   4        224.08        234.07        11.45 o                         
 -16   6   4         11.22         10.91         4.10 o                         
 -15   6   4        360.79        392.39        10.39 o                         
 -14   6   4         75.35         80.70         5.71 o                         
 -13   6   4        452.76        467.48        22.10 o                         
 -12   6   4          5.65          5.97         1.86 o                         
 -11   6   4        566.57        570.62        11.50 o                         
 -10   6   4        152.43        146.85         3.42 o                         
  -9   6   4        807.75        829.36        13.73 o                         
  -8   6   4        236.66        220.75         3.32 o                         
  -7   6   4       1868.72       1858.27        24.85 o                         
  -6   6   4         62.63         65.57         1.21 o                         
  -5   6   4       3522.77       3369.52        46.18 o                         
  -4   6   4        402.35        429.62         4.60 o                         
  -3   6   4        198.12        187.29         1.99 o                         
  -2   6   4        519.36        545.99         5.27 o                         
  -1   6   4       2440.90       2267.81        21.35 o                         
   0   6   4         77.21        113.54         1.13 o                         
   1   6   4       2432.45       2281.44        22.72 o                         
   2   6   4        507.72        537.31         6.54 o                         
   3   6   4        195.59        181.83         2.05 o                         
   4   6   4        415.08        437.66         5.43 o                         
   5   6   4       3544.56       3337.23        39.31 o                         
   6   6   4         63.12         66.78         1.26 o                         
   7   6   4       1848.93       1855.79        23.38 o                         
   8   6   4        231.47        206.58         3.49 o                         
   9   6   4        803.61        821.94        12.48 o                         
  10   6   4        144.09        139.83         3.46 o                         
  11   6   4        582.06        577.41        10.15 o                         
  12   6   4          5.76          6.50         1.61 o                         
  13   6   4        451.65        454.17        13.51 o                         
  14   6   4         75.53         71.28         5.46 o                         
  15   6   4        357.60        374.78        12.51 o                         
  16   6   4         10.88         14.35         3.23 o                         
  17   6   4        224.41        222.00         8.93 o                         
  18   6   4          2.42          1.44         5.06 o                         
 -17   7   4         26.45         39.23         8.27 o                         
 -16   7   4        250.53        262.50        11.38 o                         
 -15   7   4         26.15         25.95         2.86 o                         
 -14   7   4         44.97         48.77         3.42 o                         
 -13   7   4         55.81         62.79         3.97 o                         
 -12   7   4        176.74        182.46         6.66 o                         
 -11   7   4         36.56         34.89         2.01 o                         
 -10   7   4        277.20        274.53         5.23 o                         
  -9   7   4        512.95        506.25         8.43 o                         
  -8   7   4         20.15         23.66         0.99 o                         
  -7   7   4        121.09        115.42         1.82 o                         
  -6   7   4       1436.68       1328.84        15.72 o                         
  -5   7   4         32.55         28.96         0.81 o                         
  -4   7   4        649.75        712.19         7.71 o                         
  -3   7   4       1228.22       1235.47        12.72 o                         
  -2   7   4        918.00        961.11         9.51 o                         
  -1   7   4        258.26        300.73         3.22 o                         
   0   7   4        530.74        526.07         4.94 o                         
   1   7   4        270.83        319.23         3.55 o                         
   2   7   4        914.17        958.29        10.88 o                         
   3   7   4       1205.90       1248.23        13.98 o                         
   4   7   4        639.88        704.46         9.57 o                         
   5   7   4         30.35         28.59         0.81 o                         
   6   7   4       1426.26       1307.50        16.69 o                         
   7   7   4        112.70        108.07         2.12 o                         
   8   7   4         22.72         23.72         1.07 o                         
   9   7   4        501.70        503.87         8.85 o                         
  10   7   4        275.13        265.44         5.95 o                         
  11   7   4         37.07         33.98         2.01 o                         
  12   7   4        166.69        162.12         5.35 o                         
  13   7   4         53.60         56.43         4.93 o                         
  14   7   4         44.15         38.87         3.79 o                         
  15   7   4         26.91         25.61         4.04 o                         
  16   7   4        250.69        259.37         8.97 o                         
  17   7   4         25.86         29.32         5.22 o                         
  18   7   4         10.78          3.52         7.74 o                         
 -17   8   4         30.09         34.83         6.09 o                         
 -16   8   4         48.15         52.34         5.71 o                         
 -15   8   4         14.05         15.58         4.10 o                         
 -14   8   4        152.54        147.90         4.74 o                         
 -13   8   4          8.11          7.77         1.79 o                         
 -12   8   4        360.39        352.90         6.24 o                         
 -11   8   4         85.30         82.82         2.92 o                         
 -10   8   4        246.77        242.37         4.50 o                         
  -9   8   4        123.38        120.07         3.03 o                         
  -8   8   4         42.43         47.83         1.39 o                         
  -7   8   4        379.99        351.99         4.60 o                         
  -6   8   4        815.12        833.86         9.53 o                         
  -5   8   4         71.13         67.41         1.18 o                         
  -4   8   4       1330.71       1280.61        13.63 o                         
  -3   8   4        101.42         98.78         1.35 o                         
  -2   8   4       1024.61       1010.19        11.05 o                         
  -1   8   4       1062.93       1107.00        11.95 o                         
   0   8   4       1757.99       1691.42        16.58 o                         
   1   8   4       1064.03       1120.40        13.30 o                         
   2   8   4       1049.29       1043.90        13.06 o                         
   3   8   4        102.83        102.93         1.68 o                         
   4   8   4       1306.92       1248.42        15.15 o                         
   5   8   4         70.33         66.66         1.59 o                         
   6   8   4        814.52        823.12        11.41 o                         
   7   8   4        385.11        347.99         5.68 o                         
   8   8   4         49.77         54.03         1.91 o                         
   9   8   4        123.68        122.52         3.37 o                         
  10   8   4        254.15        242.93         5.48 o                         
  11   8   4         90.40         88.02         3.27 o                         
  12   8   4        363.62        343.63         8.83 o                         
  13   8   4          7.18          7.77         4.57 o                         
  14   8   4        152.20        151.58         7.27 o                         
  15   8   4         13.64         21.94         6.95 o                         
  16   8   4         47.89         58.37         5.63 o                         
  17   8   4         28.38         24.58         4.41 o                         
 -17   9   4         23.81         18.61         6.31 o                         
 -16   9   4         43.03         47.15         6.08 o                         
 -15   9   4        151.96        169.60         9.32 o                         
 -14   9   4         90.22         79.18         6.96 o                         
 -13   9   4         14.76         17.08         1.86 o                         
 -12   9   4         46.57         46.56         2.03 o                         
 -11   9   4         80.53         79.67         2.35 o                         
 -10   9   4          2.93          2.11         0.90 o                         
  -9   9   4         94.05         91.10         2.19 o                         
  -8   9   4        150.71        140.49         3.18 o                         
  -7   9   4          7.88          8.31         0.62 o                         
  -6   9   4        115.72        115.31         1.93 o                         
  -5   9   4         27.65         26.76         0.86 o                         
  -4   9   4        121.63        131.47         2.04 o                         
  -3   9   4        124.47        121.39         1.70 o                         
  -2   9   4        481.02        463.48         5.50 o                         
  -1   9   4         42.31         51.61         1.05 o                         
   0   9   4        183.21        169.00         2.38 o                         
   1   9   4         45.05         54.57         1.25 o                         
   2   9   4        476.29        469.56         7.13 o                         
   3   9   4        118.43        118.14         2.23 o                         
   4   9   4        118.79        127.04         2.39 o                         
   5   9   4         29.46         23.72         1.25 o                         
   6   9   4        115.80        111.84         2.59 o                         
   7   9   4          8.96         10.30         0.91 o                         
   8   9   4        155.02        144.51         3.20 o                         
   9   9   4         91.62         87.66         3.50 o                         
  10   9   4          3.99          4.29         1.25 o                         
  11   9   4         82.03         79.72         3.26 o                         
  12   9   4         47.11         44.08         2.61 o                         
  13   9   4         14.28         15.10         2.57 o                         
  14   9   4         90.52         94.65         5.36 o                         
  15   9   4        149.72        151.00         7.02 o                         
  16   9   4         42.42         37.05         4.34 o                         
  17   9   4         23.49         28.80         4.18 o                         
 -16  10   4         16.39         12.66         5.97 o                         
 -15  10   4        246.48        260.15        11.57 o                         
 -14  10   4        146.78        146.52         8.71 o                         
 -13  10   4        343.14        329.93         9.32 o                         
 -12  10   4         99.32         99.58         4.72 o                         
 -11  10   4        575.55        570.84        10.19 o                         
 -10  10   4        177.36        179.04         3.75 o                         
  -9  10   4        339.85        348.99         5.01 o                         
  -8  10   4        221.32        224.80         4.45 o                         
  -7  10   4         90.48         90.17         1.98 o                         
  -6  10   4         79.62         80.78         1.57 o                         
  -5  10   4        766.19        746.81         9.71 o                         
  -4  10   4        102.50         94.81         2.07 o                         
  -3  10   4        500.56        502.35         5.79 o                         
  -2  10   4        348.71        356.45         4.35 o                         
  -1  10   4        829.81        817.50        10.03 o                         
   0  10   4         57.92         64.86         1.48 o                         
   1  10   4        844.21        839.19        10.08 o                         
   2  10   4        344.92        352.17         5.73 o                         
   3  10   4        528.45        529.32         7.41 o                         
   4  10   4        110.34        104.46         2.25 o                         
   5  10   4        755.60        732.38        12.26 o                         
   6  10   4         79.67         77.64         2.68 o                         
   7  10   4        100.10        101.84         3.07 o                         
   8  10   4        230.02        228.57         5.32 o                         
   9  10   4        343.10        339.32        10.47 o                         
  10  10   4        177.37        182.11         4.89 o                         
  11  10   4        559.56        552.46        11.40 o                         
  12  10   4        100.39        106.74         5.84 o                         
  13  10   4        334.35        330.11         7.14 o                         
  14  10   4        150.52        143.92         5.67 o                         
  15  10   4        246.28        233.47         7.58 o                         
  16  10   4         15.22         17.21         3.84 o                         
 -16  11   4         46.14         52.28         7.34 o                         
 -15  11   4          7.39         10.49         5.22 o                         
 -14  11   4         34.78         34.03         5.03 o                         
 -13  11   4         52.28         57.99         5.57 o                         
 -12  11   4        211.82        199.35         6.95 o                         
 -11  11   4         40.23         40.80         3.18 o                         
 -10  11   4        100.18        103.17         5.07 o                         
  -9  11   4          4.37          4.11         1.30 o                         
  -8  11   4         20.27         21.86         1.40 o                         
  -7  11   4        217.32        218.94         4.05 o                         
  -6  11   4       1412.13       1447.99        19.72 o                         
  -5  11   4        153.62        147.45         2.58 o                         
  -4  11   4        653.30        643.96         8.52 o                         
  -3  11   4         28.48         28.72         0.98 o                         
  -2  11   4        262.62        249.33         3.24 o                         
  -1  11   4         43.48         40.24         1.06 o                         
   0  11   4        953.48        968.91        12.49 o                         
   1  11   4         47.18         45.35         1.23 o                         
   2  11   4        266.88        251.57         4.92 o                         
   3  11   4         27.52         25.70         1.60 o                         
   4  11   4        664.74        638.93         9.91 o                         
   5  11   4        154.03        144.13         3.82 o                         
   6  11   4       1418.82       1434.94        26.26 o                         
   7  11   4        207.60        204.01         5.11 o                         
   8  11   4         20.86         20.47         1.73 o                         
   9  11   4          5.41          5.87         1.59 o                         
  10  11   4        103.92        105.40         3.95 o                         
  11  11   4         40.96         37.78         2.57 o                         
  12  11   4        223.72        210.27         7.62 o                         
  13  11   4         50.68         46.21         2.85 o                         
  14  11   4         35.78         33.91         2.98 o                         
  15  11   4          7.89          9.12         3.56 o                         
  16  11   4         44.62         48.21         6.02 o                         
 -15  12   4         20.59         20.53         6.09 o                         
 -14  12   4         70.48         67.59         6.40 o                         
 -13  12   4         76.93         84.24         5.29 o                         
 -12  12   4        251.20        245.38         8.07 o                         
 -11  12   4          8.55          8.19         2.60 o                         
 -10  12   4        648.08        646.74        15.29 o                         
  -9  12   4         51.13         55.44         3.96 o                         
  -8  12   4        398.28        396.22         9.92 o                         
  -7  12   4         11.40         10.52         1.20 o                         
  -6  12   4        213.54        221.43         3.61 o                         
  -5  12   4        187.71        196.87         3.26 o                         
  -4  12   4         92.79         98.69         2.06 o                         
  -3  12   4        414.95        413.42         6.91 o                         
  -2  12   4        948.84        937.29        17.97 o                         
  -1  12   4        271.24        280.91         4.84 o                         
   0  12   4         80.63         86.20         2.14 o                         
   1  12   4        267.06        266.61         3.95 o                         
   2  12   4        962.98        970.21        13.50 o                         
   3  12   4        418.34        403.98         7.49 o                         
   4  12   4         96.86        101.15         2.95 o                         
   5  12   4        190.58        197.89         4.84 o                         
   6  12   4        216.16        219.65         5.30 o                         
   7  12   4         11.46         11.74         1.57 o                         
   8  12   4        394.99        395.54         8.48 o                         
   9  12   4         56.28         60.26         3.36 o                         
  10  12   4        657.73        661.58        11.73 o                         
  11  12   4          8.70         10.22         1.99 o                         
  12  12   4        248.76        246.79         6.19 o                         
  13  12   4         75.62         71.97         3.70 o                         
  14  12   4         65.81         56.76         5.29 o                         
  15  12   4         19.23          9.97         7.92 o                         
 -14  13   4         19.14         14.37         6.60 o                         
 -13  13   4         96.77         91.80         6.77 o                         
 -12  13   4         61.88         63.62         4.43 o                         
 -11  13   4         71.16         71.00         4.78 o                         
 -10  13   4         60.96         57.48         3.79 o                         
  -9  13   4         65.33         61.71         4.13 o                         
  -8  13   4         58.09         61.14         5.20 o                         
  -7  13   4        301.98        293.20         6.91 o                         
  -6  13   4         61.73         66.91         2.75 o                         
  -5  13   4        130.32        130.87         3.19 o                         
  -4  13   4         11.21         12.90         1.15 o                         
  -3  13   4         54.22         59.36         1.78 o                         
  -2  13   4         62.55         60.35         1.73 o                         
  -1  13   4         33.39         29.66         1.52 o                         
   0  13   4        125.55        117.36         2.92 o                         
   1  13   4         35.91         37.38         1.97 o                         
   2  13   4         60.84         57.59         2.04 o                         
   3  13   4         55.56         60.69         2.10 o                         
   4  13   4         11.19         10.39         1.28 o                         
   5  13   4        134.30        139.20         3.47 o                         
   6  13   4         63.02         64.85         2.71 o                         
   7  13   4        304.31        302.06         6.08 o                         
   8  13   4         55.62         58.43         2.88 o                         
   9  13   4         65.59         64.28         3.17 o                         
  10  13   4         60.93         66.99         3.20 o                         
  11  13   4         73.31         72.37         3.84 o                         
  12  13   4         62.95         62.25         3.34 o                         
  13  13   4         96.40         88.43         9.03 o                         
  14  13   4         19.56         16.68         5.28 o                         
 -13  14   4         45.42         50.98         7.04 o                         
 -12  14   4        127.45        120.82         6.19 o                         
 -11  14   4        259.80        255.81         7.37 o                         
 -10  14   4         72.84         75.93         4.39 o                         
  -9  14   4        117.00        113.67         5.71 o                         
  -8  14   4        132.24        136.26         4.80 o                         
  -7  14   4        214.90        216.12         5.81 o                         
  -6  14   4        144.74        140.81         4.49 o                         
  -5  14   4        306.03        295.88         6.18 o                         
  -4  14   4        126.37        121.59         3.42 o                         
  -3  14   4         43.66         43.57         2.40 o                         
  -2  14   4        496.35        481.74         8.77 o                         
  -1  14   4        148.44        143.56         3.47 o                         
   0  14   4        139.84        140.23         3.79 o                         
   1  14   4        153.86        154.91         3.52 o                         
   2  14   4        499.31        474.08         8.76 o                         
   3  14   4         45.91         45.39         2.33 o                         
   4  14   4        134.90        129.38         3.43 o                         
   5  14   4        313.62        319.28         6.16 o                         
   6  14   4        146.10        141.62         4.64 o                         
   7  14   4        216.80        216.56         5.09 o                         
   8  14   4        133.17        132.91         4.20 o                         
   9  14   4        114.69        112.15         4.21 o                         
  10  14   4         73.44         69.86         3.72 o                         
  11  14   4        264.49        253.84         7.48 o                         
  12  14   4        125.99        127.23         8.82 o                         
  13  14   4         46.03         45.03         6.02 o                         
 -12  15   4         18.71         24.90         7.40 o                         
 -11  15   4         41.01         40.39         4.39 o                         
 -10  15   4        185.72        198.95        13.72 o                         
  -9  15   4         51.11         59.97         5.14 o                         
  -8  15   4          0.50          3.61         2.74 o                         
  -7  15   4         28.28         28.47         4.22 o                         
  -6  15   4        300.24        307.12         8.75 o                         
  -5  15   4        142.60        148.39         4.77 o                         
  -4  15   4        210.36        213.50         5.77 o                         
  -3  15   4          2.67          2.46         1.75 o                         
  -2  15   4         29.15         26.40         2.16 o                         
  -1  15   4         80.99         81.62         3.59 o                         
   0  15   4        793.80        784.21        13.63 o                         
   1  15   4         79.78         81.78         3.27 o                         
   2  15   4         33.18         32.33         1.86 o                         
   3  15   4          2.71          2.16         1.56 o                         
   4  15   4        215.42        213.40         5.60 o                         
   5  15   4        144.17        139.41         5.83 o                         
   6  15   4        299.14        296.80         7.30 o                         
   7  15   4         27.09         30.26         2.79 o                         
   8  15   4          0.32          1.42         2.56 o                         
   9  15   4         51.42         58.77         4.66 o                         
  10  15   4        189.74        184.78        13.73 o                         
  11  15   4         39.46         48.02         7.92 o                         
  12  15   4         15.74         17.06         7.92 o                         
 -11  16   4         33.39         29.18         5.59 o                         
 -10  16   4        114.79        120.94         7.52 o                         
  -9  16   4         51.18         44.46         4.26 o                         
  -8  16   4        192.95        199.63         9.03 o                         
  -7  16   4        145.33        136.69         6.57 o                         
  -6  16   4        160.84        162.50         6.64 o                         
  -5  16   4        174.20        163.90         6.70 o                         
  -4  16   4         96.82         99.68         4.39 o                         
  -3  16   4         19.57         22.44         2.39 o                         
  -2  16   4        408.91        389.77        11.87 o                         
  -1  16   4        227.28        213.38         8.94 o                         
   0  16   4         18.47         17.51         3.71 o                         
   1  16   4        234.34        237.89         6.20 o                         
   2  16   4        404.89        416.15         8.22 o                         
   3  16   4         21.10         17.80         2.52 o                         
   4  16   4         87.60         88.86         5.62 o                         
   5  16   4        174.05        180.23         7.31 o                         
   6  16   4        156.70        141.96         7.13 o                         
   7  16   4        148.91        143.23        11.09 o                         
   8  16   4        191.19        189.53        13.55 o                         
   9  16   4         51.14         46.97         7.21 o                         
  10  16   4        109.68        102.57        13.02 o                         
  11  16   4         29.40         15.48         8.44 o                         
 -10  17   4         15.29         13.63         4.86 o                         
  -9  17   4         27.99         25.59         4.63 o                         
  -8  17   4          5.68          4.55         3.85 o                         
  -7  17   4         17.93         19.93         3.83 o                         
  -6  17   4         37.79         36.16         4.01 o                         
  -5  17   4         62.12         63.13         4.62 o                         
  -4  17   4         20.27         16.36         3.38 o                         
  -3  17   4          3.52          1.12         2.29 o                         
  -2  17   4         13.69         13.95         2.50 o                         
  -1  17   4         38.98         44.60         4.06 o                         
   0  17   4          0.32          0.32         2.16 o                         
   1  17   4         37.76         44.15         3.06 o                         
   2  17   4         14.20         13.72         2.54 o                         
   3  17   4          3.27          6.69         2.56 o                         
   4  17   4         20.15         14.97         2.84 o                         
   5  17   4         63.00         65.54         6.01 o                         
   6  17   4         36.12         38.17         6.68 o                         
   7  17   4         18.82         19.70         6.51 o                         
   8  17   4          6.11          1.93         5.98 o                         
   9  17   4         28.05         16.54         7.39 o                         
  10  17   4         15.17         25.68         8.44 o                         
  -8  18   4        121.79        132.00        11.79 o                         
  -7  18   4         42.72         41.07         5.58 o                         
  -6  18   4        105.23        119.38         7.69 o                         
  -5  18   4         33.01         41.40         4.53 o                         
  -4  18   4         35.90         39.63         4.43 o                         
  -3  18   4        209.15        215.17         8.52 o                         
  -2  18   4         36.65         32.44         3.33 o                         
  -1  18   4         51.87         53.81         3.54 o                         
   0  18   4         21.39         21.86         3.02 o                         
   1  18   4         51.92         59.43         3.85 o                         
   2  18   4         32.80         31.56         4.66 o                         
   3  18   4        202.53        198.10         9.89 o                         
   4  18   4         37.48         52.19         8.18 o                         
   5  18   4         30.34         26.18         5.19 o                         
   6  18   4        105.53        134.84         8.88 o                         
   7  18   4         40.37         35.48         5.38 o                         
   8  18   4        126.90        116.13        14.25 o                         
  -6  19   4        144.31        141.20         9.32 o                         
  -5  19   4         15.33         18.61         4.93 o                         
  -4  19   4         17.10         28.75         5.00 o                         
  -3  19   4          9.86         16.12         4.46 o                         
  -2  19   4         17.74         21.61         4.56 o                         
  -1  19   4         18.21         24.43         6.43 o                         
   0  19   4        264.78        275.04        10.21 o                         
   1  19   4         18.54         23.79         5.21 o                         
   2  19   4         18.77         18.27         5.03 o                         
   3  19   4         10.44         12.75         4.98 o                         
   4  19   4         14.93          8.54         7.56 o                         
   5  19   4         15.22         25.56         5.83 o                         
   6  19   4        151.56        164.25        13.82 o                         
  -1  20   4         32.96         27.35         7.86 o                         
   0  20   4          0.11          8.31         7.23 o                         
   1   0   5         24.24         17.97         0.32 o                         
   2   0   5        236.81        296.44         3.45 o                         
   3   0   5      12022.26      12410.97       137.73 o                         
   4   0   5       1105.87       1133.69        16.34 o                         
   5   0   5          1.53          0.69         0.27 o                         
   6   0   5          6.24          8.91         0.43 o                         
   7   0   5       1888.73       1839.66        26.57 o                         
   8   0   5        146.96        155.57         5.77 o                         
   9   0   5        597.11        624.63        10.37 o                         
  10   0   5        212.21        191.64         3.81 o                         
  11   0   5          8.41          5.68         1.09 o                         
  12   0   5         29.72         30.89         4.17 o                         
  13   0   5         44.40         53.38         3.51 o                         
  14   0   5          2.67          4.49         2.11 o                         
  15   0   5        227.50        225.78         7.51 o                         
  16   0   5         37.42         36.26         4.48 o                         
  17   0   5         70.94         64.92         8.27 o                         
  18   0   5         83.87         86.96         7.15 o                         
  19   0   5         37.25         44.90        14.60 o                         
 -19   1   5         82.43         77.08         7.94 o                         
 -18   1   5         44.67         40.15         5.91 o                         
 -17   1   5        117.76        106.80        12.14 o                         
 -16   1   5         55.94         73.65         6.63 o                         
 -15   1   5        242.38        241.85         9.39 o                         
 -14   1   5        515.71        518.25        12.44 o                         
 -13   1   5        149.93        153.91         5.27 o                         
 -12   1   5        136.27        138.00         4.70 o                         
 -11   1   5        172.91        166.09         3.72 o                         
 -10   1   5        655.54        630.53        16.62 o                         
  -9   1   5        344.05        332.55         5.81 o                         
  -8   1   5       1203.03       1180.83        29.98 o                         
  -7   1   5       1099.57       1156.42        15.50 o                         
  -6   1   5       1176.56       1243.36        17.26 o                         
  -5   1   5        236.07        197.38         2.30 o                         
  -4   1   5       2084.09       2116.46        22.07 o                         
  -3   1   5       1913.59       1863.55        24.20 o                         
  -2   1   5       3319.70       3330.70        46.89 o                         
  -1   1   5        861.45        855.35         8.42 o                         
   0   1   5       2406.38       2655.43        26.00 o                         
   1   1   5        870.34        858.94         7.83 o                         
   2   1   5       3323.81       3259.02        34.95 o                         
   3   1   5       1971.82       1937.23        21.18 o                         
   4   1   5       2031.80       2033.67        24.34 o                         
   5   1   5        230.99        185.55         3.18 o                         
   6   1   5       1196.09       1300.01        15.92 o                         
   7   1   5       1092.00       1144.76        19.25 o                         
   8   1   5       1157.20       1108.90        18.36 o                         
   9   1   5        341.49        331.01         5.85 o                         
  10   1   5        658.85        643.97        10.69 o                         
  11   1   5        179.57        173.46         3.79 o                         
  12   1   5        142.00        140.16         4.80 o                         
  13   1   5        144.80        146.31         5.28 o                         
  14   1   5        504.46        500.10        12.40 o                         
  15   1   5        242.57        248.01         8.00 o                         
  16   1   5         55.16         56.43         5.19 o                         
  17   1   5        116.30        123.34        12.67 o                         
  18   1   5         48.98         53.93         7.65 o                         
  19   1   5         80.99         72.66        15.48 o                         
 -18   2   5         16.95         22.38         5.72 o                         
 -17   2   5         52.19         56.00         5.34 o                         
 -16   2   5        183.69        185.87         8.82 o                         
 -15   2   5        155.60        144.67        17.42 o                         
 -14   2   5        252.08        261.08         7.68 o                         
 -13   2   5        142.06        126.72         4.89 o                         
 -12   2   5        755.55        752.12        16.39 o                         
 -11   2   5          1.59          2.61         1.11 o                         
 -10   2   5        197.82        199.69         3.82 o                         
  -9   2   5        112.00        104.75         3.26 o                         
  -8   2   5       1259.87       1239.93        18.16 o                         
  -7   2   5         72.35         80.19         2.23 o                         
  -6   2   5        120.89        113.76         1.65 o                         
  -5   2   5       1257.30       1369.52        13.44 o                         
  -4   2   5       2138.54       2191.25        22.84 o                         
  -3   2   5       1798.32       1939.38        19.62 o                         
  -2   2   5       1828.73       1778.96        19.72 o                         
  -1   2   5          9.56         15.81         0.43 o                         
   0   2   5        890.64        866.89         8.25 o                         
   1   2   5          8.34         13.84         0.39 o                         
   2   2   5       1781.17       1703.88        21.18 o                         
   3   2   5       1804.96       1928.28        21.54 o                         
   4   2   5       2121.13       2148.87        31.25 o                         
   5   2   5       1264.53       1368.39        20.97 o                         
   6   2   5        120.24        114.11         1.71 o                         
   7   2   5         67.43         74.23         1.82 o                         
   8   2   5       1290.38       1256.02        27.59 o                         
   9   2   5        112.19        105.25         2.49 o                         
  10   2   5        188.86        185.11         3.89 o                         
  11   2   5          1.08          3.56         1.68 o                         
  12   2   5        739.38        725.63        16.46 o                         
  13   2   5        144.29        136.86         7.68 o                         
  14   2   5        258.81        266.54         7.84 o                         
  15   2   5        152.81        149.97         7.87 o                         
  16   2   5        181.01        193.75         9.07 o                         
  17   2   5         48.98         51.89         8.27 o                         
  18   2   5         15.47         16.58         5.40 o                         
 -18   3   5        112.13        103.35         7.64 o                         
 -17   3   5         11.10          4.40         4.31 o                         
 -16   3   5         50.48         54.26         5.28 o                         
 -15   3   5        111.25        106.36         6.63 o                         
 -14   3   5        280.93        274.25        13.32 o                         
 -13   3   5        760.06        787.07        17.64 o                         
 -12   3   5        610.11        609.72        13.80 o                         
 -11   3   5        521.58        545.66        12.07 o                         
 -10   3   5         63.18         67.35         2.07 o                         
  -9   3   5        170.49        162.85         3.24 o                         
  -8   3   5         69.28         61.65         1.46 o                         
  -7   3   5       2338.65       2265.66        30.14 o                         
  -6   3   5       1816.55       1722.46        21.38 o                         
  -5   3   5        600.10        634.33         6.88 o                         
  -4   3   5        631.21        649.05         7.11 o                         
  -3   3   5        382.79        426.79         4.15 o                         
  -2   3   5       1317.34       1330.89        13.14 o                         
  -1   3   5       1586.10       1538.24        13.07 o                         
   0   3   5       1631.55       1530.53        15.47 o                         
   1   3   5       1606.97       1520.61        19.55 o                         
   2   3   5       1328.74       1297.59        14.72 o                         
   3   3   5        390.81        429.23         4.98 o                         
   4   3   5        623.81        649.89         9.47 o                         
   5   3   5        593.18        626.11         8.69 o                         
   6   3   5       1779.34       1700.73        24.81 o                         
   7   3   5       2290.47       2266.81        40.05 o                         
   8   3   5         60.56         53.04         1.86 o                         
   9   3   5        167.56        160.50         3.37 o                         
  10   3   5         64.32         67.40         4.10 o                         
  11   3   5        517.91        520.84        12.17 o                         
  12   3   5        617.80        609.33        13.94 o                         
  13   3   5        764.42        794.72        17.78 o                         
  14   3   5        271.61        283.30         8.18 o                         
  15   3   5        110.63        109.27         7.01 o                         
  16   3   5         48.85         49.96         7.21 o                         
  17   3   5         13.22         16.71         6.86 o                         
  18   3   5        113.82        131.91        10.34 o                         
 -18   4   5         90.37         88.40         7.21 o                         
 -17   4   5         45.26         41.16         5.40 o                         
 -16   4   5         19.66         23.82         4.17 o                         
 -15   4   5         14.15         12.99         3.23 o                         
 -14   4   5         45.08         51.36         4.08 o                         
 -13   4   5        639.82        654.61        14.85 o                         
 -12   4   5         75.59         74.91         3.66 o                         
 -11   4   5        240.94        230.95         8.79 o                         
 -10   4   5         20.29         18.59         1.83 o                         
  -9   4   5         31.54         31.39         1.85 o                         
  -8   4   5        436.39        435.31         6.13 o                         
  -7   4   5       2362.40       2194.68        27.34 o                         
  -6   4   5        135.25        157.07         2.24 o                         
  -5   4   5        267.19        246.88         2.91 o                         
  -4   4   5         13.48         22.37         0.64 o                         
  -3   4   5       5397.95       5618.04        52.58 o                         
  -2   4   5        621.09        652.86         6.70 o                         
  -1   4   5        212.65        191.93         1.92 o                         
   0   4   5        916.93        924.08         8.78 o                         
   1   4   5        235.98        217.95         2.39 o                         
   2   4   5        629.05        657.45         7.76 o                         
   3   4   5       5347.35       5536.87        62.23 o                         
   4   4   5         12.73         22.66         0.77 o                         
   5   4   5        259.09        232.30         3.92 o                         
   6   4   5        133.79        152.95         2.40 o                         
   7   4   5       2348.47       2190.88        34.81 o                         
   8   4   5        436.95        429.55         6.81 o                         
   9   4   5         24.22         23.08         1.16 o                         
  10   4   5         20.35         18.98         1.38 o                         
  11   4   5        244.17        248.41         6.50 o                         
  12   4   5         77.26         72.29         3.80 o                         
  13   4   5        626.99        645.88        15.05 o                         
  14   4   5         45.33         43.22         3.79 o                         
  15   4   5         12.62         18.34         3.22 o                         
  16   4   5         18.88          5.28         5.63 o                         
  17   4   5         46.55         50.31         8.27 o                         
  18   4   5         91.97         85.99         8.18 o                         
 -18   5   5         75.68         71.89         7.28 o                         
 -17   5   5         39.03         35.26         5.65 o                         
 -16   5   5         15.66         21.12         3.54 o                         
 -15   5   5        120.06        119.38         7.13 o                         
 -14   5   5        574.68        618.03        17.80 o                         
 -13   5   5        210.37        210.67         6.42 o                         
 -12   5   5        625.46        628.16        14.38 o                         
 -11   5   5        332.88        339.97         8.12 o                         
 -10   5   5        121.44        109.05         4.30 o                         
  -9   5   5        136.20        148.12         2.78 o                         
  -8   5   5        711.41        697.87         9.66 o                         
  -7   5   5        143.33        166.67         2.54 o                         
  -6   5   5       2046.71       1931.63        22.93 o                         
  -5   5   5        786.46        769.29         8.69 o                         
  -4   5   5       2146.99       2063.12        20.91 o                         
  -3   5   5         22.17         19.24         0.46 o                         
  -2   5   5       1280.53       1293.87        11.61 o                         
  -1   5   5        438.60        442.95         3.90 o                         
   0   5   5       1732.09       1700.13        16.01 o                         
   1   5   5        439.93        437.01         4.66 o                         
   2   5   5       1291.94       1305.09        13.89 o                         
   3   5   5         21.18         18.17         0.74 o                         
   4   5   5       2174.53       2050.48        25.74 o                         
   5   5   5        786.47        756.36        10.50 o                         
   6   5   5       2073.15       1969.23        26.17 o                         
   7   5   5        150.20        166.36         3.43 o                         
   8   5   5        748.56        704.97        10.71 o                         
   9   5   5        142.70        155.00         3.45 o                         
  10   5   5        119.31        111.74         3.33 o                         
  11   5   5        326.24        322.75         8.30 o                         
  12   5   5        619.22        647.67        14.61 o                         
  13   5   5        213.21        214.23         6.74 o                         
  14   5   5        592.49        618.18        14.77 o                         
  15   5   5        120.41        121.05         8.12 o                         
  16   5   5         15.86         12.49         6.33 o                         
  17   5   5         36.70         33.04         4.01 o                         
  18   5   5         70.21         62.47         5.33 o                         
 -18   6   5         36.67         49.43        10.03 o                         
 -17   6   5          8.62          9.10         5.41 o                         
 -16   6   5         35.39         38.71         4.09 o                         
 -15   6   5         24.99         26.17         3.21 o                         
 -14   6   5        187.35        197.80         7.99 o                         
 -13   6   5         16.39         11.18         5.37 o                         
 -12   6   5        139.16        138.02         5.87 o                         
 -11   6   5         41.10         38.87         2.14 o                         
 -10   6   5        726.37        712.67        14.81 o                         
  -9   6   5         80.86         70.90         1.59 o                         
  -8   6   5        787.63        804.05        10.75 o                         
  -7   6   5         88.79         82.45         1.42 o                         
  -6   6   5        694.54        648.89         7.49 o                         
  -5   6   5        334.07        343.64         3.87 o                         
  -4   6   5        704.09        718.72         7.33 o                         
  -3   6   5        109.87        113.95         1.41 o                         
  -2   6   5        652.27        656.96         6.22 o                         
  -1   6   5        287.15        321.17         3.22 o                         
   0   6   5       1913.74       2004.71        18.21 o                         
   1   6   5        295.73        329.62         3.72 o                         
   2   6   5        677.59        683.97         7.33 o                         
   3   6   5        107.90        111.54         1.82 o                         
   4   6   5        691.26        676.20         9.06 o                         
   5   6   5        340.53        338.77         5.00 o                         
   6   6   5        708.66        649.79         8.54 o                         
   7   6   5         94.41         85.15         2.10 o                         
   8   6   5        774.82        756.93        11.88 o                         
   9   6   5         77.86         64.94         2.28 o                         
  10   6   5        743.13        748.62        12.49 o                         
  11   6   5         39.92         32.74         1.83 o                         
  12   6   5        143.77        145.95         4.41 o                         
  13   6   5         15.66         14.82         2.07 o                         
  14   6   5        183.61        182.30        11.44 o                         
  15   6   5         25.83         25.90         3.90 o                         
  16   6   5         38.78         38.75        10.47 o                         
  17   6   5          9.97         10.23         3.92 o                         
  18   6   5         36.81         26.94         6.42 o                         
 -17   7   5         18.37         17.00         5.41 o                         
 -16   7   5        182.41        171.40         7.92 o                         
 -15   7   5        344.91        346.23         9.94 o                         
 -14   7   5         74.10         78.78         4.92 o                         
 -13   7   5        207.17        204.71         7.92 o                         
 -12   7   5        176.78        164.95         6.54 o                         
 -11   7   5        413.30        426.30         8.59 o                         
 -10   7   5        454.35        473.68         8.19 o                         
  -9   7   5        612.56        608.03        10.77 o                         
  -8   7   5        226.06        228.84         3.18 o                         
  -7   7   5        145.52        139.65         1.98 o                         
  -6   7   5        719.38        674.20         7.66 o                         
  -5   7   5         52.38         51.18         1.16 o                         
  -4   7   5        556.70        535.82         5.94 o                         
  -3   7   5       1324.20       1334.66        13.66 o                         
  -2   7   5        113.62        114.61         1.41 o                         
  -1   7   5        425.88        428.58         4.77 o                         
   0   7   5        580.91        605.30         6.07 o                         
   1   7   5        427.95        430.08         4.58 o                         
   2   7   5        101.91        101.84         1.80 o                         
   3   7   5       1328.53       1328.30        16.86 o                         
   4   7   5        566.97        535.26         8.21 o                         
   5   7   5         46.39         43.59         1.19 o                         
   6   7   5        709.66        644.68         9.32 o                         
   7   7   5        150.72        139.00         2.68 o                         
   8   7   5        239.12        232.34         4.16 o                         
   9   7   5        611.32        601.21        10.43 o                         
  10   7   5        459.65        464.09         8.45 o                         
  11   7   5        419.99        422.80         7.91 o                         
  12   7   5        168.18        165.41         5.38 o                         
  13   7   5        210.23        213.09         7.90 o                         
  14   7   5         73.05         80.86         5.97 o                         
  15   7   5        350.48        345.24        11.89 o                         
  16   7   5        182.55        163.56         9.49 o                         
  17   7   5         18.06         20.80         5.15 o                         
 -17   8   5          9.84          8.59         5.58 o                         
 -16   8   5         13.19          5.77         4.88 o                         
 -15   8   5         93.20        105.10        10.09 o                         
 -14   8   5         17.78         20.66         3.28 o                         
 -13   8   5        140.68        137.45         6.12 o                         
 -12   8   5          0.30          0.77         1.40 o                         
 -11   8   5         86.77         87.30         2.96 o                         
 -10   8   5         89.35         97.80         2.66 o                         
  -9   8   5        555.97        549.58        10.04 o                         
  -8   8   5        539.85        539.89         6.72 o                         
  -7   8   5        222.08        241.62         2.98 o                         
  -6   8   5        143.00        139.40         1.88 o                         
  -5   8   5        155.29        139.48         2.24 o                         
  -4   8   5        508.37        528.87         5.67 o                         
  -3   8   5       2899.77       2596.24        25.47 o                         
  -2   8   5         44.00         47.19         0.80 o                         
  -1   8   5        329.73        336.05         3.92 o                         
   0   8   5         36.32         36.17         0.78 o                         
   1   8   5        346.31        357.36         5.03 o                         
   2   8   5         41.09         43.78         1.02 o                         
   3   8   5       2901.55       2627.90        34.84 o                         
   4   8   5        505.96        531.00         7.56 o                         
   5   8   5        146.53        128.52         2.67 o                         
   6   8   5        149.64        146.24         2.74 o                         
   7   8   5        230.24        244.29         4.20 o                         
   8   8   5        534.69        523.46         9.18 o                         
   9   8   5        564.52        558.88         9.61 o                         
  10   8   5         89.42         92.02         2.87 o                         
  11   8   5         83.84         84.45         3.73 o                         
  12   8   5          0.53         -0.74         1.56 o                         
  13   8   5        146.29        145.02         5.37 o                         
  14   8   5         18.29         16.56         2.77 o                         
  15   8   5         99.69         96.90         7.08 o                         
  16   8   5         13.69         14.32         3.63 o                         
  17   8   5          8.59         13.95         4.33 o                         
 -17   9   5        123.87        166.09        19.88 o                         
 -16   9   5         64.59         65.19         9.85 o                         
 -15   9   5          3.49          1.55         4.22 o                         
 -14   9   5        161.67        158.46         6.57 o                         
 -13   9   5          7.37          6.32         2.23 o                         
 -12   9   5        199.13        196.15         4.35 o                         
 -11   9   5        275.77        275.01         5.11 o                         
 -10   9   5        286.79        280.37         4.98 o                         
  -9   9   5         30.10         36.13         1.41 o                         
  -8   9   5        631.79        625.56         9.12 o                         
  -7   9   5        183.05        177.60         2.36 o                         
  -6   9   5        715.81        687.78         8.47 o                         
  -5   9   5        198.86        207.86         2.96 o                         
  -4   9   5       1414.74       1381.72        14.85 o                         
  -3   9   5        170.04        173.38         2.34 o                         
  -2   9   5       1386.23       1394.62        13.71 o                         
  -1   9   5        173.36        167.99         2.36 o                         
   0   9   5         79.03         90.82         1.65 o                         
   1   9   5        182.29        177.66         2.99 o                         
   2   9   5       1366.26       1381.32        18.79 o                         
   3   9   5        171.82        175.09         3.24 o                         
   4   9   5       1414.63       1371.77        18.78 o                         
   5   9   5        208.60        210.69         4.10 o                         
   6   9   5        718.82        677.93        11.51 o                         
   7   9   5        187.37        179.13         3.35 o                         
   8   9   5        621.50        611.47         9.62 o                         
   9   9   5         29.14         28.90         1.64 o                         
  10   9   5        290.37        287.63         5.62 o                         
  11   9   5        280.60        277.61         6.39 o                         
  12   9   5        203.48        200.54         5.35 o                         
  13   9   5          6.49          3.12         2.39 o                         
  14   9   5        149.76        145.67        11.09 o                         
  15   9   5          2.99          4.55         3.10 o                         
  16   9   5         60.41         60.80         4.99 o                         
  17   9   5        124.69        117.87         7.88 o                         
 -16  10   5         21.99         25.32         6.20 o                         
 -15  10   5         19.21         17.19         5.16 o                         
 -14  10   5         45.49         42.28         5.13 o                         
 -13  10   5        130.42        119.95         5.72 o                         
 -12  10   5        116.19        113.04         4.30 o                         
 -11  10   5        152.47        148.34         4.49 o                         
 -10  10   5         13.84         14.23         1.67 o                         
  -9  10   5        231.59        242.78         4.08 o                         
  -8  10   5        156.72        163.59         3.42 o                         
  -7  10   5        429.78        425.40         6.93 o                         
  -6  10   5        232.26        224.22         3.35 o                         
  -5  10   5         20.68         20.38         0.89 o                         
  -4  10   5        223.33        238.83         4.04 o                         
  -3  10   5        550.52        512.02         6.49 o                         
  -2  10   5        395.43        395.57         5.26 o                         
  -1  10   5        319.86        319.38         4.03 o                         
   0  10   5        606.47        598.76         7.39 o                         
   1  10   5        303.12        303.37         4.10 o                         
   2  10   5        397.54        399.55         5.83 o                         
   3  10   5        550.31        525.33         7.45 o                         
   4  10   5        234.44        244.05         4.80 o                         
   5  10   5         24.31         24.68         1.59 o                         
   6  10   5        219.92        211.55         4.98 o                         
   7  10   5        429.25        421.53         8.56 o                         
   8  10   5        155.28        158.23         4.27 o                         
   9  10   5        231.64        221.43         5.44 o                         
  10  10   5         14.44         14.27         1.84 o                         
  11  10   5        146.93        141.05         4.60 o                         
  12  10   5        107.86        105.94         4.41 o                         
  13  10   5        130.12        117.49         6.32 o                         
  14  10   5         48.63         46.56         4.52 o                         
  15  10   5         19.48         13.76         3.29 o                         
  16  10   5         21.73         24.17         4.02 o                         
 -15  11   5         11.80          8.33        13.54 o                         
 -14  11   5          2.80          2.42         4.28 o                         
 -13  11   5        237.96        236.23         7.87 o                         
 -12  11   5         87.92         80.23         5.11 o                         
 -11  11   5        223.86        218.83         6.88 o                         
 -10  11   5         58.26         53.36         3.60 o                         
  -9  11   5         16.08         16.32         2.09 o                         
  -8  11   5         39.61         44.27         2.10 o                         
  -7  11   5        932.12        970.71        18.14 o                         
  -6  11   5         41.62         46.68         1.63 o                         
  -5  11   5        766.05        746.01        12.23 o                         
  -4  11   5         61.21         59.56         1.59 o                         
  -3  11   5         25.79         27.40         1.06 o                         
  -2  11   5        156.95        152.47         2.13 o                         
  -1  11   5        760.84        782.72         9.57 o                         
   0  11   5        104.29        106.16         2.09 o                         
   1  11   5        746.71        775.10        10.87 o                         
   2  11   5        158.83        154.96         2.59 o                         
   3  11   5         23.50         23.60         1.89 o                         
   4  11   5         60.84         60.86         2.83 o                         
   5  11   5        768.84        759.99        14.15 o                         
   6  11   5         41.06         52.31         2.54 o                         
   7  11   5        946.75        939.71        17.88 o                         
   8  11   5         38.44         36.82         2.19 o                         
   9  11   5         16.29         16.58         1.82 o                         
  10  11   5         56.43         49.47         3.13 o                         
  11  11   5        222.56        208.09         9.25 o                         
  12  11   5         88.35         88.19         4.42 o                         
  13  11   5        230.37        219.88         5.98 o                         
  14  11   5          2.45          3.83         2.92 o                         
  15  11   5         12.41         14.39         4.00 o                         
 -15  12   5         50.65         47.41         6.83 o                         
 -14  12   5         26.81         25.17         5.69 o                         
 -13  12   5        193.91        188.94         7.82 o                         
 -12  12   5        101.28         93.11         5.72 o                         
 -11  12   5        117.98        107.46         5.51 o                         
 -10  12   5         26.23         24.63         4.19 o                         
  -9  12   5          2.79          4.40         2.09 o                         
  -8  12   5         23.45         21.29         2.41 o                         
  -7  12   5        380.20        392.59         6.66 o                         
  -6  12   5         56.90         54.22         1.90 o                         
  -5  12   5        194.47        190.67         3.40 o                         
  -4  12   5          5.54          6.93         0.84 o                         
  -3  12   5        122.08        122.17         2.33 o                         
  -2  12   5         20.17         21.73         1.07 o                         
  -1  12   5        427.69        421.30         6.86 o                         
   0  12   5        430.44        434.03         8.83 o                         
   1  12   5        423.68        410.24         7.54 o                         
   2  12   5         21.22         21.23         1.52 o                         
   3  12   5        118.69        118.73         3.46 o                         
   4  12   5          5.98          8.80         1.29 o                         
   5  12   5        192.19        182.85         4.66 o                         
   6  12   5         54.31         55.61         2.81 o                         
   7  12   5        381.47        398.87         8.37 o                         
   8  12   5         22.91         24.78         2.09 o                         
   9  12   5          3.64          3.30         1.80 o                         
  10  12   5         25.78         26.36         2.53 o                         
  11  12   5        120.17        122.72         4.93 o                         
  12  12   5        100.14         90.91         4.37 o                         
  13  12   5        191.00        191.15         5.97 o                         
  14  12   5         27.40         29.98         4.60 o                         
  15  12   5         50.41         44.50         6.58 o                         
 -14  13   5        108.08         94.74         7.58 o                         
 -13  13   5          6.56         10.21         4.26 o                         
 -12  13   5         53.85         55.50         3.54 o                         
 -11  13   5          4.09          4.53         2.39 o                         
 -10  13   5         87.32         84.96         4.51 o                         
  -9  13   5        115.31        114.40         4.65 o                         
  -8  13   5        184.28        178.86         5.25 o                         
  -7  13   5          9.83          9.24         1.85 o                         
  -6  13   5        858.66        860.44        14.77 o                         
  -5  13   5          0.01         -0.05         0.89 o                         
  -4  13   5       1120.34       1123.93        15.58 o                         
  -3  13   5         59.72         66.98         1.95 o                         
  -2  13   5        402.37        409.76         6.23 o                         
  -1  13   5         74.96         77.51         2.36 o                         
   0  13   5        578.21        592.15        10.44 o                         
   1  13   5         76.92         78.06         2.70 o                         
   2  13   5        416.17        411.42         6.83 o                         
   3  13   5         58.95         59.14         2.61 o                         
   4  13   5       1126.93       1116.48        18.70 o                         
   5  13   5          0.02          3.03         1.43 o                         
   6  13   5        871.81        876.49        16.53 o                         
   7  13   5          9.54         10.47         1.82 o                         
   8  13   5        194.05        190.96         5.31 o                         
   9  13   5        113.29        115.91         4.12 o                         
  10  13   5         83.22         77.06         3.83 o                         
  11  13   5          3.60          4.01         2.27 o                         
  12  13   5         48.86         46.53         3.94 o                         
  13  13   5          6.60         -1.37         3.29 o                         
  14  13   5        105.42         97.22        13.58 o                         
 -13  14   5          2.45          5.73         5.81 o                         
 -12  14   5         10.94          9.01         3.35 o                         
 -11  14   5         79.51         84.83         5.09 o                         
 -10  14   5          6.12          2.61         2.47 o                         
  -9  14   5         38.14         28.69         2.71 o                         
  -8  14   5         15.74         12.72         2.23 o                         
  -7  14   5         36.24         40.79         3.40 o                         
  -6  14   5         97.36        100.56         3.42 o                         
  -5  14   5         66.61         70.50         2.91 o                         
  -4  14   5        305.79        300.16         5.99 o                         
  -3  14   5        402.54        389.68         6.76 o                         
  -2  14   5        182.55        183.78         3.85 o                         
  -1  14   5         37.84         34.20         1.69 o                         
   0  14   5        161.72        157.08         4.06 o                         
   1  14   5         33.77         34.28         1.97 o                         
   2  14   5        186.69        183.90         4.42 o                         
   3  14   5        403.68        406.48         7.63 o                         
   4  14   5        304.65        291.67         8.50 o                         
   5  14   5         70.89         75.28         2.92 o                         
   6  14   5         99.59         97.38         3.37 o                         
   7  14   5         34.89         37.25         2.25 o                         
   8  14   5         18.01         19.16         2.03 o                         
   9  14   5         38.70         39.20         3.48 o                         
  10  14   5          5.41          9.04         2.60 o                         
  11  14   5         79.46         75.52         4.10 o                         
  12  14   5         10.66         -0.79         3.83 o                         
  13  14   5          2.02          1.06         5.33 o                         
 -12  15   5         44.67         42.56         6.70 o                         
 -11  15   5         86.59         80.32         5.30 o                         
 -10  15   5         54.04         55.13         4.45 o                         
  -9  15   5        239.69        228.08         8.08 o                         
  -8  15   5         65.89         69.16         5.04 o                         
  -7  15   5         15.94         18.06         2.94 o                         
  -6  15   5         50.33         57.99         6.15 o                         
  -5  15   5         44.74         43.05         3.16 o                         
  -4  15   5         33.74         40.35         3.50 o                         
  -3  15   5        295.40        284.39         7.05 o                         
  -2  15   5          4.40          1.43         1.56 o                         
  -1  15   5        121.97        115.84         3.75 o                         
   0  15   5          1.84          3.24         1.27 o                         
   1  15   5        121.58        115.40         3.77 o                         
   2  15   5          4.37          3.97         1.43 o                         
   3  15   5        302.02        298.61         6.32 o                         
   4  15   5         34.62         37.59         2.85 o                         
   5  15   5         45.53         45.60         5.80 o                         
   6  15   5         50.75         48.71         3.65 o                         
   7  15   5         15.14         19.31         2.87 o                         
   8  15   5         65.97         66.04         6.99 o                         
   9  15   5        236.03        226.81         8.05 o                         
  10  15   5         55.92         56.65         7.92 o                         
  11  15   5         85.09         73.54         9.15 o                         
  12  15   5         44.78         40.46         9.15 o                         
 -11  16   5         30.86         27.02         5.01 o                         
 -10  16   5          4.91          2.84         4.09 o                         
  -9  16   5          6.37          5.04         3.87 o                         
  -8  16   5          6.09          5.70         3.36 o                         
  -7  16   5          4.15         -0.56         3.03 o                         
  -6  16   5         11.97         11.46         4.24 o                         
  -5  16   5         78.00         69.40         4.17 o                         
  -4  16   5         51.26         49.60         3.12 o                         
  -3  16   5        261.34        263.57         6.90 o                         
  -2  16   5         95.99         94.80         4.28 o                         
  -1  16   5         26.21         26.95         2.95 o                         
   0  16   5          8.36          7.89         2.05 o                         
   1  16   5         29.72         26.85         2.47 o                         
   2  16   5         98.57         93.77         4.72 o                         
   3  16   5        264.04        264.02         6.92 o                         
   4  16   5         53.19         54.70         3.92 o                         
   5  16   5         74.60         75.18         5.01 o                         
   6  16   5         12.72         12.86         3.28 o                         
   7  16   5          3.65          0.81         3.25 o                         
   8  16   5          4.95         -4.75         5.45 o                         
   9  16   5          7.94         11.61         6.16 o                         
  10  16   5          4.47          0.35         6.51 o                         
  11  16   5         33.05         45.21         8.97 o                         
  -9  17   5         17.38         13.79         4.53 o                         
  -8  17   5         28.83         24.38         4.34 o                         
  -7  17   5         92.46         83.39         6.14 o                         
  -6  17   5        229.85        237.35         8.68 o                         
  -5  17   5         81.24         95.49         6.32 o                         
  -4  17   5        286.94        278.10         7.63 o                         
  -3  17   5         56.34         65.04         3.93 o                         
  -2  17   5        134.20        128.71         5.28 o                         
  -1  17   5          9.33         15.37         2.58 o                         
   0  17   5        245.66        237.23         8.56 o                         
   1  17   5          9.27         10.78         2.46 o                         
   2  17   5        132.89        138.00         5.33 o                         
   3  17   5         59.12         62.46         5.68 o                         
   4  17   5        284.31        280.82         8.51 o                         
   5  17   5         80.06         70.79         5.65 o                         
   6  17   5        221.83        212.78        14.61 o                         
   7  17   5         90.98         69.32         8.62 o                         
   8  17   5         27.37         28.85         7.39 o                         
   9  17   5         17.13         24.63         7.74 o                         
  -8  18   5          4.20          2.43         4.72 o                         
  -7  18   5        100.44        101.39         7.66 o                         
  -6  18   5         52.94         63.37         5.23 o                         
  -5  18   5         34.06         31.73         4.51 o                         
  -4  18   5         28.90         36.06         6.18 o                         
  -3  18   5         15.49         18.21         3.20 o                         
  -2  18   5         20.09         23.91         3.17 o                         
  -1  18   5         19.64         16.99         3.10 o                         
   0  18   5        248.57        265.35         7.64 o                         
   1  18   5         20.18         25.10         3.16 o                         
   2  18   5         20.44         18.72         3.39 o                         
   3  18   5         14.79         20.88         4.72 o                         
   4  18   5         29.46         43.69        16.10 o                         
   5  18   5         30.41         15.72         8.80 o                         
   6  18   5         53.96         66.38         6.03 o                         
   7  18   5         97.98         84.55         8.18 o                         
   8  18   5          4.56         -3.17        10.55 o                         
  -5  19   5        137.05        123.35         8.19 o                         
  -4  19   5          6.57          9.94         4.57 o                         
  -3  19   5         63.68         51.50         7.87 o                         
  -2  19   5          5.86          7.69         4.41 o                         
  -1  19   5         68.48         76.63         5.56 o                         
   0  19   5         74.12         70.70         5.63 o                         
   1  19   5         64.47         63.61         6.34 o                         
   2  19   5          5.84         -0.19         5.89 o                         
   3  19   5         63.39         73.86        13.37 o                         
   4  19   5          6.52          8.82         5.15 o                         
   5  19   5        129.84        124.06        11.96 o                         
   0   0   6        479.90        668.06         8.41 o                         
   1   0   6        789.29        828.88         7.60 o                         
   2   0   6       5739.78       6315.77        67.06 o                         
   3   0   6        242.37        262.71         3.41 o                         
   4   0   6       6352.90       6893.58        76.67 o                         
   5   0   6        615.38        609.62         7.10 o                         
   6   0   6       4480.96       4488.09        80.75 o                         
   7   0   6         69.71         67.67         1.47 o                         
   8   0   6        822.28        798.11        12.96 o                         
   9   0   6         66.03         60.62         1.84 o                         
  10   0   6          1.79          1.48         1.03 o                         
  11   0   6          0.09          1.67         1.10 o                         
  12   0   6       1381.55       1409.51        29.92 o                         
  13   0   6          1.11          2.71         1.86 o                         
  14   0   6        752.32        766.91        17.54 o                         
  15   0   6        120.81        119.66         6.00 o                         
  16   0   6         14.37         13.53         9.23 o                         
  17   0   6          0.07          4.67         4.28 o                         
  18   0   6        246.16        270.11        12.50 o                         
 -18   1   6         45.94         45.84         6.02 o                         
 -17   1   6         49.80         52.54        10.91 o                         
 -16   1   6         15.06         20.40         4.15 o                         
 -15   1   6        111.49        108.90         5.75 o                         
 -14   1   6        217.45        217.92         7.02 o                         
 -13   1   6        310.71        316.42         8.47 o                         
 -12   1   6        417.83        428.35        10.23 o                         
 -11   1   6        384.10        371.71         9.71 o                         
 -10   1   6        271.80        279.05         5.05 o                         
  -9   1   6         67.68         75.31         1.91 o                         
  -8   1   6        970.97        989.84        16.05 o                         
  -7   1   6       1158.93       1154.97        17.01 o                         
  -6   1   6        891.62        848.98        10.90 o                         
  -5   1   6       3099.43       2987.87        37.90 o                         
  -4   1   6         91.67         75.19         1.15 o                         
  -3   1   6        341.76        392.11         5.58 o                         
  -2   1   6       2542.02       2499.74        30.67 o                         
  -1   1   6       5105.01       5333.85        55.46 o                         
   0   1   6       4390.43       4524.05        42.61 o                         
   1   1   6       5062.87       5187.79        47.78 o                         
   2   1   6       2549.79       2510.31        27.15 o                         
   3   1   6        336.99        377.77         4.71 o                         
   4   1   6        107.09         89.88         1.28 o                         
   5   1   6       3098.12       2955.76        35.23 o                         
   6   1   6        898.54        872.08        15.17 o                         
   7   1   6       1118.41       1074.03        19.31 o                         
   8   1   6        968.32       1003.63        18.65 o                         
   9   1   6         61.55         69.54         1.94 o                         
  10   1   6        266.08        268.03         5.07 o                         
  11   1   6        388.61        377.16         9.01 o                         
  12   1   6        411.77        423.94        10.30 o                         
  13   1   6        309.53        326.93         8.60 o                         
  14   1   6        222.16        220.39         7.07 o                         
  15   1   6        103.88         98.52         6.02 o                         
  16   1   6         15.81         11.76         3.79 o                         
  17   1   6         52.58         53.92         5.66 o                         
  18   1   6         43.27         39.62         5.78 o                         
 -18   2   6          4.45          0.96         5.21 o                         
 -17   2   6         17.42         26.24         5.03 o                         
 -16   2   6         83.26         78.37         7.11 o                         
 -15   2   6        305.84        310.68        11.00 o                         
 -14   2   6         37.89         29.50         2.86 o                         
 -13   2   6        306.30        326.96         8.53 o                         
 -12   2   6         42.55         40.46         5.14 o                         
 -11   2   6        320.21        306.66         9.83 o                         
 -10   2   6         56.68         62.46         1.93 o                         
  -9   2   6        347.24        313.57         5.53 o                         
  -8   2   6         37.48         38.16         1.21 o                         
  -7   2   6        764.11        751.38        10.28 o                         
  -6   2   6        679.39        714.91         9.61 o                         
  -5   2   6       1587.93       1538.08        16.50 o                         
  -4   2   6        577.05        604.38         6.02 o                         
  -3   2   6        263.37        338.59         3.39 o                         
  -2   2   6        567.51        639.52         6.31 o                         
  -1   2   6       1798.05       1913.11        28.26 o                         
   0   2   6          8.63         14.48         0.36 o                         
   1   2   6       1734.32       1808.49        18.82 o                         
   2   2   6        569.79        629.12         6.57 o                         
   3   2   6        247.72        317.53         3.68 o                         
   4   2   6        575.40        602.42         9.01 o                         
   5   2   6       1604.04       1563.26        20.77 o                         
   6   2   6        678.99        685.68        11.49 o                         
   7   2   6        776.80        756.12        13.77 o                         
   8   2   6         36.98         38.58         1.46 o                         
   9   2   6        354.54        313.91         5.63 o                         
  10   2   6         55.69         58.92         2.43 o                         
  11   2   6        310.96        309.58         7.79 o                         
  12   2   6         40.16         39.38         2.77 o                         
  13   2   6        310.86        321.01         8.67 o                         
  14   2   6         38.56         34.10         3.10 o                         
  15   2   6        310.20        310.58         9.32 o                         
  16   2   6         82.67         75.29         6.21 o                         
  17   2   6         18.24         30.08         7.39 o                         
  18   2   6          3.83         -1.26         5.11 o                         
 -18   3   6         56.75         56.31        15.30 o                         
 -17   3   6         20.67         18.21         7.83 o                         
 -16   3   6        133.04        150.79         8.71 o                         
 -15   3   6        276.75        274.89        10.38 o                         
 -14   3   6        115.03        112.10         5.24 o                         
 -13   3   6        118.06        117.12         4.72 o                         
 -12   3   6         87.84         94.53         3.97 o                         
 -11   3   6        331.86        319.89         9.47 o                         
 -10   3   6        895.93        901.47        14.54 o                         
  -9   3   6        562.66        572.09         9.48 o                         
  -8   3   6         73.58         81.59         2.11 o                         
  -7   3   6        252.52        234.99         3.47 o                         
  -6   3   6         23.47         19.41         0.66 o                         
  -5   3   6       2102.57       2048.63        22.84 o                         
  -4   3   6        942.66        928.34         8.85 o                         
  -3   3   6       1013.04        954.79         9.11 o                         
  -2   3   6       2488.81       2352.40        29.44 o                         
  -1   3   6         56.26         65.92         0.78 o                         
   0   3   6          0.04          1.29         0.21 o                         
   1   3   6         62.63         73.53         0.84 o                         
   2   3   6       2452.52       2295.00        31.17 o                         
   3   3   6       1023.86        962.20        12.34 o                         
   4   3   6        940.16        929.28        12.59 o                         
   5   3   6       2096.18       2052.74        32.13 o                         
   6   3   6         25.85         21.43         1.14 o                         
   7   3   6        247.63        230.92         4.35 o                         
   8   3   6         69.86         73.54         2.37 o                         
   9   3   6        549.21        563.29         9.58 o                         
  10   3   6        872.28        871.85        14.61 o                         
  11   3   6        336.58        340.36         8.27 o                         
  12   3   6         86.03         86.41         4.09 o                         
  13   3   6        117.82        106.04         4.82 o                         
  14   3   6        111.75        118.96         8.46 o                         
  15   3   6        284.54        283.82         8.81 o                         
  16   3   6        137.20        145.44         8.32 o                         
  17   3   6         20.31         24.98         7.56 o                         
  18   3   6         58.95         54.89         6.47 o                         
 -18   4   6          4.11         -2.89         5.77 o                         
 -17   4   6         61.81         63.68         4.97 o                         
 -16   4   6        114.61        116.31         8.01 o                         
 -15   4   6         42.20         41.99         4.17 o                         
 -14   4   6        330.49        340.78        13.47 o                         
 -13   4   6          1.26          1.07         1.91 o                         
 -12   4   6         24.89         21.49         2.19 o                         
 -11   4   6         42.89         37.92         3.01 o                         
 -10   4   6        832.35        827.24        13.64 o                         
  -9   4   6        144.82        141.28         3.35 o                         
  -8   4   6         67.79         66.41         1.78 o                         
  -7   4   6        213.64        220.12         3.24 o                         
  -6   4   6        832.84        844.27        10.64 o                         
  -5   4   6         78.88         73.28         1.18 o                         
  -4   4   6       1087.35       1078.02        10.68 o                         
  -3   4   6        284.23        298.56         2.92 o                         
  -2   4   6       1335.71       1307.71        13.86 o                         
  -1   4   6        218.50        237.49         2.26 o                         
   0   4   6       2249.26       2211.69        20.09 o                         
   1   4   6        225.20        244.00         2.93 o                         
   2   4   6       1318.59       1276.46        15.35 o                         
   3   4   6        288.48        302.87         3.87 o                         
   4   4   6       1077.97       1082.89        12.91 o                         
   5   4   6         76.75         68.98         1.80 o                         
   6   4   6        832.47        831.01        12.47 o                         
   7   4   6        210.25        206.47         4.09 o                         
   8   4   6         65.88         63.76         2.01 o                         
   9   4   6        145.69        144.80         3.67 o                         
  10   4   6        841.10        827.58        17.96 o                         
  11   4   6         41.27         29.53         2.61 o                         
  12   4   6         19.95         18.30         2.26 o                         
  13   4   6          1.47         -0.20         2.24 o                         
  14   4   6        328.00        330.80         9.40 o                         
  15   4   6         43.33         41.45         3.75 o                         
  16   4   6        115.47        111.73        11.61 o                         
  17   4   6         60.50         63.68         8.62 o                         
  18   4   6          3.83          8.33         4.17 o                         
 -18   5   6         39.13         29.46         6.41 o                         
 -17   5   6         62.23         74.15         5.45 o                         
 -16   5   6         84.19        100.74         7.99 o                         
 -15   5   6        125.34        134.82         7.56 o                         
 -14   5   6         23.50         22.58         6.16 o                         
 -13   5   6        195.47        193.27         6.20 o                         
 -12   5   6          3.28          0.81         1.64 o                         
 -11   5   6        324.39        338.63         8.05 o                         
 -10   5   6        451.29        442.97         8.61 o                         
  -9   5   6        421.15        424.50         6.55 o                         
  -8   5   6        246.26        241.19         3.69 o                         
  -7   5   6        391.70        382.59         5.16 o                         
  -6   5   6        142.39        139.64         2.07 o                         
  -5   5   6       2859.24       2653.73        29.29 o                         
  -4   5   6       1161.08       1168.29        12.36 o                         
  -3   5   6       1469.79       1385.29        13.77 o                         
  -2   5   6       2272.03       2138.29        18.99 o                         
  -1   5   6       2295.09       2252.12        20.51 o                         
   0   5   6        305.30        317.47         3.19 o                         
   1   5   6       2329.84       2271.86        25.19 o                         
   2   5   6       2292.55       2188.49        22.94 o                         
   3   5   6       1490.35       1423.02        17.94 o                         
   4   5   6       1130.44       1129.95        13.76 o                         
   5   5   6       2841.22       2599.81        37.96 o                         
   6   5   6        141.90        132.81         2.61 o                         
   7   5   6        414.44        398.45         6.23 o                         
   8   5   6        258.97        250.15         4.31 o                         
   9   5   6        420.40        410.29         6.82 o                         
  10   5   6        453.70        436.62         8.89 o                         
  11   5   6        308.28        309.03         8.16 o                         
  12   5   6          3.22          0.56         1.81 o                         
  13   5   6        196.14        195.75         6.50 o                         
  14   5   6         20.69         19.37         2.91 o                         
  15   5   6        131.85        134.29         5.43 o                         
  16   5   6         89.07         96.90         9.68 o                         
  17   5   6         61.93         53.12         9.15 o                         
  18   5   6         36.63         30.18         4.76 o                         
 -17   6   6         52.29         49.25         6.22 o                         
 -16   6   6          4.65          6.54         3.59 o                         
 -15   6   6         46.01         49.94         5.01 o                         
 -14   6   6        274.13        290.35         9.97 o                         
 -13   6   6        266.19        266.82         9.10 o                         
 -12   6   6         13.83         18.56         2.19 o                         
 -11   6   6        371.24        375.01         9.10 o                         
 -10   6   6         41.96         35.36         1.74 o                         
  -9   6   6        157.47        154.77         2.71 o                         
  -8   6   6        206.55        209.25         3.06 o                         
  -7   6   6        314.99        300.10         3.80 o                         
  -6   6   6         95.84         90.19         1.40 o                         
  -5   6   6        354.12        352.85         3.80 o                         
  -4   6   6        493.73        475.56         5.11 o                         
  -3   6   6        420.68        455.96         4.50 o                         
  -2   6   6         59.54         61.79         0.88 o                         
  -1   6   6       1167.89       1129.35        10.69 o                         
   0   6   6         13.71         22.16         0.68 o                         
   1   6   6       1163.58       1122.01        13.39 o                         
   2   6   6         57.53         58.70         1.06 o                         
   3   6   6        426.90        461.34         5.83 o                         
   4   6   6        488.78        465.31         8.30 o                         
   5   6   6        338.72        333.13         5.62 o                         
   6   6   6         95.95         90.73         2.12 o                         
   7   6   6        306.59        278.06         4.51 o                         
   8   6   6        204.14        201.60         3.85 o                         
   9   6   6        150.66        141.52         3.44 o                         
  10   6   6         43.73         40.39         2.08 o                         
  11   6   6        378.55        382.67         8.07 o                         
  12   6   6         13.91         16.17         1.88 o                         
  13   6   6        263.82        254.40         7.22 o                         
  14   6   6        275.23        264.37         8.36 o                         
  15   6   6         41.62         43.02         4.33 o                         
  16   6   6          4.32          6.45         4.22 o                         
  17   6   6         53.42         42.31         5.54 o                         
  18   6   6          6.25         11.43         7.04 o                         
 -17   7   6         30.52         30.92         6.13 o                         
 -16   7   6         35.55         34.34         3.75 o                         
 -15   7   6          9.48          7.46         2.81 o                         
 -14   7   6        208.63        214.81         7.29 o                         
 -13   7   6         28.58         28.79         2.85 o                         
 -12   7   6        339.17        344.20         8.18 o                         
 -11   7   6         63.43         60.81         2.51 o                         
 -10   7   6         76.86         80.14         2.34 o                         
  -9   7   6         49.31         45.21         1.59 o                         
  -8   7   6        386.17        390.30         4.77 o                         
  -7   7   6        374.29        376.91         4.59 o                         
  -6   7   6       2211.19       2162.18        25.20 o                         
  -5   7   6         62.35         73.18         1.35 o                         
  -4   7   6         30.26         31.11         0.88 o                         
  -3   7   6         36.15         34.64         0.75 o                         
  -2   7   6        804.03        818.32         8.81 o                         
  -1   7   6        160.29        165.48         1.97 o                         
   0   7   6       1693.35       1647.55        17.57 o                         
   1   7   6        155.35        154.01         2.38 o                         
   2   7   6        809.83        791.59        10.46 o                         
   3   7   6         35.08         33.02         1.03 o                         
   4   7   6         30.05         28.50         1.03 o                         
   5   7   6         58.92         69.96         1.49 o                         
   6   7   6       2172.98       2095.40        28.66 o                         
   7   7   6        383.06        382.96         7.17 o                         
   8   7   6        383.34        389.53         6.43 o                         
   9   7   6         51.11         46.59         1.96 o                         
  10   7   6         72.81         73.83         2.73 o                         
  11   7   6         65.07         58.54         2.73 o                         
  12   7   6        336.08        341.46         7.74 o                         
  13   7   6         28.64         25.81         2.67 o                         
  14   7   6        213.51        219.68        15.84 o                         
  15   7   6         10.38          7.25         3.68 o                         
  16   7   6         36.46         38.88         6.68 o                         
  17   7   6         29.20         22.28         4.97 o                         
 -17   8   6         33.43         45.15        14.16 o                         
 -16   8   6         19.64         20.56         6.60 o                         
 -15   8   6          7.98          6.07         3.42 o                         
 -14   8   6        129.66        118.32         5.10 o                         
 -13   8   6        197.59        196.54         6.66 o                         
 -12   8   6        477.92        475.17         8.93 o                         
 -11   8   6        139.94        145.35         3.45 o                         
 -10   8   6         13.85         13.81         1.28 o                         
  -9   8   6         77.39         73.17         2.80 o                         
  -8   8   6        350.90        358.43         4.46 o                         
  -7   8   6        165.24        160.63         2.52 o                         
  -6   8   6        989.72        972.08        11.80 o                         
  -5   8   6          1.37          0.28         0.46 o                         
  -4   8   6       1185.04       1190.23        12.92 o                         
  -3   8   6        193.46        186.10         2.13 o                         
  -2   8   6       1070.43       1066.25        10.88 o                         
  -1   8   6        274.85        275.27         3.28 o                         
   0   8   6        537.66        535.57         6.30 o                         
   1   8   6        275.72        272.86         3.59 o                         
   2   8   6       1059.05       1030.33        14.34 o                         
   3   8   6        186.70        181.54         3.02 o                         
   4   8   6       1195.89       1206.34        16.33 o                         
   5   8   6          0.87          0.75         0.69 o                         
   6   8   6        982.00        978.56        14.51 o                         
   7   8   6        167.78        163.62         2.93 o                         
   8   8   6        356.32        358.52         6.03 o                         
   9   8   6         76.59         75.40         2.36 o                         
  10   8   6         10.25         10.08         1.34 o                         
  11   8   6        142.70        140.34         3.79 o                         
  12   8   6        476.41        490.19         9.00 o                         
  13   8   6        196.62        199.06         6.39 o                         
  14   8   6        130.17        128.06         5.69 o                         
  15   8   6          9.07          8.88         3.61 o                         
  16   8   6         17.83         17.96         5.19 o                         
  17   8   6         33.12         26.54         5.60 o                         
 -16   9   6          4.02         11.47         5.47 o                         
 -15   9   6        129.98        143.65         9.33 o                         
 -14   9   6         37.09         42.22         3.84 o                         
 -13   9   6        124.74        127.01         5.11 o                         
 -12   9   6         25.39         29.05         2.31 o                         
 -11   9   6        269.23        271.51         6.81 o                         
 -10   9   6          7.23          4.87         1.03 o                         
  -9   9   6        327.08        327.60         5.10 o                         
  -8   9   6         94.72         90.97         2.06 o                         
  -7   9   6        578.43        574.41         7.52 o                         
  -6   9   6        478.89        480.23         6.31 o                         
  -5   9   6       2969.40       2869.57        31.99 o                         
  -4   9   6        242.26        228.82         3.05 o                         
  -3   9   6        103.38        108.95         1.44 o                         
  -2   9   6       1113.30       1111.53        10.90 o                         
  -1   9   6        809.72        822.70         8.77 o                         
   0   9   6        687.30        683.49         8.87 o                         
   1   9   6        783.23        775.69        12.72 o                         
   2   9   6       1092.88       1067.40        14.97 o                         
   3   9   6         97.43        103.35         2.11 o                         
   4   9   6        250.53        240.29         3.83 o                         
   5   9   6       2951.12       2853.46        41.40 o                         
   6   9   6        474.08        475.08        10.03 o                         
   7   9   6        543.24        530.83         8.66 o                         
   8   9   6         95.25         89.59         2.35 o                         
   9   9   6        319.98        315.42         5.59 o                         
  10   9   6          7.36          7.09         1.20 o                         
  11   9   6        275.51        273.45         6.37 o                         
  12   9   6         22.84         23.31         2.18 o                         
  13   9   6        119.86        110.18         6.58 o                         
  14   9   6         37.11         39.63         4.33 o                         
  15   9   6        131.70        124.95         8.32 o                         
  16   9   6          3.62          7.46         3.91 o                         
 -16  10   6         36.99         37.97         6.65 o                         
 -15  10   6         90.10         88.80        16.27 o                         
 -14  10   6          2.15          6.92         4.29 o                         
 -13  10   6         28.64         23.82         3.45 o                         
 -12  10   6         10.87         12.58         2.64 o                         
 -11  10   6         77.24         75.18         3.56 o                         
 -10  10   6         57.81         54.20         3.03 o                         
  -9  10   6        429.37        439.58         7.79 o                         
  -8  10   6          8.59          7.86         1.00 o                         
  -7  10   6          1.30          1.61         0.74 o                         
  -6  10   6         80.27         84.59         1.79 o                         
  -5  10   6        508.02        501.81         6.03 o                         
  -4  10   6         97.12        106.55         1.85 o                         
  -3  10   6        333.26        331.10         3.78 o                         
  -2  10   6        309.96        313.37         3.80 o                         
  -1  10   6        494.00        495.94         6.16 o                         
   0  10   6         56.98         54.31         1.44 o                         
   1  10   6        489.54        485.85         7.03 o                         
   2  10   6        315.87        318.69         4.82 o                         
   3  10   6        342.63        343.83         6.59 o                         
   4  10   6         97.23        103.08         2.56 o                         
   5  10   6        492.77        489.44         9.68 o                         
   6  10   6         80.17         80.87         2.88 o                         
   7  10   6          2.06          1.70         1.13 o                         
   8  10   6          9.64          9.09         1.55 o                         
   9  10   6        422.25        411.14         7.71 o                         
  10  10   6         61.01         58.98         3.23 o                         
  11  10   6         73.37         68.03         3.66 o                         
  12  10   6         10.89         11.96         2.17 o                         
  13  10   6         29.82         34.91         2.89 o                         
  14  10   6          2.54          5.91         3.17 o                         
  15  10   6         88.82         98.18         5.64 o                         
  16  10   6         37.23         31.02         4.87 o                         
 -15  11   6          7.42          8.09         5.35 o                         
 -14  11   6        100.37        101.51         8.27 o                         
 -13  11   6         37.48         32.89         4.72 o                         
 -12  11   6        103.89        104.66         5.53 o                         
 -11  11   6         16.25         18.10         2.30 o                         
 -10  11   6        540.35        550.48        11.13 o                         
  -9  11   6         24.65         25.06         1.87 o                         
  -8  11   6        638.24        630.63         9.90 o                         
  -7  11   6        212.71        222.33         3.89 o                         
  -6  11   6        204.93        206.45         3.40 o                         
  -5  11   6         44.49         42.88         1.61 o                         
  -4  11   6        749.04        768.52         9.54 o                         
  -3  11   6        144.02        140.58         2.34 o                         
  -2  11   6        323.13        323.30         4.08 o                         
  -1  11   6         11.66         10.94         0.62 o                         
   0  11   6          8.62         11.62         1.28 o                         
   1  11   6         11.51         11.32         1.02 o                         
   2  11   6        315.26        321.11         5.44 o                         
   3  11   6        145.40        143.21         3.40 o                         
   4  11   6        740.87        771.79        13.05 o                         
   5  11   6         42.89         42.97         2.37 o                         
   6  11   6        209.06        203.59         4.96 o                         
   7  11   6        209.99        221.17         5.34 o                         
   8  11   6        632.34        618.92        12.28 o                         
   9  11   6         22.08         22.98         2.01 o                         
  10  11   6        542.98        552.36        11.31 o                         
  11  11   6         15.09         12.07         2.17 o                         
  12  11   6        104.67        106.90         4.73 o                         
  13  11   6         37.73         37.10         3.16 o                         
  14  11   6        101.35         95.77         7.60 o                         
  15  11   6          7.29          9.44         4.16 o                         
 -15  12   6         13.14          6.16        10.91 o                         
 -14  12   6         36.37         34.92         5.94 o                         
 -13  12   6          7.68         12.96         7.39 o                         
 -12  12   6          6.66         10.87         2.53 o                         
 -11  12   6         39.61         45.33         3.99 o                         
 -10  12   6        113.49        114.82         4.40 o                         
  -9  12   6        316.24        317.35         7.41 o                         
  -8  12   6         21.19         23.90         1.69 o                         
  -7  12   6        148.67        147.66         3.09 o                         
  -6  12   6         26.29         28.89         1.38 o                         
  -5  12   6         34.40         34.79         1.47 o                         
  -4  12   6        794.17        788.92        11.20 o                         
  -3  12   6         85.33         87.97         2.15 o                         
  -2  12   6        114.55        111.43         2.38 o                         
  -1  12   6         90.38         91.96         2.80 o                         
   0  12   6         18.12         16.88         1.53 o                         
   1  12   6         90.23         90.92         3.21 o                         
   2  12   6        108.13        109.64         3.03 o                         
   3  12   6         87.94         93.91         2.83 o                         
   4  12   6        799.86        790.06        15.17 o                         
   5  12   6         32.34         29.14         2.06 o                         
   6  12   6         25.91         26.52         1.90 o                         
   7  12   6        143.82        147.38         4.34 o                         
   8  12   6         23.81         25.17         2.11 o                         
   9  12   6        318.80        321.17         7.44 o                         
  10  12   6        106.02        107.98         4.46 o                         
  11  12   6         39.76         40.52         2.98 o                         
  12  12   6          7.16          5.94         3.41 o                         
  13  12   6          7.70         10.21         3.05 o                         
  14  12   6         37.78         40.24         5.55 o                         
  15  12   6         11.86          8.09        11.61 o                         
 -14  13   6          3.97          6.13         8.62 o                         
 -13  13   6        107.26        106.06        11.52 o                         
 -12  13   6          1.39          4.46         3.13 o                         
 -11  13   6        153.79        151.73         8.58 o                         
 -10  13   6         32.61         30.14         2.75 o                         
  -9  13   6         32.82         31.74         2.59 o                         
  -8  13   6         37.56         41.69         2.59 o                         
  -7  13   6        110.89        116.39         3.65 o                         
  -6  13   6         75.70         79.13         2.76 o                         
  -5  13   6        613.78        632.48         9.20 o                         
  -4  13   6        164.75        164.90         3.17 o                         
  -3  13   6        204.60        202.56         3.69 o                         
  -2  13   6         93.15         90.87         2.22 o                         
  -1  13   6        505.06        507.70         8.27 o                         
   0  13   6         26.16         24.95         1.66 o                         
   1  13   6        507.02        508.07        10.33 o                         
   2  13   6         95.57         93.12         2.96 o                         
   3  13   6        213.69        216.35         4.69 o                         
   4  13   6        161.69        156.39         4.07 o                         
   5  13   6        610.75        623.40        13.00 o                         
   6  13   6         76.67         82.21         4.24 o                         
   7  13   6        116.72        118.46         4.16 o                         
   8  13   6         35.55         38.09         3.53 o                         
   9  13   6         34.94         35.03         2.72 o                         
  10  13   6         30.59         29.68         3.39 o                         
  11  13   6        152.90        158.75         5.86 o                         
  12  13   6          1.14          4.75         2.94 o                         
  13  13   6        106.79        106.07         5.61 o                         
  14  13   6          3.56          8.15         5.79 o                         
 -13  14   6         44.25         55.76         9.94 o                         
 -12  14   6         24.29         28.30         6.42 o                         
 -11  14   6         57.20         54.07         3.79 o                         
 -10  14   6          0.09          4.07         3.10 o                         
  -9  14   6         85.17         75.15         4.37 o                         
  -8  14   6         67.16         65.19         3.85 o                         
  -7  14   6         32.64         34.62         2.58 o                         
  -6  14   6        271.69        263.57         5.84 o                         
  -5  14   6         68.05         70.22         2.94 o                         
  -4  14   6        130.09        125.59         3.23 o                         
  -3  14   6        105.81        112.59         2.88 o                         
  -2  14   6         96.44         96.94         2.78 o                         
  -1  14   6        317.73        323.71         5.81 o                         
   0  14   6         21.47         22.32         1.78 o                         
   1  14   6        314.65        322.72         7.38 o                         
   2  14   6         98.48         92.41         3.76 o                         
   3  14   6        103.05        105.38         3.47 o                         
   4  14   6        126.74        125.09         4.70 o                         
   5  14   6         72.59         72.70         4.16 o                         
   6  14   6        281.97        285.34         7.79 o                         
   7  14   6         36.91         38.13         3.95 o                         
   8  14   6         67.51         63.33         3.74 o                         
   9  14   6         84.05         79.57         4.27 o                         
  10  14   6          0.17          0.52         5.97 o                         
  11  14   6         60.08         54.67         3.78 o                         
  12  14   6         24.39         26.30         3.76 o                         
  13  14   6         45.53         37.39         6.26 o                         
 -12  15   6        212.91        175.28        18.65 o                         
 -11  15   6          4.10         -0.86         4.44 o                         
 -10  15   6         18.94         16.30         6.95 o                         
  -9  15   6         24.01         22.43         3.65 o                         
  -8  15   6         75.19         85.42         5.71 o                         
  -7  15   6        311.39        315.63         9.36 o                         
  -6  15   6        389.25        390.70        11.72 o                         
  -5  15   6         57.57         58.52         3.68 o                         
  -4  15   6        154.34        143.83         4.87 o                         
  -3  15   6          0.30          1.51         1.78 o                         
  -2  15   6        160.82        162.92         4.43 o                         
  -1  15   6         50.75         50.56         2.81 o                         
   0  15   6        555.68        573.46         9.44 o                         
   1  15   6         51.96         47.85         3.32 o                         
   2  15   6        162.46        153.69         5.02 o                         
   3  15   6          0.34          0.75         1.85 o                         
   4  15   6        155.81        150.37         5.59 o                         
   5  15   6         57.84         48.15         3.21 o                         
   6  15   6        381.20        388.39        10.29 o                         
   7  15   6        315.00        327.04         9.32 o                         
   8  15   6         75.01         84.21         5.22 o                         
   9  15   6         24.23         28.36         3.63 o                         
  10  15   6         19.26         23.22         3.96 o                         
  11  15   6          4.61          2.81         7.21 o                         
  12  15   6        210.76        209.60        16.89 o                         
 -11  16   6         26.77         40.63        10.55 o                         
 -10  16   6         33.44         37.83         5.76 o                         
  -9  16   6         72.92         71.59         5.17 o                         
  -8  16   6         42.85         43.82         4.20 o                         
  -7  16   6         13.37         17.87         3.44 o                         
  -6  16   6         21.81         15.58         3.25 o                         
  -5  16   6        255.39        269.04         7.22 o                         
  -4  16   6         23.87         26.69         3.07 o                         
  -3  16   6         26.05         23.31         2.61 o                         
  -2  16   6         41.91         47.03         4.32 o                         
  -1  16   6         77.58         80.80         4.17 o                         
   0  16   6         39.49         41.45         3.51 o                         
   1  16   6         79.97         79.69         3.73 o                         
   2  16   6         39.02         37.80         2.47 o                         
   3  16   6         24.34         24.70         2.33 o                         
   4  16   6         25.92         26.04         3.03 o                         
   5  16   6        257.56        260.55         8.16 o                         
   6  16   6         19.77         23.12         3.20 o                         
   7  16   6         13.80         10.39         3.71 o                         
   8  16   6         41.22         39.68         4.93 o                         
   9  16   6         70.90         63.51         8.80 o                         
  10  16   6         31.87         35.88         8.44 o                         
  11  16   6         25.82         15.30        10.38 o                         
  -9  17   6         14.50         10.01         4.74 o                         
  -8  17   6         14.22         21.48         4.49 o                         
  -7  17   6         18.44         23.57         4.25 o                         
  -6  17   6         20.33         19.20         3.83 o                         
  -5  17   6        395.12        412.76         9.91 o                         
  -4  17   6         10.62         10.19         2.73 o                         
  -3  17   6        296.14        299.36         8.51 o                         
  -2  17   6         33.14         31.69         2.98 o                         
  -1  17   6        331.74        341.58         8.44 o                         
   0  17   6          1.25          0.20         2.44 o                         
   1  17   6        321.61        328.43         8.92 o                         
   2  17   6         32.61         33.04         3.01 o                         
   3  17   6        291.01        284.28        10.41 o                         
   4  17   6         10.88         10.89         3.06 o                         
   5  17   6        391.73        399.15        16.20 o                         
   6  17   6         19.92         20.29         4.13 o                         
   7  17   6         18.41         12.31         6.33 o                         
   8  17   6         14.46         16.36         7.39 o                         
   9  17   6         13.40         27.97         8.27 o                         
  -7  18   6         13.66         10.90         4.78 o                         
  -6  18   6         14.27         12.79         4.45 o                         
  -5  18   6         18.15         16.47         4.70 o                         
  -4  18   6        134.91        137.35         6.41 o                         
  -3  18   6         44.55         48.82         3.86 o                         
  -2  18   6        137.62        133.66         6.18 o                         
  -1  18   6         77.28         87.49         4.99 o                         
   0  18   6         90.68        102.92         5.30 o                         
   1  18   6         75.40         83.41         5.17 o                         
   2  18   6        140.26        142.80         6.75 o                         
   3  18   6         44.34         44.73         5.20 o                         
   4  18   6        136.61        134.46         9.33 o                         
   5  18   6         18.00         15.38         4.76 o                         
   6  18   6         13.61         11.12         4.98 o                         
   7  18   6         13.27          2.99         7.21 o                         
  -5  19   6          8.41         15.83         5.13 o                         
  -4  19   6         98.51         99.34         7.04 o                         
  -3  19   6          3.27          3.29         4.49 o                         
  -2  19   6        196.38        197.09         7.78 o                         
  -1  19   6          2.75         -1.55         4.38 o                         
   0  19   6         34.01         32.82         4.98 o                         
   1  19   6          2.31         -1.36         5.42 o                         
   2  19   6        196.53        182.12        12.67 o                         
   3  19   6          3.19         13.30         5.15 o                         
   4  19   6         93.33         81.01         6.90 o                         
   1   0   7       1422.39       1560.16        14.18 o                         
   2   0   7        384.80        472.39         4.58 o                         
   3   0   7          2.22          0.67         0.28 o                         
   4   0   7        586.80        652.87         7.91 o                         
   5   0   7        241.46        230.91         3.44 o                         
   6   0   7          2.00          3.05         0.55 o                         
   7   0   7        726.05        689.98        12.66 o                         
   8   0   7        105.14        103.45         2.69 o                         
   9   0   7        470.84        516.78         8.70 o                         
  10   0   7        260.30        248.64         4.67 o                         
  11   0   7        112.02        108.33         4.01 o                         
  12   0   7         74.28         79.02         3.87 o                         
  13   0   7          0.09         -1.83         1.83 o                         
  14   0   7         23.03         22.10         2.79 o                         
  15   0   7        147.16        159.45         6.75 o                         
  16   0   7         97.09        100.73         7.52 o                         
  17   0   7        167.96        163.33         9.70 o                         
  18   0   7         21.72         12.66         8.27 o                         
 -18   1   7         53.10         57.35         9.68 o                         
 -17   1   7         26.58         25.89         4.96 o                         
 -16   1   7          5.62          7.86         4.84 o                         
 -15   1   7         45.67         46.89         3.75 o                         
 -14   1   7          5.83          6.05         2.38 o                         
 -13   1   7        164.43        166.63         7.01 o                         
 -12   1   7        553.88        560.46        13.02 o                         
 -11   1   7        105.28         93.40         4.02 o                         
 -10   1   7         12.57          9.49         0.90 o                         
  -9   1   7        240.96        243.00         4.51 o                         
  -8   1   7        467.40        448.92         8.47 o                         
  -7   1   7        419.92        398.62         6.79 o                         
  -6   1   7       1145.65       1209.10        18.24 o                         
  -5   1   7        308.50        313.92         4.53 o                         
  -4   1   7         13.69         18.82         1.11 o                         
  -3   1   7       1139.17       1247.55        15.84 o                         
  -2   1   7        412.56        480.05         5.07 o                         
  -1   1   7       2255.67       2330.30        23.17 o                         
   0   1   7       3502.83       3607.02        32.78 o                         
   1   1   7       2281.97       2343.21        21.68 o                         
   2   1   7        422.31        487.56         4.69 o                         
   3   1   7       1091.05       1202.67        16.20 o                         
   4   1   7         12.79         19.35         0.86 o                         
   5   1   7        308.72        312.88         4.87 o                         
   6   1   7       1113.36       1162.42        17.35 o                         
   7   1   7        425.65        405.48         9.59 o                         
   8   1   7        467.33        437.52         8.50 o                         
   9   1   7        243.37        251.74         4.56 o                         
  10   1   7         10.51          8.89         0.92 o                         
  11   1   7        106.63        101.96         3.88 o                         
  12   1   7        556.54        564.57        13.05 o                         
  13   1   7        151.73        160.61         5.71 o                         
  14   1   7          5.34          6.24         2.48 o                         
  15   1   7         45.67         38.84         3.57 o                         
  16   1   7          6.42          8.10         3.68 o                         
  17   1   7         26.58         33.92         5.22 o                         
  18   1   7         55.84         58.93         9.85 o                         
 -18   2   7        119.41        122.63        15.66 o                         
 -17   2   7         43.14         49.32         5.63 o                         
 -16   2   7         86.67         95.81         7.58 o                         
 -15   2   7         11.40         13.05         3.21 o                         
 -14   2   7        715.39        751.59        17.33 o                         
 -13   2   7          0.69         -0.13         1.83 o                         
 -12   2   7        178.23        185.02         6.62 o                         
 -11   2   7         54.14         49.10         2.36 o                         
 -10   2   7        359.70        382.46         6.67 o                         
  -9   2   7        501.63        516.32         8.59 o                         
  -8   2   7       2536.77       2432.35        38.55 o                         
  -7   2   7        511.35        505.81         6.92 o                         
  -6   2   7       1443.26       1377.29        19.75 o                         
  -5   2   7        443.94        454.45         5.89 o                         
  -4   2   7       3536.48       3431.02        43.65 o                         
  -3   2   7        800.84        829.11         9.22 o                         
  -2   2   7       4603.58       4534.93        68.90 o                         
  -1   2   7        263.54        301.28         3.57 o                         
   0   2   7       3668.74       3787.31        34.42 o                         
   1   2   7        261.39        300.76         2.79 o                         
   2   2   7       4721.53       4711.20        61.27 o                         
   3   2   7        819.96        842.83         8.66 o                         
   4   2   7       3518.31       3400.33        42.40 o                         
   5   2   7        435.77        442.27         7.20 o                         
   6   2   7       1409.52       1333.27        24.30 o                         
   7   2   7        504.31        479.44         9.32 o                         
   8   2   7       2558.60       2452.86        43.31 o                         
   9   2   7        507.31        503.50        11.39 o                         
  10   2   7        359.09        375.09         7.72 o                         
  11   2   7         55.56         52.20         3.12 o                         
  12   2   7        169.85        176.48         5.64 o                         
  13   2   7          1.11         -0.89         1.98 o                         
  14   2   7        718.36        753.35        17.36 o                         
  15   2   7         11.64         14.47         3.10 o                         
  16   2   7         86.10         91.80         7.51 o                         
  17   2   7         42.97         55.96         6.33 o                         
  18   2   7        117.11        132.31        15.83 o                         
 -18   3   7          2.12         -0.35         5.60 o                         
 -17   3   7         95.49        111.21        21.38 o                         
 -16   3   7         64.36         80.09         8.09 o                         
 -15   3   7         41.86         37.51         5.01 o                         
 -14   3   7        122.35        125.73         5.53 o                         
 -13   3   7        301.80        314.69         8.52 o                         
 -12   3   7        166.84        169.27         5.40 o                         
 -11   3   7         57.94         55.44         3.11 o                         
 -10   3   7        314.69        318.04         5.66 o                         
  -9   3   7        359.63        378.55         6.49 o                         
  -8   3   7        215.57        231.05         3.80 o                         
  -7   3   7        956.99        920.23        12.41 o                         
  -6   3   7        265.41        255.83         3.53 o                         
  -5   3   7        144.25        142.03         1.82 o                         
  -4   3   7        473.81        512.76         5.22 o                         
  -3   3   7       2544.19       2432.37        29.10 o                         
  -2   3   7        881.12        963.41        10.30 o                         
  -1   3   7        189.48        190.08         2.03 o                         
   0   3   7        768.44        733.98         7.85 o                         
   1   3   7        181.59        184.86         2.10 o                         
   2   3   7        920.72        998.54        10.08 o                         
   3   3   7       2619.06       2404.16        51.45 o                         
   4   3   7        483.45        516.31         7.16 o                         
   5   3   7        141.43        130.32         2.99 o                         
   6   3   7        283.64        265.43         4.26 o                         
   7   3   7        944.67        896.29        14.86 o                         
   8   3   7        219.94        231.13         4.97 o                         
   9   3   7        355.31        365.07         7.50 o                         
  10   3   7        313.09        308.78         9.70 o                         
  11   3   7         59.37         53.12         3.20 o                         
  12   3   7        169.78        171.76         5.57 o                         
  13   3   7        307.22        321.64         8.67 o                         
  14   3   7        120.71        129.50         5.78 o                         
  15   3   7         41.61         47.76         6.36 o                         
  16   3   7         64.94         78.25         6.51 o                         
  17   3   7         95.05        100.46        13.02 o                         
  18   3   7          2.13         14.25         8.97 o                         
 -18   4   7         71.00         85.56        22.61 o                         
 -17   4   7          3.10          4.03         4.79 o                         
 -16   4   7         28.96         27.12         6.07 o                         
 -15   4   7        160.92        159.25         8.12 o                         
 -14   4   7         71.09         71.55         4.81 o                         
 -13   4   7        312.38        333.55         8.69 o                         
 -12   4   7         60.39         56.83         3.48 o                         
 -11   4   7        104.24        108.03         4.00 o                         
 -10   4   7         57.86         61.80         3.30 o                         
  -9   4   7         17.51         12.15         0.90 o                         
  -8   4   7         26.66         27.76         1.26 o                         
  -7   4   7        581.37        611.73         7.77 o                         
  -6   4   7        410.36        368.52         4.62 o                         
  -5   4   7       1350.08       1320.57        14.88 o                         
  -4   4   7        129.82        153.52         1.88 o                         
  -3   4   7       1149.38       1231.36        12.11 o                         
  -2   4   7        513.67        562.20         5.29 o                         
  -1   4   7       3181.62       3213.16        31.84 o                         
   0   4   7        135.49        158.61         1.78 o                         
   1   4   7       3143.28       3129.39        32.16 o                         
   2   4   7        513.68        568.36         6.55 o                         
   3   4   7       1151.14       1229.25        19.15 o                         
   4   4   7        130.86        149.47         2.68 o                         
   5   4   7       1353.63       1330.99        19.35 o                         
   6   4   7        417.54        367.16         5.83 o                         
   7   4   7        568.79        582.66         9.16 o                         
   8   4   7         25.32         21.11         1.09 o                         
   9   4   7         17.77         12.35         1.50 o                         
  10   4   7         55.23         56.12         3.02 o                         
  11   4   7        102.86        112.38         4.25 o                         
  12   4   7         56.74         50.17         4.40 o                         
  13   4   7        305.74        314.41         8.80 o                         
  14   4   7         70.70         72.31         5.07 o                         
  15   4   7        167.09        172.69         7.11 o                         
  16   4   7         28.61         32.62         4.73 o                         
  17   4   7          2.31         -4.75         4.75 o                         
  18   4   7         73.48         81.02         7.77 o                         
 -18   5   7          2.88          5.51         7.05 o                         
 -17   5   7        124.12        119.14         7.96 o                         
 -16   5   7        148.56        154.90         9.11 o                         
 -15   5   7         17.64         22.54         4.03 o                         
 -14   5   7          8.30         10.68         3.08 o                         
 -13   5   7        149.94        143.07         5.52 o                         
 -12   5   7         54.61         55.07         3.33 o                         
 -11   5   7          6.77          2.24         1.52 o                         
 -10   5   7        271.14        286.18         5.97 o                         
  -9   5   7         44.41         44.03         1.42 o                         
  -8   5   7        510.39        500.51         6.24 o                         
  -7   5   7        327.49        305.94         3.87 o                         
  -6   5   7        296.56        276.78         3.32 o                         
  -5   5   7        254.24        259.70         2.76 o                         
  -4   5   7        993.13       1045.75        11.28 o                         
  -3   5   7        724.92        742.79         9.27 o                         
  -2   5   7        777.88        758.05         7.92 o                         
  -1   5   7        122.16        127.88         1.80 o                         
   0   5   7         32.73         24.61         0.59 o                         
   1   5   7        124.70        129.12         1.97 o                         
   2   5   7        794.99        773.76         9.78 o                         
   3   5   7        736.49        735.67         8.95 o                         
   4   5   7       1023.00       1047.97        14.28 o                         
   5   5   7        249.37        245.91         4.19 o                         
   6   5   7        278.65        253.79         4.12 o                         
   7   5   7        315.98        282.38         4.93 o                         
   8   5   7        515.56        494.33         7.86 o                         
   9   5   7         44.01         40.00         1.77 o                         
  10   5   7        272.92        279.82         6.22 o                         
  11   5   7          8.50          5.79         1.85 o                         
  12   5   7         56.36         55.39         3.12 o                         
  13   5   7        153.48        147.67         4.72 o                         
  14   5   7          9.50         10.97         2.33 o                         
  15   5   7         18.21         18.77         2.77 o                         
  16   5   7        147.90        159.12        10.29 o                         
  17   5   7        120.04        111.34         7.84 o                         
  18   5   7          2.83          0.89         9.94 o                         
 -17   6   7         65.12         62.82         4.74 o                         
 -16   6   7         29.60         40.89         4.26 o                         
 -15   6   7        141.92        134.85         7.99 o                         
 -14   6   7        668.00        695.66        19.85 o                         
 -13   6   7         17.41         18.81         3.36 o                         
 -12   6   7        425.46        430.41        10.45 o                         
 -11   6   7        201.71        205.21         5.15 o                         
 -10   6   7        518.29        513.41         9.03 o                         
  -9   6   7        106.78        104.73         2.36 o                         
  -8   6   7       1262.07       1258.85        14.94 o                         
  -7   6   7         43.85         39.76         0.96 o                         
  -6   6   7        857.40        882.15         9.56 o                         
  -5   6   7        535.46        533.55         6.15 o                         
  -4   6   7       1152.04       1114.35        11.00 o                         
  -3   6   7         48.11         54.46         0.82 o                         
  -2   6   7       1911.45       1912.80        18.35 o                         
  -1   6   7        205.11        220.27         2.72 o                         
   0   6   7        360.53        388.95         5.16 o                         
   1   6   7        207.18        221.16         3.14 o                         
   2   6   7       1861.40       1811.78        23.47 o                         
   3   6   7         46.10         49.46         1.47 o                         
   4   6   7       1148.90       1105.67        13.30 o                         
   5   6   7        519.19        502.33         7.39 o                         
   6   6   7        866.67        874.31        12.19 o                         
   7   6   7         46.93         40.73         1.49 o                         
   8   6   7       1265.71       1231.44        17.16 o                         
   9   6   7        101.46        100.29         2.85 o                         
  10   6   7        531.59        543.80         9.40 o                         
  11   6   7        201.41        202.87         5.17 o                         
  12   6   7        429.66        429.12         9.17 o                         
  13   6   7         15.93         16.08         2.13 o                         
  14   6   7        659.12        689.26        14.15 o                         
  15   6   7        140.87        134.46         5.81 o                         
  16   6   7         32.09         36.84         4.90 o                         
  17   6   7         68.09         70.81         6.59 o                         
 -17   7   7          3.28         -4.13         5.21 o                         
 -16   7   7         26.27         24.06         3.92 o                         
 -15   7   7         63.15         64.69         4.55 o                         
 -14   7   7        102.23         99.97         5.57 o                         
 -13   7   7        135.75        130.00         7.31 o                         
 -12   7   7        229.85        234.82         6.46 o                         
 -11   7   7         19.47         17.00         1.39 o                         
 -10   7   7         50.05         52.02         2.08 o                         
  -9   7   7        268.49        275.71         4.39 o                         
  -8   7   7        775.41        753.14         8.74 o                         
  -7   7   7        936.55        912.08        11.04 o                         
  -6   7   7        321.90        313.94         3.78 o                         
  -5   7   7        563.13        538.10         6.33 o                         
  -4   7   7        163.31        160.93         2.34 o                         
  -3   7   7        904.22        927.44         9.14 o                         
  -2   7   7        178.33        173.87         1.98 o                         
  -1   7   7       1049.54       1007.44        11.40 o                         
   0   7   7         55.50         51.94         1.12 o                         
   1   7   7       1063.18       1005.37        14.07 o                         
   2   7   7        182.39        177.14         3.41 o                         
   3   7   7        889.19        893.26        11.70 o                         
   4   7   7        161.96        158.99         2.55 o                         
   5   7   7        562.47        536.49         7.12 o                         
   6   7   7        345.46        334.04         5.03 o                         
   7   7   7        940.53        907.04        12.71 o                         
   8   7   7        771.68        746.33        11.53 o                         
   9   7   7        261.35        264.97         4.90 o                         
  10   7   7         46.91         47.87         2.17 o                         
  11   7   7         19.16         17.69         1.50 o                         
  12   7   7        234.13        239.62         6.09 o                         
  13   7   7        129.81        126.27         4.80 o                         
  14   7   7        101.81        108.81         5.53 o                         
  15   7   7         66.50         68.96         5.91 o                         
  16   7   7         25.66         25.55         4.48 o                         
  17   7   7          3.36          5.47         4.79 o                         
 -17   8   7        101.75        110.06        11.38 o                         
 -16   8   7         15.78         15.12         5.34 o                         
 -15   8   7        131.68        143.51        12.76 o                         
 -14   8   7        150.05        146.41         6.47 o                         
 -13   8   7        168.87        168.11         6.23 o                         
 -12   8   7        124.23        125.61         5.10 o                         
 -11   8   7        627.81        632.39        10.95 o                         
 -10   8   7         58.80         60.74         2.34 o                         
  -9   8   7        855.89        870.41        12.21 o                         
  -8   8   7        149.76        144.95         2.59 o                         
  -7   8   7        746.54        768.69         9.59 o                         
  -6   8   7        219.25        203.49         2.77 o                         
  -5   8   7        370.36        385.61         4.96 o                         
  -4   8   7         43.18         37.60         0.90 o                         
  -3   8   7        275.08        281.77         3.04 o                         
  -2   8   7        359.77        374.58         4.09 o                         
  -1   8   7        682.77        694.79         8.71 o                         
   0   8   7        468.76        446.79         5.60 o                         
   1   8   7        668.63        671.65         9.55 o                         
   2   8   7        361.58        371.10         5.46 o                         
   3   8   7        263.63        268.94         4.54 o                         
   4   8   7         42.68         37.48         1.70 o                         
   5   8   7        358.95        381.28         5.72 o                         
   6   8   7        214.63        197.59         3.71 o                         
   7   8   7        756.20        791.12        10.98 o                         
   8   8   7        145.36        143.63         3.14 o                         
   9   8   7        862.43        873.54        13.40 o                         
  10   8   7         57.02         62.35         2.46 o                         
  11   8   7        618.79        615.26        10.12 o                         
  12   8   7        118.98        119.73         3.86 o                         
  13   8   7        174.20        154.80         5.92 o                         
  14   8   7        150.29        143.28         6.13 o                         
  15   8   7        137.75        144.47         8.14 o                         
  16   8   7         15.12          9.50         4.57 o                         
  17   8   7         99.56         90.98         9.33 o                         
 -16   9   7          0.10          0.83         5.47 o                         
 -15   9   7          2.34          2.48         4.72 o                         
 -14   9   7          7.13         11.11         3.35 o                         
 -13   9   7        106.51        114.07         5.71 o                         
 -12   9   7         39.00         42.71         3.20 o                         
 -11   9   7          9.40          7.94         1.57 o                         
 -10   9   7          7.39          8.32         1.46 o                         
  -9   9   7         49.45         49.52         2.10 o                         
  -8   9   7         25.73         26.23         1.27 o                         
  -7   9   7        111.27        106.69         2.05 o                         
  -6   9   7        225.57        224.05         3.07 o                         
  -5   9   7          3.12          2.44         0.59 o                         
  -4   9   7        113.40        113.78         1.63 o                         
  -3   9   7        207.11        200.36         2.33 o                         
  -2   9   7        156.00        160.08         2.02 o                         
  -1   9   7         65.40         59.52         1.13 o                         
   0   9   7        550.83        529.52         7.01 o                         
   1   9   7         66.19         56.87         1.48 o                         
   2   9   7        160.01        165.32         2.54 o                         
   3   9   7        208.18        196.98         4.37 o                         
   4   9   7        113.38        112.25         2.30 o                         
   5   9   7          3.35          1.87         0.80 o                         
   6   9   7        213.10        211.46         4.35 o                         
   7   9   7        114.29        113.46         2.53 o                         
   8   9   7         24.22         26.22         1.39 o                         
   9   9   7         50.91         51.31         2.09 o                         
  10   9   7          7.55          7.84         1.26 o                         
  11   9   7          8.35          7.81         1.96 o                         
  12   9   7         40.06         46.99         2.68 o                         
  13   9   7        107.51        103.96         6.70 o                         
  14   9   7          6.46         12.47         3.60 o                         
  15   9   7          2.85          1.24         5.89 o                         
  16   9   7          0.13         -1.29         4.78 o                         
 -16  10   7         29.59         24.68         7.30 o                         
 -15  10   7         14.58         14.64         5.16 o                         
 -14  10   7        169.85        155.04         9.52 o                         
 -13  10   7        108.36        107.46         6.30 o                         
 -12  10   7        171.28        175.58         5.24 o                         
 -11  10   7         17.98         17.52         2.29 o                         
 -10  10   7        294.50        284.20         6.88 o                         
  -9  10   7         79.87         80.77         2.54 o                         
  -8  10   7        600.49        599.22         8.80 o                         
  -7  10   7        612.29        615.52         8.36 o                         
  -6  10   7        301.00        301.03         4.47 o                         
  -5  10   7        288.53        279.84         3.87 o                         
  -4  10   7        578.89        588.70         7.00 o                         
  -3  10   7        207.06        194.96         2.34 o                         
  -2  10   7        395.09        390.03         4.11 o                         
  -1  10   7        764.38        770.14         8.79 o                         
   0  10   7          4.31          5.60         0.82 o                         
   1  10   7        759.22        743.07        12.72 o                         
   2  10   7        379.73        374.03         6.89 o                         
   3  10   7        208.07        203.52         3.36 o                         
   4  10   7        580.94        585.97         8.48 o                         
   5  10   7        273.59        266.22         5.23 o                         
   6  10   7        294.80        308.46         9.05 o                         
   7  10   7        607.65        620.88        10.70 o                         
   8  10   7        617.64        606.57        10.57 o                         
   9  10   7         78.24         78.47         2.94 o                         
  10  10   7        294.20        292.42         6.76 o                         
  11  10   7         16.29         15.54         2.27 o                         
  12  10   7        164.40        151.02         5.23 o                         
  13  10   7        109.67        117.59         8.14 o                         
  14  10   7        171.51        162.14         8.07 o                         
  15  10   7         15.54         14.61         4.96 o                         
  16  10   7         28.59         19.57         4.83 o                         
 -15  11   7         98.93         87.89         7.76 o                         
 -14  11   7         11.48         11.68         5.04 o                         
 -13  11   7         30.19         34.33         5.01 o                         
 -12  11   7          2.90          4.94         4.27 o                         
 -11  11   7         66.49         62.85         3.13 o                         
 -10  11   7        100.60        106.48         3.51 o                         
  -9  11   7        411.46        404.34         7.34 o                         
  -8  11   7        261.45        267.86         4.62 o                         
  -7  11   7        306.01        305.40         4.96 o                         
  -6  11   7        113.44        113.49         2.55 o                         
  -5  11   7         63.91         62.19         1.77 o                         
  -4  11   7          0.25          2.44         0.73 o                         
  -3  11   7       1923.93       1892.31        23.97 o                         
  -2  11   7          0.49          2.30         0.58 o                         
  -1  11   7         54.30         54.01         1.82 o                         
   0  11   7        338.07        332.86         6.23 o                         
   1  11   7         56.96         54.74         4.32 o                         
   2  11   7          0.16          0.66         1.17 o                         
   3  11   7       1907.42       1893.20        30.48 o                         
   4  11   7          0.11          0.78         1.35 o                         
   5  11   7         66.21         66.26         2.68 o                         
   6  11   7        118.98        119.53         4.37 o                         
   7  11   7        301.77        297.60         6.74 o                         
   8  11   7        265.13        273.90         6.35 o                         
   9  11   7        407.29        409.29         8.74 o                         
  10  11   7         99.45        104.54         4.17 o                         
  11  11   7         65.21         69.63         4.04 o                         
  12  11   7          3.45          4.34         2.45 o                         
  13  11   7         31.37         34.64         3.75 o                         
  14  11   7         12.41          9.14         8.36 o                         
  15  11   7        101.64        100.67         6.49 o                         
 -14  12   7         33.17         32.06         6.01 o                         
 -13  12   7        110.90         93.20        14.60 o                         
 -12  12   7         23.90         22.71         5.80 o                         
 -11  12   7        153.27        150.57         5.37 o                         
 -10  12   7         42.48         44.45         2.84 o                         
  -9  12   7        142.34        137.24         3.89 o                         
  -8  12   7        228.13        239.06         4.66 o                         
  -7  12   7        258.42        251.76         4.36 o                         
  -6  12   7        490.11        493.08         7.44 o                         
  -5  12   7        748.10        760.27        10.95 o                         
  -4  12   7        259.92        256.29         4.29 o                         
  -3  12   7        306.76        300.94         4.88 o                         
  -2  12   7         51.05         54.57         1.82 o                         
  -1  12   7        745.20        761.97        12.90 o                         
   0  12   7        103.81         94.11         3.35 o                         
   1  12   7        735.50        741.22        14.47 o                         
   2  12   7         45.21         47.22         2.77 o                         
   3  12   7        305.24        306.07         5.94 o                         
   4  12   7        254.95        252.86         5.26 o                         
   5  12   7        756.09        775.78        16.62 o                         
   6  12   7        486.28        492.91         9.98 o                         
   7  12   7        248.38        238.16         5.95 o                         
   8  12   7        218.49        222.63         5.87 o                         
   9  12   7        141.08        134.47         5.74 o                         
  10  12   7         41.51         46.28         3.43 o                         
  11  12   7        153.51        154.56         6.50 o                         
  12  12   7         22.98         21.46         3.57 o                         
  13  12   7        108.84        108.07         6.60 o                         
  14  12   7         35.53         33.79         4.86 o                         
 -13  13   7          7.89         -1.28         4.96 o                         
 -12  13   7          8.56          8.43         6.16 o                         
 -11  13   7         17.53         16.30         2.88 o                         
 -10  13   7         20.38         21.33         2.68 o                         
  -9  13   7          8.99          8.86         3.45 o                         
  -8  13   7         59.74         62.32         3.58 o                         
  -7  13   7         67.53         67.46         3.00 o                         
  -6  13   7          2.13          2.29         1.12 o                         
  -5  13   7         15.14         15.83         1.21 o                         
  -4  13   7         33.17         32.16         1.51 o                         
  -3  13   7          9.66         10.37         1.05 o                         
  -2  13   7        137.72        137.11         3.50 o                         
  -1  13   7         43.85         44.07         2.06 o                         
   0  13   7          2.60          1.28         1.45 o                         
   1  13   7         44.56         47.65         2.80 o                         
   2  13   7        136.26        135.74         4.25 o                         
   3  13   7         10.06          9.46         1.68 o                         
   4  13   7         33.52         28.28         2.35 o                         
   5  13   7         16.55         16.11         2.02 o                         
   6  13   7          2.52          2.55         1.97 o                         
   7  13   7         67.74         65.77         3.97 o                         
   8  13   7         60.71         58.35         4.05 o                         
   9  13   7          8.29          7.55         2.64 o                         
  10  13   7         18.88         17.98         3.13 o                         
  11  13   7         15.86         10.71         3.41 o                         
  12  13   7          7.69          8.26         3.11 o                         
  13  13   7          7.61          7.02         3.58 o                         
 -13  14   7         10.53         13.89         6.89 o                         
 -12  14   7         77.61         69.69         7.14 o                         
 -11  14   7        105.99        105.80         7.21 o                         
 -10  14   7         33.41         33.86         3.22 o                         
  -9  14   7        191.32        191.13         6.09 o                         
  -8  14   7        236.83        233.11         6.47 o                         
  -7  14   7        232.88        236.52         5.52 o                         
  -6  14   7          5.68          8.05         1.67 o                         
  -5  14   7        555.69        533.10         8.84 o                         
  -4  14   7        119.95        117.47         4.86 o                         
  -3  14   7         26.60         31.94         1.88 o                         
  -2  14   7        249.38        250.38         4.88 o                         
  -1  14   7         61.69         60.59         2.47 o                         
   0  14   7        334.48        337.69         6.85 o                         
   1  14   7         58.61         51.65         3.22 o                         
   2  14   7        252.21        250.90         6.31 o                         
   3  14   7         24.79         28.69         2.36 o                         
   4  14   7        123.07        124.80         4.47 o                         
   5  14   7        549.10        529.45        12.70 o                         
   6  14   7          4.48          5.48         2.28 o                         
   7  14   7        222.31        225.53         7.33 o                         
   8  14   7        236.27        229.97         7.56 o                         
   9  14   7        187.54        179.28        14.94 o                         
  10  14   7         33.66         40.28         3.35 o                         
  11  14   7        107.70        113.52         7.23 o                         
  12  14   7         79.42         86.41         5.92 o                         
  13  14   7          9.67         10.37         7.21 o                         
 -11  15   7         21.73         24.80         9.67 o                         
 -10  15   7          4.03          6.49         3.75 o                         
  -9  15   7          5.52          1.31         3.46 o                         
  -8  15   7         25.91         24.08         3.50 o                         
  -7  15   7        527.16        526.06        13.25 o                         
  -6  15   7         38.44         41.64         2.92 o                         
  -5  15   7        113.18        109.78         4.56 o                         
  -4  15   7          4.90          2.51         1.97 o                         
  -3  15   7        253.25        250.18         5.79 o                         
  -2  15   7          5.28          4.76         1.74 o                         
  -1  15   7        110.30        111.05         4.17 o                         
   0  15   7          1.83          2.69         1.54 o                         
   1  15   7        112.77        106.58         4.17 o                         
   2  15   7          4.88          2.43         3.58 o                         
   3  15   7        242.03        250.88         7.64 o                         
   4  15   7          5.00          9.17         2.40 o                         
   5  15   7        106.90        100.06         5.17 o                         
   6  15   7         39.36         42.19         3.44 o                         
   7  15   7        527.04        513.73        13.06 o                         
   8  15   7         25.65         32.49         4.63 o                         
   9  15   7          7.80          9.44         3.54 o                         
  10  15   7          3.76          0.07         4.38 o                         
  11  15   7         22.08         34.94         9.59 o                         
 -10  16   7          4.92         15.40         7.13 o                         
  -9  16   7        117.01        107.81         7.77 o                         
  -8  16   7        191.14        169.10         7.95 o                         
  -7  16   7         37.48         34.00         3.95 o                         
  -6  16   7        188.09        188.41         6.24 o                         
  -5  16   7         39.01         43.78         3.16 o                         
  -4  16   7         23.22         25.14         2.77 o                         
  -3  16   7        104.13        112.92         4.89 o                         
  -2  16   7        197.50        194.64         5.99 o                         
  -1  16   7        113.12        109.59         4.80 o                         
   0  16   7        110.12        113.23         4.41 o                         
   1  16   7        113.56        126.27         4.34 o                         
   2  16   7        198.07        200.57         5.41 o                         
   3  16   7        101.37        104.12         4.95 o                         
   4  16   7         19.74         17.78         2.98 o                         
   5  16   7         39.33         36.59         3.45 o                         
   6  16   7        179.36        175.98        12.86 o                         
   7  16   7         35.86         35.05         4.70 o                         
   8  16   7        185.47        166.25         8.84 o                         
   9  16   7        114.93        116.15         7.83 o                         
  10  16   7          3.87          5.28         7.74 o                         
  -9  17   7          8.76          8.15         5.33 o                         
  -8  17   7        108.99        111.89         7.48 o                         
  -7  17   7         10.69         14.72         4.19 o                         
  -6  17   7         71.34         80.19         7.51 o                         
  -5  17   7          3.14         -2.12         2.73 o                         
  -4  17   7         42.46         50.17         3.49 o                         
  -3  17   7         43.34         45.62         3.42 o                         
  -2  17   7         14.28         16.12         2.78 o                         
  -1  17   7         14.07         16.17         2.69 o                         
   0  17   7         16.70         14.43         3.10 o                         
   1  17   7         14.43         11.18         2.89 o                         
   2  17   7         14.88         13.45         2.87 o                         
   3  17   7         43.59         40.19         5.58 o                         
   4  17   7         39.79         43.63         3.75 o                         
   5  17   7          3.01          3.98         3.72 o                         
   6  17   7         71.57         79.34         6.71 o                         
   7  17   7         10.66         13.37         7.04 o                         
   8  17   7        107.99         89.03         9.85 o                         
   9  17   7          8.86          8.79         9.67 o                         
  -7  18   7         60.60         53.85         5.71 o                         
  -6  18   7         57.82         65.08         6.38 o                         
  -5  18   7         75.26         74.13         5.53 o                         
  -4  18   7        130.79        145.53         6.71 o                         
  -3  18   7        150.85        158.60         6.67 o                         
  -2  18   7         36.70         39.48         4.01 o                         
  -1  18   7        315.64        320.41         8.92 o                         
   0  18   7          3.35          1.09         3.03 o                         
   1  18   7        320.00        332.68         8.95 o                         
   2  18   7         38.35         40.79         3.73 o                         
   3  18   7        149.76        138.39         7.17 o                         
   4  18   7        130.41        144.77        16.97 o                         
   5  18   7         71.18         73.33         6.47 o                         
   6  18   7         59.54         53.66         8.97 o                         
   7  18   7         59.17         57.53        10.03 o                         
  -4  19   7          7.23          6.65         5.01 o                         
  -3  19   7         70.33         79.46         4.99 o                         
  -2  19   7         35.39         41.32         6.53 o                         
  -1  19   7         89.13         94.32         5.16 o                         
   0  19   7        112.23        114.66         7.15 o                         
   1  19   7         89.73         88.95         6.24 o                         
   2  19   7         36.73         45.31        10.55 o                         
   3  19   7         67.83         74.07         7.65 o                         
   4  19   7          7.13         -1.97         7.43 o                         
   0   0   8       2857.79       2688.89        43.90 o                         
   1   0   8         38.93         19.86         0.44 o                         
   2   0   8       1886.49       1761.30        20.21 o                         
   3   0   8         19.47         30.58         0.74 o                         
   4   0   8       2442.17       2283.81        39.59 o                         
   5   0   8        272.54        286.90         4.54 o                         
   6   0   8         44.25         39.70         1.27 o                         
   7   0   8          0.25         -0.17         1.19 o                         
   8   0   8        222.75        217.86         4.66 o                         
   9   0   8         21.81         25.68         1.73 o                         
  10   0   8       2675.10       2660.94        47.35 o                         
  11   0   8         54.36         58.82         3.22 o                         
  12   0   8        116.24        130.05         4.93 o                         
  13   0   8          1.43          0.91         1.98 o                         
  14   0   8          0.51         -0.95         2.25 o                         
  15   0   8         54.44         52.55         4.00 o                         
  16   0   8        245.39        243.52        11.44 o                         
  17   0   8         20.61         21.04         5.10 o                         
  18   0   8          5.80         -4.94         5.76 o                         
 -18   1   8         40.51         40.02         6.52 o                         
 -17   1   8         54.37         62.07         6.09 o                         
 -16   1   8         89.27         96.75         7.69 o                         
 -15   1   8        170.64        169.10         7.01 o                         
 -14   1   8         78.30         89.43         5.03 o                         
 -13   1   8          6.15          5.09         2.24 o                         
 -12   1   8         57.02         59.71         3.56 o                         
 -11   1   8        203.27        208.94         7.80 o                         
 -10   1   8         22.35         20.44         1.65 o                         
  -9   1   8        158.59        156.27         3.71 o                         
  -8   1   8        510.42        518.21         9.80 o                         
  -7   1   8       1344.03       1334.65        21.21 o                         
  -6   1   8         31.56         30.94         1.06 o                         
  -5   1   8        939.82        924.30        13.74 o                         
  -4   1   8         71.20         59.07         1.88 o                         
  -3   1   8       1231.84       1123.27        13.02 o                         
  -2   1   8        965.53        938.12         9.96 o                         
  -1   1   8        740.99        734.42         7.24 o                         
   0   1   8        441.59        461.03         4.48 o                         
   1   1   8        723.99        721.25         6.95 o                         
   2   1   8        976.79        952.51         8.70 o                         
   3   1   8       1238.50       1129.46        12.66 o                         
   4   1   8         69.70         57.12         1.21 o                         
   5   1   8        978.01        949.91        13.75 o                         
   6   1   8         31.09         30.78         1.28 o                         
   7   1   8       1335.73       1313.55        23.74 o                         
   8   1   8        511.78        519.18         9.84 o                         
   9   1   8        163.91        157.73         3.77 o                         
  10   1   8         22.92         19.48         1.46 o                         
  11   1   8        202.63        198.14         5.82 o                         
  12   1   8         56.78         54.45         3.59 o                         
  13   1   8          5.90          6.16         2.19 o                         
  14   1   8         76.05         81.11         4.99 o                         
  15   1   8        172.74        174.31         7.07 o                         
  16   1   8         89.54         86.66         6.88 o                         
  17   1   8         53.70         63.28         6.13 o                         
  18   1   8         41.29         44.03         6.63 o                         
 -18   2   8         79.10         78.40         7.39 o                         
 -17   2   8         28.02         29.43         5.29 o                         
 -16   2   8         72.80         78.65         8.62 o                         
 -15   2   8         79.41         82.97         5.21 o                         
 -14   2   8         13.64         16.34         3.40 o                         
 -13   2   8        359.45        357.64         9.31 o                         
 -12   2   8         95.54         95.24         4.14 o                         
 -11   2   8        710.00        694.82        15.50 o                         
 -10   2   8        153.44        143.52         3.55 o                         
  -9   2   8        318.82        304.31         6.14 o                         
  -8   2   8         47.71         45.15         1.73 o                         
  -7   2   8        940.24        887.63        13.31 o                         
  -6   2   8        176.58        188.23         3.13 o                         
  -5   2   8       2319.44       2175.73        29.15 o                         
  -4   2   8        200.62        203.22         3.07 o                         
  -3   2   8        891.22        900.50         8.69 o                         
  -2   2   8        321.49        384.37         5.68 o                         
  -1   2   8       1159.02       1106.97        11.90 o                         
   0   2   8         76.20         83.87         0.97 o                         
   1   2   8       1165.96       1110.46        10.17 o                         
   2   2   8        319.01        378.23         3.78 o                         
   3   2   8        908.30        918.57         9.81 o                         
   4   2   8        196.98        197.08         2.84 o                         
   5   2   8       2312.68       2204.08        41.11 o                         
   6   2   8        175.55        183.96         3.54 o                         
   7   2   8        969.39        920.29        14.81 o                         
   8   2   8         43.99         43.50         1.93 o                         
   9   2   8        314.50        299.03         6.29 o                         
  10   2   8        150.79        134.50         3.78 o                         
  11   2   8        693.42        701.85        15.57 o                         
  12   2   8         94.87         91.65         4.21 o                         
  13   2   8        352.56        356.96         9.41 o                         
  14   2   8         15.72         15.05         2.72 o                         
  15   2   8         79.17         77.50         5.23 o                         
  16   2   8         73.54         73.29         5.78 o                         
  17   2   8         24.82         24.74         5.28 o                         
  18   2   8         79.10         63.69        10.56 o                         
 -18   3   8         25.01         22.72         6.45 o                         
 -17   3   8         39.72         37.90        12.31 o                         
 -16   3   8         19.44         20.57         4.56 o                         
 -15   3   8         84.45         95.31         6.81 o                         
 -14   3   8        105.80         96.77         9.83 o                         
 -13   3   8         86.04         84.74         4.44 o                         
 -12   3   8         66.78         63.64         3.66 o                         
 -11   3   8        157.70        155.73         4.96 o                         
 -10   3   8         27.25         29.55         2.11 o                         
  -9   3   8        503.83        494.56         8.22 o                         
  -8   3   8        243.45        235.53         3.57 o                         
  -7   3   8        260.26        243.20         3.35 o                         
  -6   3   8        953.89        933.41        11.10 o                         
  -5   3   8         18.32         21.26         0.64 o                         
  -4   3   8        440.44        454.91         5.27 o                         
  -3   3   8        330.61        364.37         3.72 o                         
  -2   3   8        697.23        704.77         7.85 o                         
  -1   3   8       1262.50       1209.22        15.50 o                         
   0   3   8         45.22         59.96         0.87 o                         
   1   3   8       1235.18       1196.13        11.83 o                         
   2   3   8        693.76        673.95         6.62 o                         
   3   3   8        329.29        342.68         5.01 o                         
   4   3   8        431.20        446.34         6.56 o                         
   5   3   8         22.54         23.66         1.02 o                         
   6   3   8        952.98        918.42        15.08 o                         
   7   3   8        260.93        242.92         4.50 o                         
   8   3   8        249.59        243.47         5.13 o                         
   9   3   8        498.72        477.53         9.51 o                         
  10   3   8         28.65         26.88         1.97 o                         
  11   3   8        156.61        160.67         5.11 o                         
  12   3   8         68.75         65.33         3.79 o                         
  13   3   8         83.99         75.61         4.50 o                         
  14   3   8        100.52         89.43         5.37 o                         
  15   3   8         81.24         92.10         5.64 o                         
  16   3   8         18.02         17.76         4.11 o                         
  17   3   8         39.21         40.51         5.78 o                         
  18   3   8         25.58         27.62         5.33 o                         
 -18   4   8         52.07         48.74         6.12 o                         
 -17   4   8         35.60         45.50         6.08 o                         
 -16   4   8         42.69         54.36         5.46 o                         
 -15   4   8         33.30         32.46         4.23 o                         
 -14   4   8        106.50        108.05         5.65 o                         
 -13   4   8         39.76         42.76         3.04 o                         
 -12   4   8        529.59        554.90        12.64 o                         
 -11   4   8         84.93         90.04         3.69 o                         
 -10   4   8        404.95        412.57         8.21 o                         
  -9   4   8         23.29         28.24         1.29 o                         
  -8   4   8         89.16         86.15         1.71 o                         
  -7   4   8        197.24        207.01         2.66 o                         
  -6   4   8       4426.05       4000.20        44.33 o                         
  -5   4   8       1586.29       1528.96        18.00 o                         
  -4   4   8         51.38         51.58         0.84 o                         
  -3   4   8         26.89         24.38         0.74 o                         
  -2   4   8        915.97        945.51         9.23 o                         
  -1   4   8        655.38        661.54         7.27 o                         
   0   4   8      12217.50      12273.76       119.54 o                         
   1   4   8        661.62        665.03         7.62 o                         
   2   4   8        901.61        904.07        11.10 o                         
   3   4   8         28.84         26.33         0.87 o                         
   4   4   8         42.46         39.90         1.17 o                         
   5   4   8       1581.50       1514.41        22.21 o                         
   6   4   8       4467.41       3983.73        62.87 o                         
   7   4   8        201.45        203.88         3.69 o                         
   8   4   8         95.33         90.75         2.21 o                         
   9   4   8         23.90         25.83         1.48 o                         
  10   4   8        413.55        416.69         8.45 o                         
  11   4   8         82.19         80.69         3.84 o                         
  12   4   8        513.75        527.31        12.71 o                         
  13   4   8         41.65         43.78         3.17 o                         
  14   4   8        103.05         96.25         5.64 o                         
  15   4   8         33.07         33.38         2.93 o                         
  16   4   8         42.99         45.08         3.64 o                         
  17   4   8         37.06         37.26         5.19 o                         
  18   4   8         48.09         40.75         6.17 o                         
 -17   5   8         22.59         20.90         4.50 o                         
 -16   5   8          8.59         14.78         4.58 o                         
 -15   5   8        303.30        330.96        11.78 o                         
 -14   5   8         66.28         82.10         5.37 o                         
 -13   5   8        291.02        302.08         8.35 o                         
 -12   5   8        134.86        138.04         5.05 o                         
 -11   5   8        507.70        511.99        11.82 o                         
 -10   5   8        513.18        515.54        12.82 o                         
  -9   5   8         43.86         42.76         1.75 o                         
  -8   5   8        406.44        404.62         4.95 o                         
  -7   5   8       1134.23       1149.39        12.98 o                         
  -6   5   8        291.71        260.64         3.27 o                         
  -5   5   8       1036.85       1042.27        14.35 o                         
  -4   5   8       1491.94       1397.27        14.87 o                         
  -3   5   8        147.89        157.62         1.93 o                         
  -2   5   8        362.64        362.33         3.91 o                         
  -1   5   8       2009.83       1900.25        21.59 o                         
   0   5   8         11.96         16.24         0.77 o                         
   1   5   8       2064.93       1921.96        23.89 o                         
   2   5   8        362.01        364.34         8.10 o                         
   3   5   8        140.53        144.74         2.33 o                         
   4   5   8       1500.79       1368.13        18.76 o                         
   5   5   8       1042.60       1016.75        15.23 o                         
   6   5   8        290.05        251.75         4.35 o                         
   7   5   8       1140.00       1134.93        15.73 o                         
   8   5   8        425.08        422.08         6.71 o                         
   9   5   8         41.88         40.31         2.03 o                         
  10   5   8        508.66        503.72        10.10 o                         
  11   5   8        508.10        510.74        10.32 o                         
  12   5   8        130.40        137.62         4.39 o                         
  13   5   8        288.16        300.55         7.28 o                         
  14   5   8         70.07         76.94         4.14 o                         
  15   5   8        309.12        321.52         8.45 o                         
  16   5   8          8.11         11.82         3.88 o                         
  17   5   8         20.32         17.59         4.78 o                         
 -17   6   8         75.88         60.32         5.78 o                         
 -16   6   8         48.81         43.78         4.53 o                         
 -15   6   8        136.60        140.20         6.87 o                         
 -14   6   8         39.31         46.40         3.66 o                         
 -13   6   8          0.07         -1.91         1.91 o                         
 -12   6   8          1.64         -1.18         2.18 o                         
 -11   6   8         12.02         13.37         1.68 o                         
 -10   6   8        292.58        290.76         6.37 o                         
  -9   6   8        589.76        586.38         9.15 o                         
  -8   6   8          7.50          9.63         0.60 o                         
  -7   6   8        646.71        622.31         6.88 o                         
  -6   6   8         60.95         60.35         1.16 o                         
  -5   6   8        335.43        322.76         3.95 o                         
  -4   6   8         12.56          8.96         0.43 o                         
  -3   6   8       1902.07       1813.55        17.80 o                         
  -2   6   8         10.42         14.27         0.50 o                         
  -1   6   8       1731.07       1657.77        18.37 o                         
   0   6   8          3.09          3.09         0.40 o                         
   1   6   8       1708.67       1616.72        20.61 o                         
   2   6   8         11.64         16.13         1.18 o                         
   3   6   8       1929.41       1815.16        24.38 o                         
   4   6   8         14.11         11.92         0.71 o                         
   5   6   8        334.98        320.70         4.83 o                         
   6   6   8         60.23         54.91         1.70 o                         
   7   6   8        648.79        610.69         8.86 o                         
   8   6   8          8.70          9.66         0.96 o                         
   9   6   8        603.68        592.01         9.35 o                         
  10   6   8        289.29        282.47         5.72 o                         
  11   6   8         14.58         15.26         1.78 o                         
  12   6   8          1.38          0.52         1.62 o                         
  13   6   8          0.20          0.53         1.84 o                         
  14   6   8         40.28         45.22         3.09 o                         
  15   6   8        139.96        153.39         7.44 o                         
  16   6   8         48.90         48.58         5.16 o                         
  17   6   8         75.18         60.52         7.56 o                         
 -17   7   8          1.91          1.56         5.71 o                         
 -16   7   8         61.07         64.69         6.25 o                         
 -15   7   8         19.72         15.93         3.66 o                         
 -14   7   8        208.06        214.52         7.56 o                         
 -13   7   8         25.27         24.20         2.84 o                         
 -12   7   8         33.67         35.67         2.46 o                         
 -11   7   8        113.22        115.86         3.88 o                         
 -10   7   8         86.14         84.78         2.51 o                         
  -9   7   8        240.53        236.24         3.91 o                         
  -8   7   8        256.96        268.32         3.45 o                         
  -7   7   8          0.68          0.16         0.48 o                         
  -6   7   8          0.98          2.92         0.52 o                         
  -5   7   8        388.34        363.55         3.84 o                         
  -4   7   8        191.05        180.40         2.15 o                         
  -3   7   8         54.53         54.40         0.88 o                         
  -2   7   8        482.73        516.73         5.60 o                         
  -1   7   8        446.60        432.81         5.05 o                         
   0   7   8         62.52         61.90         1.37 o                         
   1   7   8        437.41        417.05         5.74 o                         
   2   7   8        480.97        491.10         7.85 o                         
   3   7   8         58.31         54.88         1.44 o                         
   4   7   8        206.53        196.42         2.89 o                         
   5   7   8        387.56        356.43         5.35 o                         
   6   7   8          0.92          4.70         0.77 o                         
   7   7   8          0.64         -0.06         0.74 o                         
   8   7   8        251.28        256.62         4.72 o                         
   9   7   8        247.89        245.24         4.55 o                         
  10   7   8         84.73         81.96         2.67 o                         
  11   7   8        110.42        109.41         3.48 o                         
  12   7   8         33.75         32.34         2.10 o                         
  13   7   8         24.37         21.22         2.14 o                         
  14   7   8        213.73        218.96         5.88 o                         
  15   7   8         19.40         16.35         3.28 o                         
  16   7   8         61.77         50.05         5.22 o                         
  17   7   8          1.60         -2.14         8.88 o                         
 -16   8   8        166.34        172.38        11.07 o                         
 -15   8   8        136.08        137.56         7.46 o                         
 -14   8   8         40.00         38.05         3.65 o                         
 -13   8   8         18.94         24.73         3.13 o                         
 -12   8   8         98.47         96.83         5.45 o                         
 -11   8   8         27.61         28.87         1.59 o                         
 -10   8   8        529.46        523.89         8.65 o                         
  -9   8   8         58.66         56.82         1.76 o                         
  -8   8   8        384.28        373.73         5.03 o                         
  -7   8   8         11.26         10.38         0.76 o                         
  -6   8   8        231.66        243.15         3.69 o                         
  -5   8   8         45.36         38.93         1.06 o                         
  -4   8   8       2349.46       2242.27        22.84 o                         
  -3   8   8        500.98        527.90         6.42 o                         
  -2   8   8       2498.15       2341.41        23.82 o                         
  -1   8   8        505.39        511.98         5.99 o                         
   0   8   8        134.93        124.37         2.28 o                         
   1   8   8        496.28        502.93         7.88 o                         
   2   8   8       2523.59       2326.34        37.17 o                         
   3   8   8        506.21        517.85         9.25 o                         
   4   8   8       2319.87       2219.46        28.05 o                         
   5   8   8         47.51         40.75         1.42 o                         
   6   8   8        244.87        256.14         4.01 o                         
   7   8   8         10.47          7.96         0.86 o                         
   8   8   8        392.87        382.73         6.39 o                         
   9   8   8         62.97         60.09         2.30 o                         
  10   8   8        541.71        545.09         8.83 o                         
  11   8   8         27.71         28.62         2.60 o                         
  12   8   8         99.19        101.73         3.77 o                         
  13   8   8         19.58         21.05         2.46 o                         
  14   8   8         37.92         32.18         4.77 o                         
  15   8   8        130.03        120.15         8.08 o                         
  16   8   8        164.45        162.68         9.77 o                         
 -16   9   8          8.41          7.24         5.97 o                         
 -15   9   8         79.61         79.02         6.95 o                         
 -14   9   8        119.78        108.60         6.67 o                         
 -13   9   8         63.16         54.33         3.85 o                         
 -12   9   8        112.82        116.01         5.35 o                         
 -11   9   8        824.50        823.58        12.79 o                         
 -10   9   8        131.08        135.54         3.28 o                         
  -9   9   8        241.23        245.99         4.54 o                         
  -8   9   8        205.84        189.11         3.43 o                         
  -7   9   8        262.13        254.23         3.61 o                         
  -6   9   8        110.29        108.07         2.13 o                         
  -5   9   8        270.98        268.64         3.64 o                         
  -4   9   8         75.74         89.20         1.48 o                         
  -3   9   8         63.53         72.00         1.25 o                         
  -2   9   8        173.01        165.89         2.24 o                         
  -1   9   8        641.34        647.26         8.54 o                         
   0   9   8        319.08        277.67         4.30 o                         
   1   9   8        647.52        649.85        10.32 o                         
   2   9   8        184.26        176.83         3.60 o                         
   3   9   8         60.03         68.66         1.90 o                         
   4   9   8         76.72         94.29         2.02 o                         
   5   9   8        285.52        286.33         4.75 o                         
   6   9   8        114.74        112.95         2.81 o                         
   7   9   8        251.14        235.47         5.45 o                         
   8   9   8        201.50        190.16         3.73 o                         
   9   9   8        239.10        240.51         4.58 o                         
  10   9   8        134.49        139.79         3.35 o                         
  11   9   8        825.88        819.67        12.89 o                         
  12   9   8        115.52        108.70         3.99 o                         
  13   9   8         60.40         59.68         4.60 o                         
  14   9   8        118.23        119.45         7.70 o                         
  15   9   8         80.47         83.55         6.42 o                         
  16   9   8          8.54          9.16        11.70 o                         
 -15  10   8         28.27         43.41         6.15 o                         
 -14  10   8        145.49        158.52         9.70 o                         
 -13  10   8        116.47        118.44         6.32 o                         
 -12  10   8         31.41         26.65         3.12 o                         
 -11  10   8         13.07         12.84         1.83 o                         
 -10  10   8         58.64         54.41         3.38 o                         
  -9  10   8         25.61         27.52         1.59 o                         
  -8  10   8          1.53          1.11         0.93 o                         
  -7  10   8        380.24        375.84         5.83 o                         
  -6  10   8        335.30        338.83         4.96 o                         
  -5  10   8        585.03        579.04         7.38 o                         
  -4  10   8         55.54         57.51         1.49 o                         
  -3  10   8        108.13        104.06         1.82 o                         
  -2  10   8         63.16         73.93         1.30 o                         
  -1  10   8        677.39        656.84         8.75 o                         
   0  10   8        270.71        266.11         4.66 o                         
   1  10   8        690.47        671.51        11.23 o                         
   2  10   8         66.53         77.38         2.30 o                         
   3  10   8        108.37        104.66         2.44 o                         
   4  10   8         57.06         59.90         1.82 o                         
   5  10   8        576.65        571.32         9.89 o                         
   6  10   8        333.49        345.98         6.36 o                         
   7  10   8        380.82        375.50         7.01 o                         
   8  10   8          1.33         -0.61         1.21 o                         
   9  10   8         24.68         23.11         1.72 o                         
  10  10   8         56.77         54.80         3.42 o                         
  11  10   8         10.21          9.53         2.04 o                         
  12  10   8         31.12         26.83         2.60 o                         
  13  10   8        112.13        106.99         7.38 o                         
  14  10   8        142.92        129.67         8.57 o                         
  15  10   8         27.51         27.53         5.34 o                         
 -15  11   8          8.90          4.69         6.13 o                         
 -14  11   8         23.25         27.85         5.71 o                         
 -13  11   8         29.07         37.37         5.08 o                         
 -12  11   8        203.10        203.99         9.61 o                         
 -11  11   8         33.75         32.88         3.27 o                         
 -10  11   8         25.52         26.25         1.99 o                         
  -9  11   8        162.02        166.25         3.83 o                         
  -8  11   8        213.92        216.68         3.97 o                         
  -7  11   8         32.24         32.39         1.52 o                         
  -6  11   8        703.88        690.73         9.92 o                         
  -5  11   8         18.40         18.71         1.15 o                         
  -4  11   8        218.81        215.14         4.14 o                         
  -3  11   8          3.62          5.38         0.82 o                         
  -2  11   8         40.25         40.00         1.47 o                         
  -1  11   8         49.01         44.96         2.08 o                         
   0  11   8        166.29        177.66         4.52 o                         
   1  11   8         49.94         43.86         2.46 o                         
   2  11   8         39.80         40.93         2.41 o                         
   3  11   8          4.06          4.39         1.33 o                         
   4  11   8        220.78        222.28         5.37 o                         
   5  11   8         19.41         19.55         2.55 o
[truncated: 455,628 more chars]
