# Supplementary material for: Crystal structures of chiral 2-[bis­(2-chloro­eth­yl)amino]-1,3,2-oxaza­phospho­lidin-2-one derivatives for the absolute configuration at phospho­rus
Source: Acta Crystallogr E Crystallogr Commun. 2018 Aug 24;74(Pt 9):1330–5. doi: 10.1107/S2056989018011349 (PMC6127709; doi:10.1107/S2056989018011349)
Supplement: Supplementary file 3 [file e-74-01330-3bsup3.hkl]

data_3b                                                                         
_shelx_title ' LR_06252018_10b_0m in P2(1)'                                     
_shelx_refln_list_code          4                                               
_shelx_F_calc_maximum      119.93                                               
_exptl_crystal_F_000       320.00                                               
_reflns_d_resolution_high  0.6982                                               
                                                                                
loop_                                                                           
 _space_group_symop_operation_xyz                                               
 'x, y, z'                                                                      
 '-x, y+1/2, -z'                                                                
                                                                                
_cell_length_a    12.1044                                                       
_cell_length_b     5.3162                                                       
_cell_length_c    12.8933                                                       
_cell_angle_alpha  90.000                                                       
_cell_angle_beta  115.409                                                       
_cell_angle_gamma  90.000                                                       
                                                                                
_shelx_F_squared_multiplier     1.000                                           
                                                                                
loop_                                                                           
 _refln_index_h                                                                 
 _refln_index_k                                                                 
 _refln_index_l                                                                 
 _refln_F_squared_calc                                                          
 _refln_F_squared_meas                                                          
 _refln_F_squared_sigma                                                         
 _refln_observed_status                                                         
   1  -7   0         66.40         41.74        26.02 o                         
   2  -7   0        109.08        117.68        35.67 o                         
   3  -7   0        160.12        123.37        41.59 o                         
   4  -7   0         25.12         89.41        47.20 o                         
   0  -6   0         53.25         58.88        25.24 o                         
   1  -6   0         68.05         73.26        19.05 o                         
   2  -6   0         19.44         19.56        18.27 o                         
   3  -6   0         74.65         93.40        46.97 o                         
   4  -6   0        224.05        213.07        27.96 o                         
   5  -6   0         28.95         35.16        21.97 o                         
   6  -6   0        128.80        133.75        22.58 o                         
   7  -6   0        176.54        202.60        20.29 o                         
   8  -6   0         86.67         98.19        19.43 o                         
   9  -6   0         20.30         33.32        29.86 o                         
   1  -5   0        458.97        489.87        25.22 o                         
   2  -5   0        169.37        184.32        16.59 o                         
   3  -5   0        199.81        191.03        16.08 o                         
   4  -5   0        199.50        225.14        17.05 o                         
   5  -5   0        194.88        187.60        12.14 o                         
   6  -5   0        110.58        120.51        12.02 o                         
   7  -5   0         22.29         20.17        10.17 o                         
   8  -5   0         12.74         40.62        11.33 o                         
   9  -5   0        223.98        204.39        14.15 o                         
  10  -5   0         27.45         34.11        17.36 o                         
  11  -5   0          5.47        -28.45        28.45 o                         
   0  -4   0       1063.01       1042.12        47.82 o                         
   1  -4   0         50.77         42.46         8.64 o                         
   2  -4   0        138.00        158.75        11.34 o                         
   3  -4   0        164.44        171.12         7.69 o                         
   4  -4   0        179.23        175.11         7.71 o                         
   5  -4   0        180.88        184.57         8.73 o                         
   6  -4   0        839.87        780.59        16.81 o                         
   7  -4   0        363.70        364.07        11.90 o                         
   8  -4   0        126.27        150.67        11.13 o                         
   9  -4   0         80.55         70.03        14.36 o                         
  10  -4   0         11.32         26.27        12.84 o                         
  11  -4   0         79.55         60.75        18.71 o                         
  12  -4   0         49.93         13.72        24.25 o                         
  13  -4   0        110.98        123.37        41.12 o                         
   1  -3   0        116.78        119.13         8.13 o                         
   2  -3   0         84.17         85.88         4.28 o                         
   3  -3   0       1411.22       1309.02        20.28 o                         
   4  -3   0         82.60         87.36         4.44 o                         
   5  -3   0         36.91         45.92         4.75 o                         
   6  -3   0         91.11         94.30         5.82 o                         
   7  -3   0         60.12         61.50         5.55 o                         
   8  -3   0         71.45         66.79         7.02 o                         
   9  -3   0        456.28        446.36        14.48 o                         
  10  -3   0         28.13         22.30         8.99 o                         
  11  -3   0        205.53        196.76        11.86 o                         
  12  -3   0         21.62         13.07        12.84 o                         
  13  -3   0        126.91        109.82        24.33 o                         
  14  -3   0         46.74        -41.75        46.42 o                         
   0  -2   0       4882.10       4582.68       170.73 o                         
   1  -2   0        161.74        166.79         5.95 o                         
   2  -2   0       2687.39       2667.81        38.69 o                         
   3  -2   0        344.80        355.08         7.60 o                         
   4  -2   0       1167.36       1150.10        17.50 o                         
   5  -2   0         36.94         43.52         4.13 o                         
   6  -2   0        874.73        824.71        13.99 o                         
   7  -2   0       1531.82       1460.19        24.86 o                         
   8  -2   0         86.37         99.30         6.13 o                         
   9  -2   0         80.86         93.03         6.99 o                         
  10  -2   0         51.75         59.58         7.77 o                         
  11  -2   0        130.66        128.11         9.56 o                         
  12  -2   0        111.68        118.45        11.15 o                         
  13  -2   0         46.68         65.36        16.79 o                         
  14  -2   0        188.63        140.03        44.78 o                         
   1  -1   0       1862.44       1832.17        28.85 o                         
   2  -1   0         26.14         23.74         1.93 o                         
   3  -1   0       1008.08       1052.80        15.65 o                         
   4  -1   0        260.94        281.90         5.74 o                         
   5  -1   0       1694.19       1712.27        26.74 o                         
   6  -1   0         34.78         37.69         3.63 o                         
   7  -1   0        225.15        218.30         7.72 o                         
   8  -1   0        204.17        213.07         8.13 o                         
   9  -1   0        841.82        817.78        16.66 o                         
  10  -1   0         49.16         47.22         6.64 o                         
  11  -1   0        172.24        179.14         9.30 o                         
  12  -1   0         82.71         87.75         9.15 o                         
  13  -1   0         67.86         93.58        10.81 o                         
  14  -1   0         59.77         64.55        16.27 o                         
   2   0   0       1197.56       1206.02        18.72 o                         
   3   0   0       1799.90       1876.95        29.05 o                         
   4   0   0       1764.35       1658.90        28.45 o                         
   5   0   0        744.23        878.23        16.08 o                         
   6   0   0        278.13        260.95         7.09 o                         
   7   0   0        517.91        531.38        11.12 o                         
   8   0   0         18.80         29.36         4.08 o                         
   9   0   0        325.28        334.51         9.64 o                         
  10   0   0         93.37         93.90         6.09 o                         
  11   0   0        115.55        123.53         7.30 o                         
  12   0   0        147.10        156.28         9.21 o                         
  13   0   0        122.23        116.56        10.47 o                         
  14   0   0        404.39        335.82        15.60 o                         
   1   1   0       1837.78       1837.07        35.18 o                         
   2   1   0         25.30         24.01         1.65 o                         
   3   1   0       1034.78       1058.81        16.82 o                         
   4   1   0        262.63        284.73         5.71 o                         
   5   1   0       1663.27       1654.92        24.68 o                         
   6   1   0         33.05         32.53         3.14 o                         
   7   1   0        224.80        224.90         6.76 o                         
   8   1   0        204.30        211.50         7.30 o                         
   9   1   0        823.86        814.67        17.75 o                         
  10   1   0         49.42         52.11         5.84 o                         
  11   1   0        180.35        181.87        10.33 o                         
  12   1   0         81.02         99.86        13.88 o                         
  13   1   0         68.65         78.46        10.71 o                         
  14   1   0         60.97         53.19        17.80 o                         
   0   2   0       4844.37       4530.39        76.31 o                         
   1   2   0        162.06        175.01         5.60 o                         
   2   2   0       2727.20       2728.55        41.75 o                         
   3   2   0        333.69        345.66         7.36 o                         
   4   2   0       1172.55       1139.00        18.88 o                         
   5   2   0         38.36         38.89         3.63 o                         
   6   2   0        878.72        829.95        16.52 o                         
   7   2   0       1533.89       1487.28        22.77 o                         
   8   2   0         81.54        103.51         6.07 o                         
   9   2   0         84.34         87.30         5.86 o                         
  10   2   0         54.81         62.96         6.45 o                         
  11   2   0        130.92        121.31         8.87 o                         
  12   2   0        110.83         95.47        13.38 o                         
  13   2   0         47.00         56.03        12.79 o                         
  14   2   0        186.71        196.59        50.94 o                         
   1   3   0        125.16        137.04         6.25 o                         
   2   3   0         79.59         80.32         4.90 o                         
   3   3   0       1391.30       1305.33        21.71 o                         
   4   3   0         85.35         93.74         4.73 o                         
   5   3   0         39.21         42.20         4.51 o                         
   6   3   0         91.61         98.75         5.66 o                         
   7   3   0         55.30         48.45         5.59 o                         
   8   3   0         72.76         77.81         6.51 o                         
   9   3   0        451.35        428.47        14.09 o                         
  10   3   0         28.10         26.62         8.38 o                         
  11   3   0        205.80        205.11        11.32 o                         
  12   3   0         21.21         44.54        11.94 o                         
  13   3   0        124.15        104.79        37.70 o                         
   0   4   0       1105.48       1080.15        21.62 o                         
   1   4   0         50.76         51.49         4.14 o                         
   2   4   0        138.56        144.81         5.60 o                         
   3   4   0        167.38        169.74         6.62 o                         
   4   4   0        182.50        187.03         8.26 o                         
   5   4   0        180.83        184.67         8.74 o                         
   6   4   0        843.72        786.73        18.59 o                         
   7   4   0        363.19        346.19        14.61 o                         
   8   4   0        120.85        104.22         8.22 o                         
   9   4   0         83.76         94.87         9.02 o                         
  10   4   0         11.89         -3.78        10.09 o                         
  11   4   0         79.56         83.15        12.32 o                         
  12   4   0         47.86         31.54        24.06 o                         
   1   5   0        462.49        470.78        13.24 o                         
   2   5   0        176.48        195.30         7.93 o                         
   3   5   0        189.97        211.51         8.00 o                         
   4   5   0        194.55        203.54         8.26 o                         
   5   5   0        195.50        191.86         8.36 o                         
   6   5   0        105.73         84.92         9.02 o                         
   7   5   0         20.70         10.28         9.66 o                         
   8   5   0         13.07         36.43        10.71 o                         
   9   5   0        223.42        178.64        16.85 o                         
  10   5   0         26.86         33.74        28.25 o                         
  11   5   0          4.60         16.82        40.19 o                         
   0   6   0         55.47         68.83        18.32 o                         
   1   6   0         67.54         74.17         8.41 o                         
   2   6   0         21.49         28.49         8.26 o                         
   3   6   0         77.27         82.63         9.05 o                         
   4   6   0        227.06        224.23        10.71 o                         
   5   6   0         29.18         20.06         9.69 o                         
   6   6   0        126.59        109.06        12.10 o                         
   7   6   0        179.23        170.01        19.19 o                         
   8   6   0         86.67         67.64        20.99 o                         
   9   6   0         21.07          0.98        27.80 o                         
   1   7   0         62.93         64.07        26.02 o                         
   2   7   0        109.93        109.07        22.61 o                         
   3   7   0        161.64        155.34        41.36 o                         
   5   7   0         19.73         17.60        54.05 o                         
  -6  -7   1         11.33         59.66        71.19 o                         
  -5  -7   1        101.04        205.31        50.94 o                         
  -4  -7   1          2.09         26.33        41.59 o                         
  -3  -7   1         86.45         91.28        41.59 o                         
  -2  -7   1         48.89         46.11        41.75 o                         
  -1  -7   1         35.68          4.00        56.00 o                         
   0  -7   1         62.05         25.74        27.25 o                         
   1  -7   1         57.10        117.53        53.43 o                         
   2  -7   1         55.30         30.28        26.74 o                         
   3  -7   1         44.15         -6.23        47.98 o                         
  -9  -6   1         63.75         54.30        25.86 o                         
  -8  -6   1         31.33         21.38        21.88 o                         
  -7  -6   1          2.41         31.25        22.75 o                         
  -6  -6   1         35.38         72.54        21.31 o                         
  -5  -6   1        311.37        376.19        37.39 o                         
  -4  -6   1        236.77        240.07        36.68 o                         
  -3  -6   1          2.04         -7.71        19.39 o                         
  -2  -6   1        170.26        151.88        29.67 o                         
  -1  -6   1        286.15        312.74        23.15 o                         
   0  -6   1        156.17        150.67        20.71 o                         
   1  -6   1          1.85         -1.33        18.43 o                         
   2  -6   1         56.80        134.89        50.70 o                         
   3  -6   1         87.83         63.01        20.86 o                         
   4  -6   1         56.97         49.27        21.01 o                         
   5  -6   1          2.34        -18.33        21.40 o                         
   6  -6   1         59.90         58.41        18.10 o                         
   7  -6   1         43.24         -3.32        25.29 o                         
   8  -6   1         46.55         27.25        44.46 o                         
   9  -6   1         37.70          3.05        30.14 o                         
 -12  -5   1          9.02         29.75        40.66 o                         
 -11  -5   1         62.57         64.29        20.62 o                         
 -10  -5   1        232.91        222.34        18.32 o                         
  -9  -5   1         86.93         90.25        15.26 o                         
  -8  -5   1          0.03        -10.42        10.42 o                         
  -7  -5   1        315.10        305.99        20.57 o                         
  -6  -5   1        119.87        112.96        10.00 o                         
  -5  -5   1         84.30         87.70        11.11 o                         
  -4  -5   1        161.60        162.32        13.61 o                         
  -3  -5   1        340.91        336.29        41.75 o                         
  -2  -5   1        151.96        168.83        14.97 o                         
  -1  -5   1         72.72         90.96        14.64 o                         
   0  -5   1        348.43        348.68        43.38 o                         
   1  -5   1         53.96         40.50        12.54 o                         
   2  -5   1         10.94         16.07        12.71 o                         
   3  -5   1        197.58        211.95        25.70 o                         
   4  -5   1        206.37        198.29        12.62 o                         
   5  -5   1        122.06        123.28         9.61 o                         
   6  -5   1         72.82        101.12        15.36 o                         
   7  -5   1         28.16         38.35        15.37 o                         
   8  -5   1         46.56         67.88        12.60 o                         
   9  -5   1        189.70        179.07        28.16 o                         
  10  -5   1          9.04          6.35        19.49 o                         
  11  -5   1         67.31         50.00        37.85 o                         
 -13  -4   1          9.58         23.24        35.75 o                         
 -12  -4   1        228.08        212.53        18.75 o                         
 -11  -4   1         10.23         61.46        29.40 o                         
 -10  -4   1        310.45        304.34        15.31 o                         
  -9  -4   1        204.45        214.40        15.77 o                         
  -8  -4   1        250.35        256.16         9.97 o                         
  -7  -4   1         28.48         33.08         6.95 o                         
  -6  -4   1        242.08        272.91         9.73 o                         
  -5  -4   1        300.92        301.51        10.15 o                         
  -4  -4   1        282.80        277.17        10.28 o                         
  -3  -4   1          4.58          3.26         6.31 o                         
  -2  -4   1         86.32         90.80        10.23 o                         
  -1  -4   1        889.05        832.89        27.75 o                         
   0  -4   1        401.94        368.99        17.62 o                         
   1  -4   1         13.10         19.89         8.23 o                         
   2  -4   1        664.00        649.32        24.29 o                         
   3  -4   1         78.02         83.52         6.32 o                         
   4  -4   1          7.25          3.80         5.88 o                         
   5  -4   1        139.93        130.76         6.83 o                         
   6  -4   1        348.15        346.30        11.20 o                         
   7  -4   1         21.41         36.01         8.28 o                         
   8  -4   1        231.09        242.92        14.34 o                         
   9  -4   1        116.15        128.24        13.02 o                         
  10  -4   1         26.42         28.81        14.03 o                         
  11  -4   1         24.64         38.26        19.03 o                         
  12  -4   1         58.78         39.57        36.61 o                         
 -14  -3   1        133.30        124.40        28.08 o                         
 -13  -3   1         81.88         70.40        16.57 o                         
 -12  -3   1         45.63         47.78        12.18 o                         
 -11  -3   1         94.16         86.19        10.43 o                         
 -10  -3   1        144.98        155.88        10.17 o                         
  -9  -3   1        162.39        168.94         8.78 o                         
  -8  -3   1         73.98         75.01         6.37 o                         
  -7  -3   1        933.35        901.85        16.61 o                         
  -6  -3   1         46.77         43.43         5.20 o                         
  -5  -3   1         46.70         52.10         4.77 o                         
  -4  -3   1          4.45          4.94         3.54 o                         
  -3  -3   1        880.71        833.13        13.81 o                         
  -2  -3   1        141.50        164.21         7.37 o                         
  -1  -3   1       1271.52       1199.64        34.80 o                         
   0  -3   1         49.69         39.07         6.00 o                         
   1  -3   1        510.16        481.88        17.06 o                         
   2  -3   1        537.64        532.72        11.92 o                         
   3  -3   1        285.14        255.13         7.30 o                         
   4  -3   1        154.32        148.28         6.06 o                         
   5  -3   1        272.69        270.68         9.23 o                         
   6  -3   1        147.07        148.20         6.62 o                         
   7  -3   1        174.10        166.20         7.04 o                         
   8  -3   1         73.11         61.76         7.44 o                         
   9  -3   1         77.90         87.26         8.68 o                         
  10  -3   1         86.34        110.56        10.09 o                         
  11  -3   1        265.84        263.98        12.97 o                         
  12  -3   1          5.11         10.45        14.69 o                         
  13  -3   1         56.91         22.00        25.18 o                         
 -14  -2   1          2.55         14.94        17.66 o                         
 -13  -2   1          3.59         -0.07        11.87 o                         
 -12  -2   1        532.23        529.98        17.70 o                         
 -11  -2   1         40.17         53.22         8.75 o                         
 -10  -2   1        135.57        142.14         8.23 o                         
  -9  -2   1        340.10        305.47        11.51 o                         
  -8  -2   1        268.24        282.56         9.85 o                         
  -7  -2   1        252.57        244.17         7.94 o                         
  -6  -2   1        628.68        617.34        11.19 o                         
  -5  -2   1        169.19        166.77         5.46 o                         
  -4  -2   1        403.46        381.30         7.50 o                         
  -3  -2   1        360.74        392.02         8.02 o                         
  -2  -2   1        670.21        639.27        13.22 o                         
  -1  -2   1        199.92        206.26         5.39 o                         
   0  -2   1        987.61        934.63        25.83 o                         
   1  -2   1       1055.73       1078.12        18.99 o                         
   2  -2   1       2656.18       2530.28        51.98 o                         
   3  -2   1         94.39        107.89         5.56 o                         
   4  -2   1         32.39         33.82         2.96 o                         
   5  -2   1        137.30        135.45         4.98 o                         
   6  -2   1       2122.68       2108.41        34.03 o                         
   7  -2   1        210.87        226.93         9.20 o                         
   8  -2   1        702.04        656.69        14.55 o                         
   9  -2   1        296.40        291.26        11.24 o                         
  10  -2   1        226.04        224.35        10.50 o                         
  11  -2   1         92.46        106.46        11.17 o                         
  12  -2   1         39.03         39.45        12.32 o                         
  13  -2   1        186.15        159.55        18.27 o                         
  14  -2   1         20.46         11.37        43.93 o                         
 -14  -1   1        279.31        267.56        14.60 o                         
 -13  -1   1         16.77         30.27        13.72 o                         
 -12  -1   1         16.03         18.42         7.95 o                         
 -11  -1   1         48.04         59.04         8.00 o                         
 -10  -1   1        141.75        148.10         8.20 o                         
  -9  -1   1        542.34        516.73        12.80 o                         
  -8  -1   1         69.76         75.57         5.05 o                         
  -7  -1   1       1077.39       1016.83        17.93 o                         
  -6  -1   1        821.76        828.38        14.45 o                         
  -5  -1   1        403.44        439.15         7.95 o                         
  -4  -1   1        218.60        216.10         4.91 o                         
  -3  -1   1       4351.81       4170.67        58.62 o                         
  -2  -1   1        865.21        808.45        17.16 o                         
  -1  -1   1       3709.38       3337.30        57.29 o                         
   0  -1   1       1535.50       1395.51        44.19 o                         
   1  -1   1       4458.02       4383.39        98.73 o                         
   2  -1   1       1597.69       1623.12        23.69 o                         
   3  -1   1       1297.94       1233.71        19.51 o                         
   4  -1   1        122.68        130.33         4.73 o                         
   5  -1   1        438.87        464.24         9.32 o                         
   6  -1   1        145.04        144.71         5.52 o                         
   7  -1   1        186.16        188.27         7.45 o                         
   8  -1   1        133.70        151.09         6.29 o                         
   9  -1   1          0.24         -4.65         5.73 o                         
  10  -1   1         53.08         58.21         7.46 o                         
  11  -1   1        334.49        362.66        13.30 o                         
  12  -1   1         16.91         27.38        10.81 o                         
  13  -1   1         38.34         47.50        11.16 o                         
  14  -1   1         83.68         43.62        45.80 o                         
 -14   0   1         82.04         84.84        11.71 o                         
 -13   0   1         36.60         38.30         9.43 o                         
 -12   0   1        437.56        443.88        14.38 o                         
 -11   0   1         24.99         23.76         6.33 o                         
 -10   0   1         11.01         18.30         5.20 o                         
  -9   0   1        149.70        164.61         6.31 o                         
  -8   0   1        244.12        253.79         7.55 o                         
  -7   0   1        118.04        128.20         4.49 o                         
  -6   0   1       1905.61       2078.02        30.34 o                         
  -5   0   1        477.17        479.48         8.33 o                         
  -4   0   1       1252.06       1253.18        19.94 o                         
  -3   0   1         23.86         25.74         1.70 o                         
  -2   0   1         40.31         37.52         1.55 o                         
   1   0   1        286.36        287.61        10.70 o                         
   2   0   1      14383.69      14958.43       227.45 o                         
   3   0   1        162.11        142.28         4.19 o                         
   4   0   1        670.06        788.72        14.35 o                         
   5   0   1        917.18        961.65        16.09 o                         
   6   0   1       1960.34       1903.26        30.30 o                         
   7   0   1         74.25         68.84         4.33 o                         
   8   0   1        820.01        783.50        15.22 o                         
   9   0   1        429.15        418.45        10.91 o                         
  10   0   1         86.68         91.63         6.47 o                         
  11   0   1         13.44         20.53         7.07 o                         
  12   0   1        216.00        221.63        10.04 o                         
  13   0   1        116.98        112.06        10.97 o                         
  14   0   1          0.59         -6.23        44.71 o                         
 -14   1   1        280.12        265.14        16.01 o                         
 -13   1   1         17.57         11.88        10.87 o                         
 -12   1   1         17.09         14.44         7.67 o                         
 -11   1   1         46.98         51.13         6.94 o                         
 -10   1   1        140.10        153.85         6.77 o                         
  -9   1   1        538.25        514.47        11.41 o                         
  -8   1   1         70.97         74.29         4.45 o                         
  -7   1   1       1083.41       1049.79        16.52 o                         
  -6   1   1        812.91        820.27        13.29 o                         
  -5   1   1        401.76        440.81         7.93 o                         
  -4   1   1        212.42        216.69         5.44 o                         
  -3   1   1       4298.03       4101.19        63.33 o                         
  -2   1   1        859.97        814.30        13.06 o                         
  -1   1   1       3763.55       3398.17        47.59 o                         
   0   1   1       1509.95       1435.28        20.49 o                         
   1   1   1       4478.39       4472.45        67.55 o                         
   2   1   1       1611.98       1677.90        23.72 o                         
   3   1   1       1283.62       1224.42        18.05 o                         
   4   1   1        116.08        117.08         4.04 o                         
   5   1   1        442.42        474.90         8.48 o                         
   6   1   1        148.33        145.83         5.08 o                         
   7   1   1        188.04        198.12         6.85 o                         
   8   1   1        132.23        152.68         6.20 o                         
   9   1   1          0.28         -1.32         4.79 o                         
  10   1   1         55.07         68.72         6.66 o                         
  11   1   1        324.53        324.52        11.39 o                         
  12   1   1         17.33         30.75         8.75 o                         
  13   1   1         39.38         35.27        10.85 o                         
  14   1   1         82.42         48.76        45.33 o                         
 -14   2   1          2.66         11.91        19.75 o                         
 -13   2   1          3.47         12.11        14.42 o                         
 -12   2   1        532.26        503.01        19.68 o                         
 -11   2   1         39.83         36.86         8.18 o                         
 -10   2   1        126.69        129.35         7.97 o                         
  -9   2   1        346.45        315.86        11.15 o                         
  -8   2   1        271.38        271.92         9.37 o                         
  -7   2   1        253.72        250.42         8.21 o                         
  -6   2   1        631.31        606.54        11.97 o                         
  -5   2   1        162.21        157.06         5.77 o                         
  -4   2   1        413.52        387.08         8.16 o                         
  -3   2   1        358.52        404.93         8.10 o                         
  -2   2   1        665.52        635.31        11.09 o                         
  -1   2   1        191.63        195.86         5.33 o                         
   0   2   1        985.93        900.87        12.37 o                         
   1   2   1       1054.01       1062.35        17.31 o                         
   2   2   1       2644.42       2565.42        39.53 o                         
   3   2   1         93.67        105.30         4.71 o                         
   4   2   1         32.60         42.00         3.90 o                         
   5   2   1        135.65        135.58         4.84 o                         
   6   2   1       2154.73       2134.32        31.36 o                         
   7   2   1        213.00        218.60         7.38 o                         
   8   2   1        690.16        646.11        14.91 o                         
   9   2   1        294.89        295.40         9.49 o                         
  10   2   1        223.09        218.91        10.88 o                         
  11   2   1         93.89        100.80         8.49 o                         
  12   2   1         39.08         36.03         9.67 o                         
  13   2   1        185.92        139.25        34.50 o                         
 -13   3   1         78.68         27.08        16.39 o                         
 -12   3   1         44.77         43.55        11.51 o                         
 -11   3   1         94.34        107.57         9.97 o                         
 -10   3   1        151.06        151.69         9.21 o                         
  -9   3   1        162.98        177.69         8.34 o                         
  -8   3   1         73.63         84.56         6.59 o                         
  -7   3   1        943.13        929.43        20.10 o                         
  -6   3   1         46.91         40.89         4.90 o                         
  -5   3   1         46.49         49.31         4.68 o                         
  -4   3   1          4.36          1.26         3.65 o                         
  -3   3   1        868.39        827.42        14.89 o                         
  -2   3   1        140.87        166.34         6.71 o                         
  -1   3   1       1267.21       1213.04        17.56 o                         
   0   3   1         49.58         37.94         2.75 o                         
   1   3   1        502.94        479.49         8.44 o                         
   2   3   1        546.20        555.89        11.94 o                         
   3   3   1        300.79        273.29         8.27 o                         
   4   3   1        151.78        143.28         6.05 o                         
   5   3   1        268.25        240.09         8.52 o                         
   6   3   1        144.65        150.29         6.52 o                         
   7   3   1        175.90        187.84         7.11 o                         
   8   3   1         71.86         67.78         6.73 o                         
   9   3   1         73.35         72.46         8.71 o                         
  10   3   1         87.78         80.91         9.39 o                         
  11   3   1        257.34        228.36        12.15 o                         
  12   3   1          5.77         18.36        13.49 o                         
  13   3   1         56.51         42.37        37.54 o                         
 -12   4   1        230.31        197.12        23.50 o                         
 -11   4   1         10.42         15.33        11.65 o                         
 -10   4   1        304.81        278.63        16.72 o                         
  -9   4   1        206.53        189.67        10.01 o                         
  -8   4   1        250.51        253.08        14.90 o                         
  -7   4   1         28.76         14.96         6.89 o                         
  -6   4   1        227.46        242.79        10.24 o                         
  -5   4   1        296.87        286.49        12.87 o                         
  -4   4   1        294.48        294.84        10.88 o                         
  -3   4   1          4.58          4.84         4.84 o                         
  -2   4   1         87.64         92.84         4.98 o                         
  -1   4   1        898.89        830.48        12.67 o                         
   0   4   1        397.62        369.45         8.11 o                         
   1   4   1         11.70         11.73         3.80 o                         
   2   4   1        668.46        655.50        11.81 o                         
   3   4   1         77.34         71.82         5.13 o                         
   4   4   1          6.35          5.85         4.95 o                         
   5   4   1        143.73        131.39        11.41 o                         
   6   4   1        356.94        341.46        13.30 o                         
   7   4   1         21.32         11.46         7.07 o                         
   8   4   1        230.15        222.87        10.28 o                         
   9   4   1        115.69        106.77         9.53 o                         
  10   4   1         25.39         23.50        10.53 o                         
  11   4   1         22.58         25.24        15.18 o                         
  12   4   1         62.06         73.37        34.89 o                         
 -12   5   1          9.08         66.36        61.84 o                         
 -11   5   1         61.45         41.11        50.08 o                         
 -10   5   1        230.06        196.34        45.69 o                         
  -9   5   1         85.84         70.47        12.13 o                         
  -8   5   1          0.01         19.55        13.75 o                         
  -7   5   1        319.49        320.27        13.51 o                         
  -6   5   1        118.68        115.76        12.61 o                         
  -5   5   1         84.90         85.13         8.81 o                         
  -4   5   1        161.34        171.77         9.70 o                         
  -3   5   1        338.55        360.67        12.52 o                         
  -2   5   1        149.88        172.52         7.24 o                         
  -1   5   1         69.64         79.36         6.03 o                         
   0   5   1        356.53        352.14        15.25 o                         
   1   5   1         57.57         62.15         5.60 o                         
   2   5   1         11.39         12.75         5.63 o                         
   3   5   1        202.37        197.90         7.72 o                         
   4   5   1        207.86        201.99         7.99 o                         
   5   5   1        119.03        107.86         7.41 o                         
   6   5   1         69.93         62.72         8.67 o                         
   7   5   1         29.36         25.27        10.05 o                         
   8   5   1         46.50         35.17        12.15 o                         
   9   5   1        187.94        170.24        16.03 o                         
  10   5   1          9.73         15.11        21.44 o                         
  -9   6   1         62.81         30.51        65.97 o                         
  -8   6   1         31.93         56.08        18.35 o                         
  -7   6   1          2.62          8.04        12.76 o                         
  -6   6   1         33.48         36.73        11.25 o                         
  -5   6   1        305.78        331.31        17.36 o                         
  -4   6   1        233.69        250.14        11.00 o                         
  -3   6   1          2.21          1.42         8.37 o                         
  -2   6   1        169.66        181.32         9.62 o                         
  -1   6   1        290.85        288.73        11.26 o                         
   0   6   1        162.29        174.88         9.86 o                         
   1   6   1          2.24         -1.55         7.75 o                         
   2   6   1         55.59         53.90         8.45 o                         
   3   6   1         88.09         80.59         8.82 o                         
   4   6   1         57.01         53.54        10.15 o                         
   5   6   1          2.38          1.22         9.67 o                         
   6   6   1         64.50         65.79        11.76 o                         
   7   6   1         43.00         59.55        20.40 o                         
   8   6   1         47.02         38.26        27.42 o                         
   9   6   1         38.21         38.95        29.25 o                         
  -6   7   1         11.05        -21.50        57.17 o                         
  -5   7   1        101.04         31.15        57.17 o                         
  -4   7   1          2.28         38.32        49.85 o                         
  -3   7   1         89.10         27.78        53.35 o                         
  -2   7   1         47.29         39.42        57.17 o                         
  -1   7   1         36.09         -3.74        25.42 o                         
   0   7   1         62.08         70.63        24.15 o                         
   1   7   1         56.57         53.99        23.88 o                         
   2   7   1         55.43         62.48        23.81 o                         
   3   7   1         41.25         51.98        38.56 o                         
   4   7   1         46.37         70.10        52.18 o                         
  -6  -7   2         48.17          0.47        50.63 o                         
  -5  -7   2          6.56        -25.39        43.15 o                         
  -4  -7   2        130.24         58.41        41.44 o                         
  -3  -7   2        200.77        220.11        42.06 o                         
  -2  -7   2         41.26          8.57        37.85 o                         
  -1  -7   2         62.59         96.89        36.76 o                         
   0  -7   2        109.42        163.56        41.28 o                         
   1  -7   2         32.57          8.88        41.75 o                         
   2  -7   2         53.02        -26.79        40.19 o                         
 -10  -6   2         89.38         21.03        48.29 o                         
  -9  -6   2         40.53         61.83        24.45 o                         
  -8  -6   2          4.20         22.72        42.60 o                         
  -7  -6   2         21.76         43.39        18.75 o                         
  -6  -6   2        111.14         93.36        22.47 o                         
  -5  -6   2         15.94         33.07        20.98 o                         
  -4  -6   2        116.81        199.30        30.53 o                         
  -3  -6   2        108.55        107.04        19.50 o                         
  -2  -6   2        135.88        128.67        19.76 o                         
  -1  -6   2          2.71         -2.95        18.96 o                         
   0  -6   2         89.56         83.26        23.60 o                         
   1  -6   2         73.76         52.00        18.77 o                         
   2  -6   2        170.75        169.14        21.34 o                         
   3  -6   2         53.42         44.59        20.71 o                         
   4  -6   2        100.62        103.17        21.62 o                         
   5  -6   2        166.56        192.60        18.39 o                         
   6  -6   2        261.54        279.39        36.36 o                         
   7  -6   2         24.04         31.64        28.93 o                         
   8  -6   2         15.48         61.69        42.68 o                         
 -12  -5   2        118.61         59.96        30.13 o                         
 -11  -5   2        106.34        135.02        23.50 o                         
 -10  -5   2         25.39         16.85        13.91 o                         
  -9  -5   2        101.73        115.67        12.24 o                         
  -8  -5   2        374.71        391.85        14.66 o                         
  -7  -5   2        351.94        355.70        14.60 o                         
  -6  -5   2         46.70         44.07        10.94 o                         
  -5  -5   2        341.28        341.55        18.29 o                         
  -4  -5   2         89.94        103.37        14.64 o                         
  -3  -5   2        147.33        145.39        27.18 o                         
  -2  -5   2         64.22         91.52        13.99 o                         
  -1  -5   2        306.99        280.45        22.90 o                         
   0  -5   2        261.86        246.20        18.83 o                         
   1  -5   2         47.14         51.35        12.72 o                         
   2  -5   2          6.59          7.55        12.73 o                         
   3  -5   2        165.88        169.82        11.72 o                         
   4  -5   2         18.19         24.93        10.76 o                         
   5  -5   2         80.25         89.87        12.69 o                         
   6  -5   2         89.14         77.68        11.27 o                         
   7  -5   2        127.31        120.93        12.91 o                         
   8  -5   2        115.60        138.69        15.91 o                         
   9  -5   2          6.99         23.97        24.28 o                         
  10  -5   2         26.06         30.15        33.02 o                         
 -13  -4   2        120.68         69.76        26.24 o                         
 -12  -4   2         37.79         45.28        17.72 o                         
 -11  -4   2         60.43         65.69        14.92 o                         
 -10  -4   2        318.50        351.02        13.62 o                         
  -9  -4   2         20.59         24.77         9.07 o                         
  -8  -4   2         42.69         47.40         7.68 o                         
  -7  -4   2         26.43         31.76         6.74 o                         
  -6  -4   2        352.21        354.47        21.43 o                         
  -5  -4   2        139.40        136.67         6.94 o                         
  -4  -4   2        503.34        470.73        16.28 o                         
  -3  -4   2        135.87        140.98         8.07 o                         
  -2  -4   2        144.63        138.42        10.91 o                         
  -1  -4   2        142.66        159.45        16.51 o                         
   0  -4   2        326.74        305.76        16.70 o                         
   1  -4   2        555.58        544.70        21.36 o                         
   2  -4   2        305.27        280.41        13.19 o                         
   3  -4   2         13.43         15.98         6.04 o                         
   4  -4   2        176.07        191.87         8.82 o                         
   5  -4   2         35.00         38.62         6.93 o                         
   6  -4   2         72.46         66.63         7.28 o                         
   7  -4   2         10.62         13.61         8.84 o                         
   8  -4   2         66.76         89.05        11.43 o                         
   9  -4   2         47.90         61.14        16.99 o                         
  10  -4   2        122.12        104.31        20.35 o                         
  11  -4   2         55.31         29.30        27.08 o                         
 -14  -3   2         24.68         36.74        24.25 o                         
 -13  -3   2        113.59        118.72        20.00 o                         
 -12  -3   2        193.66        202.24        12.92 o                         
 -11  -3   2        182.11        195.22        18.64 o                         
 -10  -3   2         16.28         16.91         8.44 o                         
  -9  -3   2        416.38        399.07        13.77 o                         
  -8  -3   2       1248.39       1198.70        22.38 o                         
  -7  -3   2        541.13        511.32        11.76 o                         
  -6  -3   2        369.42        370.60         9.33 o                         
  -5  -3   2        319.93        313.16         8.41 o                         
  -4  -3   2        200.09        204.07         6.48 o                         
  -3  -3   2         77.27         80.79         4.53 o                         
  -2  -3   2         27.90         26.44         3.68 o                         
  -1  -3   2       1680.14       1613.23        45.48 o                         
   0  -3   2        344.42        333.42        13.09 o                         
   1  -3   2       1224.75       1189.81        27.65 o                         
   2  -3   2        860.76        817.48        16.13 o                         
   3  -3   2        895.39        838.71        15.48 o                         
   4  -3   2         51.66         61.64         4.67 o                         
   5  -3   2        616.72        577.72        12.93 o                         
   6  -3   2        844.78        764.75        18.01 o                         
   7  -3   2        161.58        161.95         7.80 o                         
   8  -3   2        163.31        177.03         8.86 o                         
   9  -3   2        229.10        212.72        11.11 o                         
  10  -3   2         37.97         35.63        10.31 o                         
  11  -3   2          1.89         -4.08        12.15 o                         
  12  -3   2         82.03         62.75        20.70 o                         
  13  -3   2         49.90         59.66        42.53 o                         
 -15  -2   2         34.91         41.78        22.25 o                         
 -14  -2   2         17.02         25.88        14.70 o                         
 -13  -2   2         97.34        104.96        12.22 o                         
 -12  -2   2         49.73         49.54        10.02 o                         
 -11  -2   2          3.51          6.98         7.96 o                         
 -10  -2   2        906.90        850.19        18.34 o                         
  -9  -2   2        477.05        481.54        12.90 o                         
  -8  -2   2         63.03         76.71         5.12 o                         
  -7  -2   2        289.94        276.34         7.97 o                         
  -6  -2   2        769.78        783.17        13.17 o                         
  -5  -2   2        447.35        462.53         8.80 o                         
  -4  -2   2        707.12        660.70        11.00 o                         
  -3  -2   2        283.90        281.47         8.04 o                         
  -2  -2   2         51.11         47.69         2.91 o                         
  -1  -2   2         59.70         64.85         4.90 o                         
   0  -2   2        902.77        874.23        20.31 o                         
   1  -2   2         59.68         62.75         4.05 o                         
   2  -2   2        841.46        791.60        13.57 o                         
   3  -2   2        534.32        555.78        10.46 o                         
   4  -2   2        117.46        124.78         5.10 o                         
   5  -2   2        543.63        540.12        11.28 o                         
   6  -2   2         78.24         81.88         4.96 o                         
   7  -2   2        193.48        204.32         8.44 o                         
   8  -2   2        740.84        753.47        17.10 o                         
   9  -2   2         33.49         38.27         7.18 o                         
  10  -2   2        214.69        218.67         9.98 o                         
  11  -2   2        131.61        129.37        10.80 o                         
  12  -2   2        189.09        181.33        13.26 o                         
  13  -2   2         18.09         20.34        32.01 o                         
 -15  -1   2        340.48        306.15        22.94 o                         
 -14  -1   2         55.66         66.73        14.01 o                         
 -13  -1   2        376.07        392.82        15.19 o                         
 -12  -1   2        289.00        306.62        10.76 o                         
 -11  -1   2         21.73         32.53         6.75 o                         
 -10  -1   2          1.64         -4.94         5.97 o                         
  -9  -1   2         47.77         49.89         5.32 o                         
  -8  -1   2        677.85        645.82        13.26 o                         
  -7  -1   2        316.65        297.36         8.05 o                         
  -6  -1   2        825.56        889.43        14.16 o                         
  -5  -1   2        600.75        582.47         9.77 o                         
  -4  -1   2         30.41         30.83         2.56 o                         
  -3  -1   2        747.72        755.45        13.75 o                         
  -2  -1   2        143.22        140.73         5.02 o                         
  -1  -1   2      10349.72       9577.53       161.35 o                         
   0  -1   2        997.13        979.75        27.82 o                         
   1  -1   2       5133.46       5337.00       102.69 o                         
   2  -1   2        627.22        690.10        24.46 o                         
   3  -1   2       1979.07       1846.69        29.25 o                         
   4  -1   2        654.13        630.44        11.22 o                         
   5  -1   2       1574.33       1509.12        24.43 o                         
   6  -1   2        697.99        699.13        13.42 o                         
   7  -1   2         84.28         93.27         5.32 o                         
   8  -1   2       1279.54       1248.54        22.13 o                         
   9  -1   2        249.79        270.15         9.44 o                         
  10  -1   2        126.46        133.58         8.60 o                         
  11  -1   2         44.67         55.24         9.15 o                         
  12  -1   2        180.18        227.47        23.11 o                         
  13  -1   2        162.90        145.34        14.94 o                         
 -15   0   2          9.96         55.06        47.67 o                         
 -14   0   2        131.11        127.03        14.07 o                         
 -13   0   2        182.41        161.94         9.98 o                         
 -12   0   2        364.17        328.94        11.36 o                         
 -11   0   2        272.88        268.36        10.55 o                         
 -10   0   2        556.02        584.35        12.92 o                         
  -9   0   2          0.30          1.34         4.08 o                         
  -8   0   2         97.18        105.01         4.96 o                         
  -7   0   2         53.76         71.95         3.64 o                         
  -6   0   2       1073.89       1026.22        15.82 o                         
  -5   0   2        369.44        379.56         7.02 o                         
  -4   0   2       1746.09       1752.18        27.32 o                         
  -3   0   2         17.19         21.98         1.60 o                         
  -2   0   2       1015.91       1019.41        20.82 o                         
  -1   0   2          0.17         -1.15         1.15 o                         
   1   0   2        420.67        439.08        10.22 o                         
   2   0   2         77.43         79.49         3.20 o                         
   3   0   2          0.07         -1.29         2.09 o                         
   4   0   2        731.85        767.72        13.10 o                         
   5   0   2        275.15        290.02         7.13 o                         
   6   0   2        164.77        181.66         7.83 o                         
   7   0   2         98.47        111.88         5.24 o                         
   8   0   2        604.66        611.63        13.56 o                         
   9   0   2        354.94        332.37        10.45 o                         
  10   0   2        251.10        247.48         9.29 o                         
  11   0   2        147.40        158.66         8.48 o                         
  12   0   2        155.64        161.84        10.18 o                         
  13   0   2         68.55         73.32        14.24 o                         
 -15   1   2        346.99        328.68        39.41 o                         
 -14   1   2         54.98         37.32        12.88 o                         
 -13   1   2        373.16        375.26        14.51 o                         
 -12   1   2        290.58        314.80        14.03 o                         
 -11   1   2         21.29         24.07         7.25 o                         
 -10   1   2          1.51         -2.63         5.94 o                         
  -9   1   2         46.44         52.68         5.29 o                         
  -8   1   2        681.43        674.14        13.32 o                         
  -7   1   2        317.44        303.71        10.25 o                         
  -6   1   2        823.82        896.17        15.37 o                         
  -5   1   2        587.86        587.77        10.68 o                         
  -4   1   2         29.75         27.14         2.45 o                         
  -3   1   2        739.53        760.91        12.53 o                         
  -2   1   2        141.74        148.07         4.92 o                         
  -1   1   2      10389.35       9795.21       237.38 o                         
   0   1   2       1005.70       1031.33        17.68 o                         
   1   1   2       5154.75       5435.73       175.91 o                         
   2   1   2        646.30        719.42        22.27 o                         
   3   1   2       1994.75       1900.65        29.31 o                         
   4   1   2        643.09        619.26        12.14 o                         
   5   1   2       1562.40       1517.15        22.55 o                         
   6   1   2        701.38        722.81        12.31 o                         
   7   1   2         82.88         95.65         4.57 o                         
   8   1   2       1283.25       1239.21        21.83 o                         
   9   1   2        252.55        250.37        10.76 o                         
  10   1   2        126.33        136.08         7.17 o                         
  11   1   2         46.10         64.94         7.72 o                         
  12   1   2        177.22        178.38        10.54 o                         
  13   1   2        162.00        156.10        16.90 o                         
 -14   2   2         14.80         -1.76        14.49 o                         
 -13   2   2         99.46         86.32        11.88 o                         
 -12   2   2         45.97         32.08         9.26 o                         
 -11   2   2          3.53          6.56         7.70 o                         
 -10   2   2        915.34        836.22        18.19 o                         
  -9   2   2        480.46        468.57        12.62 o                         
  -8   2   2         58.53         67.80         5.22 o                         
  -7   2   2        297.70        284.82         8.80 o                         
  -6   2   2        762.17        772.37        14.19 o                         
  -5   2   2        444.40        459.87         9.52 o                         
  -4   2   2        681.97        663.32        13.23 o                         
  -3   2   2        278.76        283.07         6.47 o                         
  -2   2   2         53.71         54.84         2.78 o                         
  -1   2   2         53.57         53.05         3.07 o                         
   0   2   2        916.45        876.01        11.96 o                         
   1   2   2         65.14         59.05         2.51 o                         
   2   2   2        809.77        802.98        13.49 o                         
   3   2   2        532.37        562.11        10.25 o                         
   4   2   2        118.37        128.31         4.64 o                         
   5   2   2        534.53        552.00        10.03 o                         
   6   2   2         72.97         81.20         4.31 o                         
   7   2   2        196.22        201.17         7.29 o                         
   8   2   2        750.34        706.69        14.21 o                         
   9   2   2         32.42         43.14         6.55 o                         
  10   2   2        207.87        199.34         8.56 o                         
  11   2   2        132.43        127.06         9.00 o                         
  12   2   2        185.88        162.85        11.21 o                         
  13   2   2         17.02         -5.34        22.15 o                         
 -14   3   2         23.98          5.76        37.70 o                         
 -13   3   2        120.98        109.87        13.26 o                         
 -12   3   2        194.16        195.73        12.24 o                         
 -11   3   2        182.27        162.12        10.31 o                         
 -10   3   2         16.56         21.22         7.54 o                         
  -9   3   2        404.28        379.37        13.19 o                         
  -8   3   2       1262.09       1204.50        22.07 o                         
  -7   3   2        538.39        507.21        12.54 o                         
  -6   3   2        363.91        357.97        10.12 o                         
  -5   3   2        326.80        317.43         9.18 o                         
  -4   3   2        191.84        199.21         7.07 o                         
  -3   3   2         84.57         90.72         4.34 o                         
  -2   3   2         25.95         25.06         3.76 o                         
  -1   3   2       1697.74       1627.62        22.91 o                         
   0   3   2        342.04        356.58         7.02 o                         
   1   3   2       1237.58       1172.65        16.27 o                         
   2   3   2        851.85        813.92        13.33 o                         
   3   3   2        893.20        829.58        16.51 o                         
   4   3   2         54.13         57.00         4.39 o                         
   5   3   2        621.99        582.68        18.25 o                         
   6   3   2        853.64        791.52        17.06 o                         
   7   3   2        159.75        154.73         7.08 o                         
   8   3   2        164.66        165.52        10.63 o                         
   9   3   2        230.08        222.01         8.80 o                         
  10   3   2         35.69         45.13         9.18 o                         
  11   3   2          2.92         -1.77        11.46 o                         
  12   3   2         84.17         85.86        32.01 o                         
 -13   4   2        120.24        163.56        37.85 o                         
 -12   4   2         37.59         58.41        15.11 o                         
 -11   4   2         59.27         57.18        11.46 o                         
 -10   4   2        323.54        312.84        12.89 o                         
  -9   4   2         20.17         11.76         8.33 o                         
  -8   4   2         40.37         34.61         7.54 o                         
  -7   4   2         27.60         24.39         6.98 o                         
  -6   4   2        355.62        369.95        13.89 o                         
  -5   4   2        139.87        121.96         7.58 o                         
  -4   4   2        487.09        467.22        13.53 o                         
  -3   4   2        129.22        127.93         6.85 o                         
  -2   4   2        143.74        164.82         6.29 o                         
  -1   4   2        143.54        148.72         5.32 o                         
   0   4   2        322.17        314.77         7.92 o                         
   1   4   2        548.92        539.96        10.38 o                         
   2   4   2        297.88        275.22         9.66 o                         
   3   4   2         11.17         11.49         4.54 o                         
   4   4   2        175.25        172.72         7.79 o                         
   5   4   2         35.00         28.83         5.75 o                         
   6   4   2         75.13         72.99         7.38 o                         
   7   4   2         11.70          4.15         7.36 o                         
   8   4   2         65.67         56.55         8.33 o                         
   9   4   2         47.55         56.18         9.90 o                         
  10   4   2        118.40        120.93        26.05 o                         
  11   4   2         53.97         63.70        23.24 o                         
  12   4   2         39.30         38.32        37.85 o                         
 -12   5   2        118.96         77.42        42.84 o                         
 -11   5   2        102.41         51.63        26.56 o                         
 -10   5   2         25.60         28.29        13.01 o                         
  -9   5   2         97.58         75.15        11.93 o                         
  -8   5   2        373.79        358.91        15.87 o                         
  -7   5   2        348.47        324.74        14.39 o                         
  -6   5   2         49.07         35.43         8.10 o                         
  -5   5   2        343.67        382.13        16.35 o                         
  -4   5   2         86.55         96.95         7.35 o                         
  -3   5   2        149.16        145.47         7.46 o                         
  -2   5   2         66.29         68.68         6.94 o                         
  -1   5   2        319.57        318.77        11.07 o                         
   0   5   2        262.84        265.46         8.65 o                         
   1   5   2         50.12         57.00         5.80 o                         
   2   5   2          6.96          2.64         5.84 o                         
   3   5   2        164.96        172.52         7.23 o                         
   4   5   2         17.85         19.65         6.81 o                         
   5   5   2         83.80         96.42        10.38 o                         
   6   5   2         89.87         88.72         8.02 o                         
   7   5   2        128.96        126.58        11.10 o                         
   8   5   2        121.27        107.09        11.60 o                         
   9   5   2          7.56          6.14        13.75 o                         
  10   5   2         27.46         70.72        31.15 o                         
 -10   6   2         88.34        -28.51        45.02 o                         
  -9   6   2         39.98        -16.80        27.54 o                         
  -8   6   2          4.08        -10.95        15.64 o                         
  -7   6   2         21.23         32.09        16.93 o                         
  -6   6   2        111.21        128.22        11.87 o                         
  -5   6   2         15.53         30.17        11.23 o                         
  -4   6   2        114.78        134.11        15.14 o                         
  -3   6   2        107.16        116.63         9.47 o                         
  -2   6   2        132.96        129.98         9.09 o                         
  -1   6   2          2.79         -8.44         8.44 o                         
   0   6   2         85.81         95.35         8.87 o                         
   1   6   2         76.53         71.58         8.52 o                         
   2   6   2        170.81        179.60         9.75 o                         
   3   6   2         53.81         58.54         8.66 o                         
   4   6   2         98.19         96.79        14.14 o                         
   5   6   2        167.82        141.95        10.63 o                         
   6   6   2        264.13        235.78        16.80 o                         
   7   6   2         22.76         42.19        31.06 o                         
   8   6   2         17.41         32.90        25.78 o                         
  -6   7   2         49.83          8.26        55.77 o                         
  -5   7   2          6.10         59.82        51.09 o                         
  -4   7   2        129.55         86.44        33.57 o                         
  -3   7   2        197.06        158.99        32.72 o                         
  -2   7   2         41.86         74.74        26.25 o                         
  -1   7   2         64.93         57.35        25.51 o                         
   0   7   2        107.84         81.83        29.66 o                         
   1   7   2         33.96         88.27        29.35 o                         
   2   7   2         53.54         36.36        23.15 o                         
   3   7   2         37.77         84.69        42.60 o                         
  -6  -7   3         63.18         78.04        46.42 o                         
  -5  -7   3        168.48        197.83        46.42 o                         
  -4  -7   3         33.91        131.47        41.44 o                         
  -3  -7   3         39.76          0.93        38.48 o                         
  -2  -7   3        105.57         36.14        36.61 o                         
  -1  -7   3        194.80        120.57        38.01 o                         
   0  -7   3         72.81         62.15        38.94 o                         
   1  -7   3         54.78         14.18        40.66 o                         
   2  -7   3         78.32         86.92        41.44 o                         
 -10  -6   3        123.71        118.64        35.41 o                         
  -9  -6   3         36.98         81.12        32.18 o                         
  -8  -6   3         21.76        100.83        24.39 o                         
  -7  -6   3        105.08         95.30        17.93 o                         
  -6  -6   3        136.45        171.89        52.73 o                         
  -5  -6   3         10.03          2.73        20.35 o                         
  -4  -6   3         46.45         24.14        21.19 o                         
  -3  -6   3         33.91         33.39        19.73 o                         
  -2  -6   3        151.75        128.47        30.45 o                         
  -1  -6   3         57.80         78.89        28.12 o                         
   0  -6   3         23.96          5.21        18.12 o                         
   1  -6   3          3.02          0.52        18.57 o                         
   2  -6   3         28.80         32.83        20.03 o                         
   3  -6   3        103.62        131.69        21.50 o                         
   4  -6   3         45.76         26.07        16.98 o                         
   5  -6   3         99.06        111.02        30.89 o                         
   6  -6   3          8.74          0.62        22.11 o                         
   7  -6   3         75.31        150.79        43.15 o                         
 -12  -5   3         14.84         31.02        31.08 o                         
 -11  -5   3        145.91        199.09        49.28 o                         
 -10  -5   3         53.98         58.24        16.07 o                         
  -9  -5   3        113.41        114.75        13.37 o                         
  -8  -5   3         15.83         13.64        11.66 o                         
  -7  -5   3         59.30         68.47        14.43 o                         
  -6  -5   3        311.83        333.04        13.92 o                         
  -5  -5   3        127.18        128.11        11.58 o                         
  -4  -5   3        131.62        135.68        10.84 o                         
  -3  -5   3         92.90         96.56        14.42 o                         
  -2  -5   3        377.16        379.46        23.98 o                         
  -1  -5   3        258.62        254.91        18.77 o                         
   0  -5   3        227.80        237.94        16.59 o                         
   1  -5   3        158.14        176.46        14.90 o                         
   2  -5   3        284.33        238.96        17.55 o                         
   3  -5   3        152.53        167.80        13.04 o                         
   4  -5   3          4.21         13.74        11.25 o                         
   5  -5   3        152.44        175.15        15.51 o                         
   6  -5   3         22.76         21.85        12.07 o                         
   7  -5   3        185.30        197.75        15.80 o                         
   8  -5   3        104.77         81.57        16.35 o                         
   9  -5   3         35.42         28.24        23.26 o                         
  10  -5   3         17.92        -38.94        38.94 o                         
 -14  -4   3        153.41         84.97        33.16 o                         
 -13  -4   3         33.52         41.23        22.97 o                         
 -12  -4   3         52.02         36.26        18.70 o                         
 -11  -4   3        175.12        176.60        14.85 o                         
 -10  -4   3         80.59         85.79        10.65 o                         
  -9  -4   3          9.00         19.08         9.27 o                         
  -8  -4   3        348.90        348.23        13.62 o                         
  -7  -4   3        134.32        153.32         9.00 o                         
  -6  -4   3         73.30         79.06         7.69 o                         
  -5  -4   3         36.18         33.30         6.68 o                         
  -4  -4   3        675.08        663.92        15.53 o                         
  -3  -4   3         41.26         45.38         6.73 o                         
  -2  -4   3        426.50        418.57        19.31 o                         
  -1  -4   3         35.45         28.46         8.73 o                         
   0  -4   3        336.05        326.85        13.65 o                         
   1  -4   3        517.24        478.64        16.48 o                         
   2  -4   3        126.75        137.45         8.71 o                         
   3  -4   3        539.09        526.76        20.40 o                         
   4  -4   3         37.43         36.90         7.00 o                         
   5  -4   3        100.36        119.87         8.61 o                         
   6  -4   3         44.96         40.99        10.91 o                         
   7  -4   3         27.69         37.48        11.82 o                         
   8  -4   3        378.59        353.31        18.31 o                         
   9  -4   3         56.17         48.00        15.46 o                         
  10  -4   3         58.77         43.62        17.92 o                         
  11  -4   3         39.09         24.84        47.51 o                         
 -15  -3   3         35.90         26.71        27.30 o                         
 -14  -3   3         41.97         57.73        21.25 o                         
 -13  -3   3        413.32        389.76        23.18 o                         
 -12  -3   3         23.66         14.04        11.33 o                         
 -11  -3   3        216.27        223.83        11.28 o                         
 -10  -3   3        203.38        221.59         9.40 o                         
  -9  -3   3        871.86        803.51        16.87 o                         
  -8  -3   3        103.56        106.08         6.54 o                         
  -7  -3   3        299.67        295.81         9.16 o                         
  -6  -3   3        522.09        503.64        11.07 o                         
  -5  -3   3        226.63        210.19         7.68 o                         
  -4  -3   3        701.21        685.65        13.61 o                         
  -3  -3   3        470.58        486.25        10.63 o                         
  -2  -3   3        883.89        876.50        16.23 o                         
  -1  -3   3        306.53        277.98         9.82 o                         
   0  -3   3        580.09        548.13        15.63 o                         
   1  -3   3       1247.10       1212.66        28.34 o                         
   2  -3   3        122.64        131.91         7.26 o                         
   3  -3   3        111.06        126.46         6.85 o                         
   4  -3   3        263.84        251.66         9.93 o                         
   5  -3   3       1115.26       1025.57        25.06 o                         
   6  -3   3         85.37         96.80         9.65 o                         
   7  -3   3        177.68        180.48         9.42 o                         
   8  -3   3        127.93        142.22        11.23 o                         
   9  -3   3         26.61         51.04        11.02 o                         
  10  -3   3         76.47         81.68        12.74 o                         
  11  -3   3        187.63        188.93        17.86 o                         
  12  -3   3         40.92         44.38        34.04 o                         
 -15  -2   3         73.21         85.58        21.73 o                         
 -14  -2   3         94.16        106.82        16.50 o                         
 -13  -2   3        107.28        129.13        12.54 o                         
 -12  -2   3        132.06        143.22        10.22 o                         
 -11  -2   3        120.34        109.38         8.49 o                         
 -10  -2   3        338.32        336.41        12.50 o                         
  -9  -2   3         68.45         83.23         5.81 o                         
  -8  -2   3        928.30        868.55        15.34 o                         
  -7  -2   3        432.04        403.35         9.30 o                         
  -6  -2   3        260.40        263.70         7.01 o                         
  -5  -2   3         41.66         60.67         5.16 o                         
  -4  -2   3       2384.30       2274.68        35.98 o                         
  -3  -2   3        321.84        347.44         9.33 o                         
  -2  -2   3        298.91        269.20         6.92 o                         
  -1  -2   3        963.44        911.21        15.61 o                         
   0  -2   3        510.12        507.26        13.21 o                         
   1  -2   3         71.15         73.11         4.69 o                         
   2  -2   3       1732.06       1645.44        32.48 o                         
   3  -2   3        330.39        388.45        14.92 o                         
   4  -2   3        105.93        126.29         6.12 o                         
   5  -2   3       1125.62       1079.67        20.91 o                         
   6  -2   3        255.36        272.17        18.04 o                         
   7  -2   3        138.77        153.61         9.63 o                         
   8  -2   3         63.28         61.61         6.91 o                         
   9  -2   3        103.21        106.41         8.38 o                         
  10  -2   3        102.86        101.19         9.86 o                         
  11  -2   3         12.58         11.04        12.02 o                         
  12  -2   3         56.45         67.62        16.91 o                         
  13  -2   3         38.59         13.71        46.11 o                         
 -15  -1   3        167.85        169.29        17.85 o                         
 -14  -1   3         29.57         53.18        12.68 o                         
 -13  -1   3        365.16        406.67        15.52 o                         
 -12  -1   3         25.89         28.05         7.52 o                         
 -11  -1   3        129.98        158.62        10.96 o                         
 -10  -1   3        357.97        318.44        12.11 o                         
  -9  -1   3        679.56        693.87        14.48 o                         
  -8  -1   3        317.88        314.44         9.15 o                         
  -7  -1   3       1125.43       1150.32        18.09 o                         
  -6  -1   3        428.88        440.54         9.10 o                         
  -5  -1   3        662.35        685.41        14.38 o                         
  -4  -1   3        771.51        780.78        14.37 o                         
  -3  -1   3         51.31         53.27         2.85 o                         
  -2  -1   3        784.43        815.82        18.92 o                         
  -1  -1   3       2603.85       2504.43        59.25 o                         
   0  -1   3       1119.12       1163.78        46.42 o                         
   1  -1   3       1299.53       1345.36        30.54 o                         
   2  -1   3       1981.02       2035.97        39.45 o                         
   3  -1   3        160.04        165.41         6.81 o                         
   4  -1   3        345.97        377.69         8.93 o                         
   5  -1   3       1676.44       1654.00        27.03 o                         
   6  -1   3        358.95        338.77         9.05 o                         
   7  -1   3       1926.05       1852.53        30.50 o                         
   8  -1   3        177.55        213.11         8.29 o                         
   9  -1   3        231.32        244.84         9.60 o                         
  10  -1   3        437.41        419.18        14.95 o                         
  11  -1   3        414.24        412.80        18.83 o                         
  12  -1   3        195.09        199.33        13.60 o                         
  13  -1   3          7.26         10.44        37.54 o                         
 -15   0   3        119.03        129.11        16.26 o                         
 -14   0   3         30.10         30.39        12.45 o                         
 -13   0   3         44.25         48.26         9.94 o                         
 -12   0   3          0.05         -3.08         7.72 o                         
 -11   0   3         77.64         76.14         7.18 o                         
 -10   0   3        743.15        676.25        16.27 o                         
  -9   0   3          1.45          4.32         4.49 o                         
  -8   0   3        319.73        282.94         8.44 o                         
  -7   0   3         67.52         79.10         4.58 o                         
  -6   0   3         16.47         11.54         2.88 o                         
  -5   0   3          1.92          0.89         2.43 o                         
  -4   0   3        141.80        125.46         3.96 o                         
  -3   0   3         30.67         38.67         2.04 o                         
  -2   0   3       1787.38       1680.65        36.28 o                         
  -1   0   3        112.35        106.05         4.70 o                         
   0   0   3        234.75        224.96         5.21 o                         
   1   0   3       1425.86       1502.67        45.32 o                         
   2   0   3       5073.32       5134.58        78.26 o                         
   3   0   3        134.82        168.44         4.81 o                         
   4   0   3        132.05        135.48         5.11 o                         
   5   0   3        405.90        415.46         8.89 o                         
   6   0   3         49.20         67.98         4.26 o                         
   7   0   3         36.09         36.79         4.72 o                         
   8   0   3         19.77         24.90         5.48 o                         
   9   0   3        471.21        438.16        13.17 o                         
  10   0   3          8.98         15.83         6.70 o                         
  11   0   3          0.05         -4.42         8.03 o                         
  12   0   3        164.94        150.91        10.92 o                         
  13   0   3         58.00         50.47        34.43 o                         
 -15   1   3        166.24        205.24        18.54 o                         
 -14   1   3         29.44         15.30        12.66 o                         
 -13   1   3        374.59        406.00        14.41 o                         
 -12   1   3         26.66         35.93         8.60 o                         
 -11   1   3        129.20        162.41        12.66 o                         
 -10   1   3        362.72        343.01        11.63 o                         
  -9   1   3        687.86        703.50        14.58 o                         
  -8   1   3        318.16        328.31         9.09 o                         
  -7   1   3       1133.54       1162.66        19.60 o                         
  -6   1   3        431.96        429.62         9.01 o                         
  -5   1   3        661.44        670.64        12.01 o                         
  -4   1   3        753.52        765.99        13.01 o                         
  -3   1   3         48.68         58.59         3.91 o                         
  -2   1   3        774.85        843.07        20.85 o                         
  -1   1   3       2560.82       2606.78        48.13 o                         
   0   1   3       1135.68       1212.47        28.84 o                         
   1   1   3       1345.96       1379.80        43.57 o                         
   2   1   3       1978.21       2087.82        42.50 o                         
   3   1   3        157.92        163.39         5.42 o                         
   4   1   3        351.62        379.71         8.38 o                         
   5   1   3       1717.26       1700.92        24.95 o                         
   6   1   3        357.20        363.87         8.16 o                         
   7   1   3       1904.73       1864.06        28.17 o                         
   8   1   3        173.01        188.06         7.43 o                         
   9   1   3        229.46        224.93         8.70 o                         
  10   1   3        439.57        423.25        13.01 o                         
  11   1   3        412.19        360.25        14.09 o                         
  12   1   3        195.07        188.44        11.00 o                         
  13   1   3          7.80         30.70        33.41 o                         
 -15   2   3         69.89         60.91        60.13 o                         
 -14   2   3         93.79         60.88        13.93 o                         
 -13   2   3        109.72        119.87        11.48 o                         
 -12   2   3        134.97        147.88        10.13 o                         
 -11   2   3        123.34        114.03         8.53 o                         
 -10   2   3        320.02        305.54        11.83 o                         
  -9   2   3         67.37         70.83         6.15 o                         
  -8   2   3        939.61        870.75        16.63 o                         
  -7   2   3        430.86        428.84        10.23 o                         
  -6   2   3        256.37        255.02         8.87 o                         
  -5   2   3         42.79         55.54         3.76 o                         
  -4   2   3       2396.58       2299.60        35.95 o                         
  -3   2   3        319.76        354.37         8.37 o                         
  -2   2   3        277.45        256.36         5.43 o                         
  -1   2   3        970.56        966.39        15.61 o                         
   0   2   3        525.92        525.56         7.83 o                         
   1   2   3         72.16         77.83         3.94 o                         
   2   2   3       1721.15       1677.28        32.49 o                         
   3   2   3        332.61        384.34         9.05 o                         
   4   2   3        103.76        120.96         4.87 o                         
   5   2   3       1123.90       1099.20        17.22 o                         
   6   2   3        252.09        245.98         7.77 o                         
   7   2   3        134.52        145.93         6.15 o                         
   8   2   3         57.49         57.30         5.47 o                         
   9   2   3        104.38        123.27         7.35 o                         
  10   2   3        103.65        104.32         8.16 o                         
  11   2   3         12.84         15.04         8.75 o                         
  12   2   3         52.14         80.36        15.71 o                         
  13   2   3         39.88         39.05        23.36 o                         
 -14   3   3         42.37         49.69        36.61 o                         
 -13   3   3        413.23        379.64        16.68 o                         
 -12   3   3         23.76         20.89        10.68 o                         
 -11   3   3        219.92        225.08        12.03 o                         
 -10   3   3        206.32        201.84        15.43 o                         
  -9   3   3        881.90        836.66        17.83 o                         
  -8   3   3        107.24         97.55         6.75 o                         
  -7   3   3        298.51        297.54        10.19 o                         
  -6   3   3        532.00        514.96        13.77 o                         
  -5   3   3        219.80        205.13         7.44 o                         
  -4   3   3        690.90        688.39        13.30 o                         
  -3   3   3        462.87        474.81        11.41 o                         
  -2   3   3        877.48        858.06        15.38 o                         
  -1   3   3        290.52        269.98         6.42 o                         
   0   3   3        574.03        561.00        11.38 o                         
   1   3   3       1251.49       1185.63        16.42 o                         
   2   3   3        117.08        125.12         4.73 o                         
   3   3   3        109.53        112.47         5.63 o                         
   4   3   3        266.53        226.84         9.04 o                         
   5   3   3       1129.43       1059.04        20.80 o                         
   6   3   3         85.68         92.99         6.00 o                         
   7   3   3        185.61        202.03        10.58 o                         
   8   3   3        129.93        124.40         6.93 o                         
   9   3   3         28.12         19.76         8.09 o                         
  10   3   3         76.48         86.18         9.18 o                         
  11   3   3        187.37        159.78        11.20 o                         
  12   3   3         42.09         23.99        29.75 o                         
 -14   4   3        148.65        157.49        66.51 o                         
 -13   4   3         34.27         14.85        30.98 o                         
 -12   4   3         51.20         32.79        12.88 o                         
 -11   4   3        172.74        157.77        11.86 o                         
 -10   4   3         76.23         79.50        10.00 o                         
  -9   4   3          8.92         20.63         8.42 o                         
  -8   4   3        351.25        366.57        12.89 o                         
  -7   4   3        135.04        141.17         8.04 o                         
  -6   4   3         73.65         75.85         6.76 o                         
  -5   4   3         34.26         45.98         7.06 o                         
  -4   4   3        662.98        651.36        16.15 o                         
  -3   4   3         40.80         43.47         5.96 o                         
  -2   4   3        426.08        415.92         9.36 o                         
  -1   4   3         34.29         30.47         4.01 o                         
   0   4   3        335.71        320.53         9.42 o                         
   1   4   3        526.14        508.50        10.17 o                         
   2   4   3        128.54        124.51         5.11 o                         
   3   4   3        535.63        490.98        10.78 o                         
   4   4   3         33.51         28.35         4.95 o                         
   5   4   3         91.18        116.26        14.33 o                         
   6   4   3         43.16         28.30         6.52 o                         
   7   4   3         29.52         11.94         7.41 o                         
   8   4   3        381.94        329.20        16.33 o                         
   9   4   3         58.53         76.69        18.67 o                         
  10   4   3         54.73         54.26        13.33 o                         
  11   4   3         40.76         55.92        31.47 o                         
 -12   5   3         14.16        -29.38        29.38 o                         
 -11   5   3        143.64        153.11        33.71 o                         
 -10   5   3         54.71         41.97        13.15 o                         
  -9   5   3        114.58         88.82        11.81 o                         
  -8   5   3         16.19          1.42         9.96 o                         
  -7   5   3         56.96         54.95         9.37 o                         
  -6   5   3        313.79        346.18        15.30 o                         
  -5   5   3        126.41        146.73        10.32 o                         
  -4   5   3        129.54        136.54         7.64 o                         
  -3   5   3         92.52         98.40         6.94 o                         
  -2   5   3        374.28        359.66        10.42 o                         
  -1   5   3        257.53        273.54         8.76 o                         
   0   5   3        234.71        245.32         9.14 o                         
   1   5   3        156.64        153.62         6.86 o                         
   2   5   3        281.99        262.30         9.08 o                         
   3   5   3        150.01        152.98         7.39 o                         
   4   5   3          4.00          1.95         6.60 o                         
   5   5   3        153.41        143.71        13.09 o                         
   6   5   3         22.28         16.22         7.98 o                         
   7   5   3        193.52        180.52        10.98 o                         
   8   5   3        104.61         85.53        12.58 o                         
   9   5   3         36.20         35.45        30.12 o                         
 -10   6   3        124.53        -45.33        45.33 o                         
  -9   6   3         38.04         20.96        31.99 o                         
  -8   6   3         21.35          9.34        19.23 o                         
  -7   6   3        104.28         83.01        12.80 o                         
  -6   6   3        138.25        144.40        12.68 o                         
  -5   6   3         10.24          0.53        10.03 o                         
  -4   6   3         47.62         52.22         9.36 o                         
  -3   6   3         32.24         26.81         8.92 o                         
  -2   6   3        150.27        148.54        10.14 o                         
  -1   6   3         58.52         49.49         9.04 o                         
   0   6   3         23.04         24.67         8.05 o                         
   1   6   3          3.30         -8.10         8.10 o                         
   2   6   3         29.23         29.11        10.53 o                         
   3   6   3         98.61        117.22        16.04 o                         
   4   6   3         42.99         46.08        12.60 o                         
   5   6   3        102.41        123.86        18.93 o                         
   6   6   3          8.68         -7.11        33.27 o                         
   7   6   3         75.83         69.90        25.54 o                         
   8   6   3        300.68        246.12       100.94 o                         
  -5   7   3        167.64         55.83        44.92 o                         
  -4   7   3         33.95        -15.22        62.15 o                         
  -3   7   3         40.94         59.57        37.15 o                         
  -2   7   3        107.83        109.14        33.25 o                         
  -1   7   3        190.97        191.70        30.90 o                         
   0   7   3         73.70         56.43        29.68 o                         
   1   7   3         56.45         14.11        30.58 o                         
   2   7   3         75.32         64.40        24.49 o                         
   3   7   3         56.15        -55.61        59.19 o                         
  -6  -7   4         22.29         25.08        48.29 o                         
  -5  -7   4         52.21         26.33        43.15 o                         
  -4  -7   4         33.45         -7.94        40.35 o                         
  -3  -7   4         33.77         47.04        40.50 o                         
  -2  -7   4         10.71         27.57        38.32 o                         
  -1  -7   4         30.11          6.85        38.16 o                         
   0  -7   4         23.30        -37.54        37.54 o                         
   1  -7   4         71.54        111.07        38.16 o                         
   2  -7   4         84.65         79.76        39.72 o                         
 -10  -6   4         32.04          7.13        37.05 o                         
  -9  -6   4        116.87        127.60        33.53 o                         
  -8  -6   4        224.23        195.12        61.85 o                         
  -7  -6   4         68.96         56.54        18.03 o                         
  -6  -6   4         23.53         12.88        22.47 o                         
  -5  -6   4        101.65        114.12        26.95 o                         
  -4  -6   4        174.02        185.71        21.69 o                         
  -3  -6   4        157.27        178.95        43.77 o                         
  -2  -6   4         12.82         31.01        18.72 o                         
  -1  -6   4         33.51         54.08        18.54 o                         
   0  -6   4        112.87         99.52        31.15 o                         
   1  -6   4         77.89         80.76        19.95 o                         
   2  -6   4        253.36        284.51        31.15 o                         
   3  -6   4         22.97          6.98        16.63 o                         
   4  -6   4         96.78        113.87        19.09 o                         
   5  -6   4         26.13         50.82        37.39 o                         
   6  -6   4         18.34         15.27        38.79 o                         
   7  -6   4         99.34         38.79        45.80 o                         
 -12  -5   4         45.09         76.00        25.30 o                         
 -11  -5   4         58.78         63.58        22.51 o                         
 -10  -5   4         18.07         17.07        14.93 o                         
  -9  -5   4         43.25         30.62        15.73 o                         
  -8  -5   4         90.25        102.26        12.38 o                         
  -7  -5   4        178.77        219.56        15.22 o                         
  -6  -5   4         19.07         16.81        12.66 o                         
  -5  -5   4        126.91        137.15        11.72 o                         
  -4  -5   4          3.90         -5.64        11.70 o                         
  -3  -5   4        233.62        237.55        16.72 o                         
  -2  -5   4        251.39        251.69        22.90 o                         
  -1  -5   4        245.19        240.62        16.37 o                         
   0  -5   4         82.84         84.05        13.75 o                         
   1  -5   4        229.25        224.86        22.63 o                         
   2  -5   4        257.17        257.50        13.61 o                         
   3  -5   4         24.91         35.91        11.54 o                         
   4  -5   4        217.09        231.63        14.95 o                         
   5  -5   4        154.95        167.86        16.68 o                         
   6  -5   4         92.24        102.64        20.79 o                         
   7  -5   4        133.25        123.52        29.99 o                         
   8  -5   4         91.59        100.86        22.42 o                         
   9  -5   4         85.53         71.03        35.98 o                         
 -14  -4   4        191.54        206.66        32.75 o                         
 -13  -4   4        127.44        102.94        22.84 o                         
 -12  -4   4         80.86         72.32        14.66 o                         
 -11  -4   4         57.82         74.79        12.33 o                         
 -10  -4   4        106.39        125.88        10.07 o                         
  -9  -4   4         88.34        103.84        13.16 o                         
  -8  -4   4        301.79        272.82        11.47 o                         
  -7  -4   4        547.56        524.41        17.47 o                         
  -6  -4   4         66.93         64.74         7.69 o                         
  -5  -4   4         28.47         36.18         6.58 o                         
  -4  -4   4        465.25        436.24        12.76 o                         
  -3  -4   4        417.15        390.34        21.79 o                         
  -2  -4   4        236.43        216.47        15.37 o                         
  -1  -4   4        141.69        149.40         8.64 o                         
   0  -4   4        691.50        692.32        20.26 o                         
   1  -4   4        413.69        401.89        15.59 o                         
   2  -4   4        416.20        418.57        22.33 o                         
   3  -4   4        149.40        153.58        10.21 o                         
   4  -4   4        284.11        269.37        16.83 o                         
   5  -4   4        351.47        340.07        15.93 o                         
   6  -4   4          0.63         -0.27        11.13 o                         
   7  -4   4         96.67         95.39        14.08 o                         
   8  -4   4         60.15         53.06        15.22 o                         
   9  -4   4          8.53         30.33        17.50 o                         
  10  -4   4         49.02         85.52        28.51 o                         
 -15  -3   4         14.42          9.46        25.69 o                         
 -14  -3   4        152.19        133.48        22.34 o                         
 -13  -3   4         57.62         91.17        15.68 o                         
 -12  -3   4         50.55         36.29        12.96 o                         
 -11  -3   4        390.19        377.67        14.43 o                         
 -10  -3   4        218.76        227.04        14.20 o                         
  -9  -3   4         41.80         44.34         7.47 o                         
  -8  -3   4         33.12         39.67         6.54 o                         
  -7  -3   4        654.31        643.31        13.38 o                         
  -6  -3   4        136.54        150.36         6.39 o                         
  -5  -3   4        337.39        322.14         9.69 o                         
  -4  -3   4        135.72        138.75         7.42 o                         
  -3  -3   4        346.97        342.65        10.28 o                         
  -2  -3   4        742.51        684.44        15.17 o                         
  -1  -3   4        603.81        561.68        15.42 o                         
   0  -3   4        698.72        736.35        18.81 o                         
   1  -3   4        492.95        474.13        14.40 o                         
   2  -3   4        182.51        176.24        10.64 o                         
   3  -3   4         25.41         32.13         5.81 o                         
   4  -3   4        180.61        168.68        13.22 o                         
   5  -3   4        103.60         99.97         8.88 o                         
   6  -3   4         37.76         37.57         9.46 o                         
   7  -3   4        113.48        123.44        10.15 o                         
   8  -3   4        118.87        132.79        11.35 o                         
   9  -3   4        140.21        151.18        18.53 o                         
  10  -3   4         98.84         68.15        20.42 o                         
  11  -3   4          6.19         19.73        21.62 o                         
  12  -3   4         20.89         12.93        45.80 o                         
 -16  -2   4        253.27        240.42        32.34 o                         
 -15  -2   4         49.22         25.92        18.57 o                         
 -14  -2   4        240.50        277.13        16.25 o                         
 -13  -2   4         68.36         68.44        11.16 o                         
 -12  -2   4          1.25          3.66         9.18 o                         
 -11  -2   4        419.19        402.47        17.10 o                         
 -10  -2   4        393.45        386.44        14.92 o                         
  -9  -2   4        783.08        742.30        16.94 o                         
  -8  -2   4        257.65        276.41         9.48 o                         
  -7  -2   4       1027.59       1045.27        18.61 o                         
  -6  -2   4        306.83        311.39         9.71 o                         
  -5  -2   4        318.63        332.38         9.23 o                         
  -4  -2   4        848.20        837.17        14.58 o                         
  -3  -2   4        127.68        125.26         4.86 o                         
  -2  -2   4       1984.98       1947.48        31.02 o                         
  -1  -2   4        385.86        376.70        10.09 o                         
   0  -2   4       1181.24       1192.05        27.69 o                         
   1  -2   4        314.62        314.85        12.25 o                         
   2  -2   4         72.88         72.10         5.65 o                         
   3  -2   4        123.24        132.48         6.95 o                         
   4  -2   4       1314.10       1237.34        25.84 o                         
   5  -2   4        154.29        143.01         8.30 o                         
   6  -2   4         10.47          9.02         6.77 o                         
   7  -2   4        866.06        817.51        22.43 o                         
   8  -2   4        318.74        311.36        13.01 o                         
   9  -2   4         15.14          5.84         9.39 o                         
  10  -2   4         64.28        108.55        25.06 o                         
  11  -2   4        193.80        179.84        13.32 o                         
  12  -2   4          0.03         -0.74        31.96 o                         
 -16  -1   4         42.81         57.64        27.53 o                         
 -15  -1   4         35.32         29.07        15.37 o                         
 -14  -1   4         79.52         76.85        12.47 o                         
 -13  -1   4        295.58        293.18        12.44 o                         
 -12  -1   4          1.53         17.81        11.51 o                         
 -11  -1   4        277.54        272.20        10.23 o                         
 -10  -1   4        113.02        122.30         7.07 o                         
  -9  -1   4        172.58        184.52         7.17 o                         
  -8  -1   4         41.52         46.81         5.63 o                         
  -7  -1   4       1963.62       1979.03        29.16 o                         
  -6  -1   4        503.69        525.39        10.41 o                         
  -5  -1   4        514.57        499.36        11.89 o                         
  -4  -1   4        829.30        888.14        16.51 o                         
  -3  -1   4        755.14        783.69        19.32 o                         
  -2  -1   4        765.51        730.29        13.20 o                         
  -1  -1   4        579.39        540.67        13.93 o                         
   0  -1   4        416.99        438.97        20.41 o                         
   1  -1   4        921.46       1015.33        40.03 o                         
   2  -1   4        284.60        262.01         9.15 o                         
   3  -1   4        106.78        126.04        11.97 o                         
   4  -1   4        671.11        645.28        15.25 o                         
   5  -1   4          2.17          8.27         4.50 o                         
   6  -1   4        421.19        410.70        10.06 o                         
   7  -1   4        328.59        312.97        10.20 o                         
   8  -1   4         76.50         82.69         6.60 o                         
   9  -1   4        268.65        271.86        10.55 o                         
  10  -1   4         34.70         35.03         9.23 o                         
  11  -1   4         54.82         66.01        10.85 o                         
  12  -1   4        113.68         95.11        16.77 o                         
 -16   0   4        447.89        418.75        32.41 o                         
 -15   0   4         19.02         31.13        15.37 o                         
 -14   0   4        224.74        233.15        13.59 o                         
 -13   0   4        186.28        182.47        11.07 o                         
 -12   0   4         28.56         35.41         8.04 o                         
 -11   0   4         15.54         20.57         6.70 o                         
 -10   0   4        344.92        341.32        11.26 o                         
  -9   0   4         49.19         43.85         4.87 o                         
  -8   0   4        127.15        129.39         5.73 o                         
  -7   0   4       1951.26       2014.03        32.02 o                         
  -6   0   4         11.23         18.51         3.01 o                         
  -5   0   4        285.38        299.50         6.45 o                         
  -4   0   4        274.52        309.81         6.22 o                         
  -3   0   4          2.60         -1.07         1.60 o                         
  -2   0   4       5065.46       4789.57        89.49 o                         
  -1   0   4        604.79        517.27        12.66 o                         
   0   0   4       2338.73       2341.68        62.12 o                         
   1   0   4         27.36         34.17         4.14 o                         
   2   0   4        359.84        320.91         6.54 o                         
   3   0   4          8.15         15.68         2.50 o                         
   4   0   4       1530.71       1568.06        25.14 o                         
   5   0   4         20.45         18.00         3.76 o                         
   6   0   4         11.67         16.68         4.12 o                         
   7   0   4       1841.16       1816.49        30.01 o                         
   8   0   4        541.98        505.14        13.12 o                         
   9   0   4         28.66         33.99         7.97 o                         
  10   0   4         72.12         83.92         7.73 o                         
  11   0   4        645.56        599.34        17.98 o                         
  12   0   4         16.70         34.80        12.96 o                         
 -15   1   4         35.01         33.70        15.92 o                         
 -14   1   4         81.38         83.97        12.41 o                         
 -13   1   4        297.17        286.69        12.26 o                         
 -12   1   4          1.68         -2.25         8.22 o                         
 -11   1   4        283.76        297.97        17.61 o                         
 -10   1   4        112.87        115.75         6.77 o                         
  -9   1   4        168.23        188.02         7.11 o                         
  -8   1   4         40.87         34.75         4.44 o                         
  -7   1   4       1946.44       1959.64        31.63 o                         
  -6   1   4        513.40        534.04        10.45 o                         
  -5   1   4        537.77        522.87         9.78 o                         
  -4   1   4        850.87        912.66        16.44 o                         
  -3   1   4        758.20        819.48        14.75 o                         
  -2   1   4        752.63        710.10        15.97 o                         
  -1   1   4        580.90        535.87        13.37 o                         
   0   1   4        418.68        461.61         9.50 o                         
   1   1   4        898.09        981.95        18.15 o                         
   2   1   4        271.99        255.89         6.67 o                         
   3   1   4        109.48        118.97         7.18 o                         
   4   1   4        668.16        665.02        12.04 o                         
   5   1   4          2.47          2.69         2.98 o                         
   6   1   4        414.24        422.08        10.06 o                         
   7   1   4        328.26        329.42        11.81 o                         
   8   1   4         78.05         67.87         5.63 o                         
   9   1   4        268.03        279.49         9.55 o                         
  10   1   4         31.77         40.09         7.55 o                         
  11   1   4         54.71         45.26         9.13 o                         
  12   1   4        113.22        100.21        15.75 o                         
 -15   2   4         49.64         53.82        21.80 o                         
 -14   2   4        246.83        242.69        18.91 o                         
 -13   2   4         65.48         47.70        11.26 o                         
 -12   2   4          1.75         28.87        15.77 o                         
 -11   2   4        427.20        444.99        15.03 o                         
 -10   2   4        394.85        375.33        12.96 o                         
  -9   2   4        783.97        720.14        15.59 o                         
  -8   2   4        242.48        245.92         9.41 o                         
  -7   2   4       1037.74       1033.55        18.45 o                         
  -6   2   4        303.49        328.03         8.43 o                         
  -5   2   4        318.15        328.74         8.14 o                         
  -4   2   4        844.68        825.71        14.42 o                         
  -3   2   4        122.12        119.74         4.90 o                         
  -2   2   4       2014.88       1990.34        30.96 o                         
  -1   2   4        379.14        377.66        11.39 o                         
   0   2   4       1195.96       1218.14        21.90 o                         
   1   2   4        324.09        317.62         8.42 o                         
   2   2   4         75.64         70.03        10.01 o                         
   3   2   4        116.38        125.04         5.30 o                         
   4   2   4       1308.46       1235.70        23.24 o                         
   5   2   4        161.63        154.90         6.85 o                         
   6   2   4         10.19         20.45         5.66 o                         
   7   2   4        865.49        849.99        15.38 o                         
   8   2   4        322.83        318.46        10.34 o                         
   9   2   4         14.74         10.96         6.64 o                         
  10   2   4         66.50         77.59         9.04 o                         
  11   2   4        195.44        219.00        17.40 o                         
  12   2   4          0.10         20.59        21.58 o                         
 -15   3   4         13.38         69.79        49.85 o                         
 -14   3   4        147.30        130.75        20.61 o                         
 -13   3   4         55.97         63.82        12.68 o                         
 -12   3   4         52.75         53.97        10.65 o                         
 -11   3   4        389.59        368.78        15.44 o                         
 -10   3   4        217.10        227.54         9.67 o                         
  -9   3   4         43.30         41.81         6.87 o                         
  -8   3   4         33.11         38.90         6.30 o                         
  -7   3   4        659.86        644.44        14.33 o                         
  -6   3   4        138.11        154.55         6.24 o                         
  -5   3   4        335.82        315.81         9.25 o                         
  -4   3   4        137.21        134.40         6.01 o                         
  -3   3   4        347.88        350.84         9.98 o                         
  -2   3   4        745.94        729.88        16.89 o                         
  -1   3   4        598.65        563.97        10.49 o                         
   0   3   4        693.59        714.10        11.08 o                         
   1   3   4        478.41        453.85         9.76 o                         
   2   3   4        178.94        182.96        10.40 o                         
   3   3   4         26.03         34.15         5.63 o                         
   4   3   4        172.49        137.46         7.52 o                         
   5   3   4        102.82        107.32         7.55 o                         
   6   3   4         41.75         39.32         7.48 o                         
   7   3   4        115.18        123.05         8.91 o                         
   8   3   4        116.61        135.11         9.44 o                         
   9   3   4        140.39        120.51        11.03 o                         
  10   3   4         97.51         77.39        11.02 o                         
  11   3   4          6.45         17.29        25.08 o                         
  12   3   4         22.18         46.85        40.35 o                         
 -14   4   4        199.37        190.20        45.33 o                         
 -13   4   4        126.65         76.30        27.35 o                         
 -12   4   4         79.41         67.78        15.31 o                         
 -11   4   4         56.92         62.33        11.63 o                         
 -10   4   4        105.17        107.31        10.29 o                         
  -9   4   4         86.46         89.82         9.14 o                         
  -8   4   4        298.58        292.08        10.91 o                         
  -7   4   4        556.85        539.44        18.35 o                         
  -6   4   4         64.94         68.39         6.81 o                         
  -5   4   4         28.06         33.48         6.00 o                         
  -4   4   4        457.75        433.35        13.78 o                         
  -3   4   4        412.40        402.21        10.34 o                         
  -2   4   4        246.60        229.75         7.40 o                         
  -1   4   4        136.90        142.14         5.55 o                         
   0   4   4        694.64        688.78        12.28 o                         
   1   4   4        410.10        396.20        10.93 o                         
   2   4   4        418.24        389.65         9.27 o                         
   3   4   4        151.02        151.30         7.26 o                         
   4   4   4        282.03        285.76        18.20 o                         
   5   4   4        356.75        307.24        14.39 o                         
   6   4   4          0.67          3.45         8.87 o                         
   7   4   4        102.79        100.99        19.76 o                         
   8   4   4         63.51         69.53        16.30 o                         
   9   4   4          7.84         17.16        17.40 o                         
 -12   5   4         42.75         11.85        27.68 o                         
 -11   5   4         60.21         71.65        16.93 o                         
 -10   5   4         16.48         21.25        13.24 o                         
  -9   5   4         42.30         34.16        11.54 o                         
  -8   5   4         90.10        112.19        11.31 o                         
  -7   5   4        181.76        202.81        12.75 o                         
  -6   5   4         19.31          2.89         9.83 o                         
  -5   5   4        126.81        149.21        10.52 o                         
  -4   5   4          4.86         19.62         8.11 o                         
  -3   5   4        233.80        234.57         9.09 o                         
  -2   5   4        250.21        258.13        12.10 o                         
  -1   5   4        243.93        240.57         8.29 o                         
   0   5   4         80.79         84.89         6.29 o                         
   1   5   4        220.56        226.87         9.40 o                         
   2   5   4        260.69        261.18         8.99 o                         
   3   5   4         24.55         26.41         6.27 o                         
   4   5   4        213.30        190.92         9.53 o                         
   5   5   4        149.40        121.88        10.29 o                         
   6   5   4         91.01        107.44        14.24 o                         
   7   5   4        133.88        120.99        18.69 o                         
   8   5   4         88.25         56.39        33.02 o                         
 -10   6   4         32.64         90.04        69.32 o                         
  -9   6   4        118.46        126.18        54.99 o                         
  -8   6   4        223.42        202.75        27.62 o                         
  -7   6   4         72.65         53.61        12.11 o                         
  -6   6   4         23.80         22.76        11.23 o                         
  -5   6   4        103.54        104.99        14.59 o                         
  -4   6   4        170.70        164.58        10.58 o                         
  -3   6   4        153.34        164.37        10.83 o                         
  -2   6   4         14.61         10.14         9.46 o                         
  -1   6   4         33.72         42.02         9.19 o                         
   0   6   4        111.14        118.95        10.00 o                         
   1   6   4         76.65         75.31         9.14 o                         
   2   6   4        253.04        233.22        14.35 o                         
   3   6   4         22.10         35.35        10.29 o                         
   4   6   4        100.23        115.94        19.87 o                         
   5   6   4         25.00         60.29        28.02 o                         
   6   6   4         17.10         47.05        41.46 o                         
   7   6   4        101.89         97.05        73.99 o                         
  -5   7   4         51.88          2.65        52.18 o                         
  -4   7   4         34.90        -13.86        56.08 o                         
  -3   7   4         33.69        -21.65        47.51 o                         
  -2   7   4         10.01         -7.68        35.15 o                         
  -1   7   4         30.77         25.74        30.33 o                         
   0   7   4         24.62        -20.83        30.60 o                         
   1   7   4         68.71        110.78        29.27 o                         
   2   7   4         83.20         55.04        29.55 o                         
   3   7   4         28.47         28.25        71.42 o                         
  -5  -7   5          4.52         -7.48        42.68 o                         
  -4  -7   5          8.18         74.30        40.97 o                         
  -3  -7   5         43.91         14.95        38.79 o                         
  -2  -7   5          9.67         34.74        39.25 o                         
  -1  -7   5          3.44         33.65        39.57 o                         
   0  -7   5          8.52         20.87        36.45 o                         
   1  -7   5         44.94          8.57        38.48 o                         
   2  -7   5         68.06         47.35        42.68 o                         
 -10  -6   5         37.13         61.53        60.91 o                         
  -9  -6   5        114.70        180.66        33.18 o                         
  -8  -6   5         44.11         46.65        28.93 o                         
  -7  -6   5        148.10        180.11        23.45 o                         
  -6  -6   5        147.94        136.61        24.52 o                         
  -5  -6   5        106.97        128.71        31.23 o                         
  -4  -6   5         84.32         66.00        19.89 o                         
  -3  -6   5        162.02        181.16        21.33 o                         
  -2  -6   5        142.36        120.81        19.91 o                         
  -1  -6   5        103.14         69.76        28.74 o                         
   0  -6   5          2.29          3.25        20.16 o                         
   1  -6   5          6.20         20.84        19.47 o                         
   2  -6   5        110.08        121.54        17.63 o                         
   3  -6   5        204.38        230.99        19.90 o                         
   4  -6   5         94.01         84.16        25.07 o                         
   5  -6   5         46.54         23.05        38.01 o                         
   6  -6   5        264.60        247.83        47.67 o                         
 -12  -5   5         28.47         36.36        27.06 o                         
 -11  -5   5        136.38        155.85        25.21 o                         
 -10  -5   5        195.66        194.20        16.65 o                         
  -9  -5   5          1.28        -12.20        13.36 o                         
  -8  -5   5         74.50         82.72        14.12 o                         
  -7  -5   5        113.09        109.40        11.97 o                         
  -6  -5   5        197.72        205.61        11.90 o                         
  -5  -5   5        283.37        283.25        14.12 o                         
  -4  -5   5         75.14         87.55        12.24 o                         
  -3  -5   5        174.58        170.44        15.34 o                         
  -2  -5   5         27.05         43.85        13.81 o                         
  -1  -5   5         15.88          1.61         9.69 o                         
   0  -5   5        100.07         94.54        11.16 o                         
   1  -5   5        163.64        172.47        16.16 o                         
   2  -5   5         71.39         87.59        12.17 o                         
   3  -5   5         39.53         52.57        13.42 o                         
   4  -5   5        222.37        235.21        19.55 o                         
   5  -5   5         96.55        120.38        21.25 o                         
   6  -5   5        120.82        135.57        22.19 o                         
   7  -5   5        155.70        171.04        34.89 o                         
 -14  -4   5        129.29        126.74        40.50 o                         
 -13  -4   5         55.83         57.32        22.08 o                         
 -12  -4   5        161.99        196.74        23.87 o                         
 -11  -4   5        144.30        156.08        11.56 o                         
 -10  -4   5        159.71        172.41        10.26 o                         
  -9  -4   5          1.87         23.66         9.76 o                         
  -8  -4   5        182.63        188.38         9.07 o                         
  -7  -4   5         24.74         17.58         7.04 o                         
  -6  -4   5         10.36          5.76         6.93 o                         
  -5  -4   5        629.50        582.62        15.36 o                         
  -4  -4   5        183.69        165.55         7.90 o                         
  -3  -4   5        349.75        324.51        14.52 o                         
  -2  -4   5        954.43        888.62        23.82 o                         
  -1  -4   5       1325.34       1290.13        32.39 o                         
   0  -4   5         70.55         82.18         8.37 o                         
   1  -4   5        321.64        317.04        15.54 o                         
   2  -4   5        534.67        521.97        25.41 o                         
   3  -4   5         66.50         71.57        10.05 o                         
   4  -4   5        222.67        249.50        36.61 o                         
   5  -4   5         86.66         64.81        14.75 o                         
   6  -4   5        178.59        184.01        14.71 o                         
   7  -4   5         47.83         40.45        14.65 o                         
   8  -4   5         39.36         32.76        16.97 o                         
   9  -4   5         63.01         42.06        27.42 o                         
 -15  -3   5         38.43         20.03        25.39 o                         
 -14  -3   5         93.83        125.37        24.64 o                         
 -13  -3   5         42.10         38.99        15.14 o                         
 -12  -3   5        123.91        137.00        14.57 o                         
 -11  -3   5         48.20         35.63        10.10 o                         
 -10  -3   5         59.57         52.14         8.31 o                         
  -9  -3   5        229.39        242.00        10.03 o                         
  -8  -3   5        233.53        226.46         8.90 o                         
  -7  -3   5        275.43        271.94        10.04 o                         
  -6  -3   5        317.64        314.20        10.06 o                         
  -5  -3   5        826.41        809.44        15.73 o                         
  -4  -3   5         41.01         51.03         4.78 o                         
  -3  -3   5        230.97        219.99         8.35 o                         
  -2  -3   5         14.85         16.48         4.01 o                         
  -1  -3   5        461.92        437.61        13.94 o                         
   0  -3   5        798.28        795.11        20.92 o                         
   1  -3   5        455.96        450.18        14.83 o                         
   2  -3   5        112.52        118.19        10.29 o                         
   3  -3   5         20.11          5.76        11.84 o                         
   4  -3   5        326.16        330.77        28.80 o                         
   5  -3   5         10.25          9.69         8.59 o                         
   6  -3   5        100.56        102.04        10.60 o                         
   7  -3   5        311.61        262.72        17.86 o                         
   8  -3   5        205.00        190.08        15.25 o                         
   9  -3   5         26.08         22.06        23.22 o                         
  10  -3   5         67.73         52.04        19.29 o                         
  11  -3   5         45.58         73.21        45.02 o                         
 -16  -2   5         46.57         40.20        35.67 o                         
 -15  -2   5         10.38         12.47        18.05 o                         
 -14  -2   5        337.50        350.51        15.38 o                         
 -13  -2   5         10.61         -0.09        10.90 o                         
 -12  -2   5        173.92        200.01        10.48 o                         
 -11  -2   5         68.78         74.60        11.51 o                         
 -10  -2   5        321.71        315.10        11.35 o                         
  -9  -2   5        559.77        535.81        13.73 o                         
  -8  -2   5       1576.19       1583.81        26.91 o                         
  -7  -2   5        225.15        236.86         9.54 o                         
  -6  -2   5        140.13        158.89         7.65 o                         
  -5  -2   5        940.17        901.57        15.90 o                         
  -4  -2   5         98.88        137.50         6.48 o                         
  -3  -2   5        253.06        239.32         7.06 o                         
  -2  -2   5       1265.52       1299.85        25.15 o                         
  -1  -2   5       1342.84       1360.36        54.99 o                         
   0  -2   5        295.15        332.44        25.08 o                         
   1  -2   5        598.98        576.20        27.57 o                         
   2  -2   5        113.56        124.93        13.24 o                         
   3  -2   5         74.71         82.03         6.98 o                         
   4  -2   5        152.16        151.52         8.32 o                         
   5  -2   5         31.58         51.46        10.59 o                         
   6  -2   5        992.22        917.74        25.28 o                         
   7  -2   5        134.41        138.69         9.74 o                         
   8  -2   5         28.09         20.45         9.37 o                         
   9  -2   5        242.10        251.20        23.05 o                         
  10  -2   5        182.24        170.03        14.02 o                         
  11  -2   5         39.43         13.63        18.24 o                         
  12  -2   5         80.84         66.51        43.62 o                         
 -16  -1   5         55.70         39.39        27.10 o                         
 -15  -1   5         52.22         64.35        15.42 o                         
 -14  -1   5        137.83        166.16        12.88 o                         
 -13  -1   5         56.50         48.74        10.95 o                         
 -12  -1   5        114.01        118.52         9.34 o                         
 -11  -1   5        376.49        348.36        15.80 o                         
 -10  -1   5        317.73        291.50        12.36 o                         
  -9  -1   5         63.38         65.35         5.42 o                         
  -8  -1   5         98.31        101.18         4.90 o                         
  -7  -1   5         79.10         85.61         4.13 o                         
  -6  -1   5        163.19        167.86         9.19 o                         
  -5  -1   5       2512.79       2611.34        44.27 o                         
  -4  -1   5         31.27         29.27         3.14 o                         
  -3  -1   5        443.13        486.10        14.32 o                         
  -2  -1   5       1196.17       1246.88        31.97 o                         
  -1  -1   5        793.46        759.45        18.64 o                         
   0  -1   5        935.60        957.07        40.19 o                         
   1  -1   5       1850.85       1923.48        75.55 o                         
   2  -1   5         31.88         30.70         4.50 o                         
   3  -1   5        265.62        255.54        10.45 o                         
   4  -1   5        362.64        344.48        10.88 o                         
   5  -1   5        463.78        428.54        13.15 o                         
   6  -1   5         88.25        102.50         6.74 o                         
   7  -1   5         55.96         53.96         6.84 o                         
   8  -1   5        284.99        264.69        12.92 o                         
   9  -1   5         85.33         96.52         8.86 o                         
  10  -1   5        125.40        137.77        15.93 o                         
  11  -1   5          7.85         35.54        11.92 o                         
  12  -1   5         61.01          7.17        48.29 o                         
 -16   0   5          0.83         23.26        39.10 o                         
 -15   0   5         95.03         94.40        14.49 o                         
 -14   0   5        508.15        499.14        18.76 o                         
 -13   0   5        126.49        130.52        10.33 o                         
 -12   0   5         67.98         88.61         8.71 o                         
 -11   0   5        508.82        492.20        14.27 o                         
 -10   0   5        352.43        341.60        11.29 o                         
  -9   0   5        584.73        559.70        12.66 o                         
  -8   0   5       1742.05       1760.45        28.68 o                         
  -7   0   5        108.70        100.17         4.59 o                         
  -6   0   5        383.74        382.26         9.08 o                         
  -5   0   5       2826.37       2905.75        45.44 o                         
  -4   0   5        672.98        639.48        14.49 o                         
  -3   0   5        261.62        263.89         8.16 o                         
  -2   0   5         80.35         72.89         5.29 o                         
  -1   0   5       2525.48       2474.71        46.77 o                         
   0   0   5          1.70          1.75         4.52 o                         
   1   0   5        148.76        168.84        17.47 o                         
   2   0   5        576.97        650.13        13.75 o                         
   3   0   5        132.48        137.89         4.65 o                         
   4   0   5       1457.07       1423.96        23.20 o                         
   5   0   5         22.96         19.55         3.79 o                         
   6   0   5        690.38        718.16        14.23 o                         
   7   0   5        101.51        115.38         6.90 o                         
   8   0   5          3.96          6.40         6.13 o                         
   9   0   5         96.52        112.98         8.22 o                         
  10   0   5        463.00        430.39        14.94 o                         
  11   0   5          0.96         13.64         9.88 o                         
  12   0   5         45.40         35.05        33.02 o                         
 -16   1   5         54.15         30.72        25.68 o                         
 -15   1   5         51.39         50.81        14.95 o                         
 -14   1   5        141.61        146.61        12.77 o                         
 -13   1   5         54.56         67.81        10.14 o                         
 -12   1   5        116.20        105.06         9.04 o                         
 -11   1   5        377.25        342.89        12.80 o                         
 -10   1   5        306.18        299.84        10.67 o                         
  -9   1   5         69.14         71.80         5.58 o                         
  -8   1   5         99.56        106.98         5.32 o                         
  -7   1   5         78.83         84.56         4.48 o                         
  -6   1   5        160.27        166.32         6.31 o                         
  -5   1   5       2456.90       2553.66        44.19 o                         
  -4   1   5         31.13         24.94         3.06 o                         
  -3   1   5        474.92        495.49        10.05 o                         
  -2   1   5       1189.71       1178.00        28.00 o                         
  -1   1   5        807.83        758.24        32.69 o                         
   0   1   5        957.25       1004.76        28.94 o                         
   1   1   5       1865.06       1956.87        63.62 o                         
   2   1   5         35.27         42.25         4.41 o                         
   3   1   5        259.64        271.36         7.73 o                         
   4   1   5        345.78        320.47         9.00 o                         
   5   1   5        451.34        425.08         9.90 o                         
   6   1   5         89.63        111.42         5.95 o                         
   7   1   5         58.31         58.88         5.08 o                         
   8   1   5        285.96        302.35         9.74 o                         
   9   1   5         81.54         88.13         6.97 o                         
  10   1   5        129.93        129.34         8.61 o                         
  11   1   5          8.55         24.90        17.27 o                         
  12   1   5         61.37         54.52        32.24 o                         
 -15   2   5         11.21         20.33        32.35 o                         
 -14   2   5        341.82        345.54        19.44 o                         
 -13   2   5         10.77         10.50        10.64 o                         
 -12   2   5        172.05        186.36        15.02 o                         
 -11   2   5         69.72         86.28         8.03 o                         
 -10   2   5        325.05        304.06        14.99 o                         
  -9   2   5        565.06        558.67        13.70 o                         
  -8   2   5       1594.88       1576.05        26.81 o                         
  -7   2   5        221.72        234.04         9.02 o                         
  -6   2   5        135.91        151.75         6.44 o                         
  -5   2   5        946.69        916.03        16.00 o                         
  -4   2   5        104.13        128.48         5.25 o                         
  -3   2   5        249.83        243.33         7.28 o                         
  -2   2   5       1243.69       1290.49        22.96 o                         
  -1   2   5       1353.13       1359.88        24.30 o                         
   0   2   5        299.94        306.61         8.43 o                         
   1   2   5        603.69        581.70        11.15 o                         
   2   2   5        115.23        115.23         4.87 o                         
   3   2   5         71.95         87.01         5.03 o                         
   4   2   5        157.75        164.11        11.88 o                         
   5   2   5         32.15         42.05         5.18 o                         
   6   2   5        992.95        941.55        26.52 o                         
   7   2   5        125.94        129.51         8.11 o                         
   8   2   5         27.94         25.12         7.73 o                         
   9   2   5        244.87        253.85        10.67 o                         
  10   2   5        184.24        155.16        11.40 o                         
  11   2   5         38.65         52.29        22.04 o                         
  12   2   5         82.03        100.04        23.75 o                         
 -15   3   5         36.37        -35.98        41.59 o                         
 -14   3   5         91.45         86.31        15.32 o                         
 -13   3   5         42.88         36.58        12.68 o                         
 -12   3   5        117.45        102.06        11.22 o                         
 -11   3   5         46.75         52.40        11.24 o                         
 -10   3   5         65.82         45.84         8.49 o                         
  -9   3   5        225.52        238.16         9.49 o                         
  -8   3   5        236.36        222.90         8.84 o                         
  -7   3   5        275.12        268.99        10.07 o                         
  -6   3   5        312.87        321.28        10.10 o                         
  -5   3   5        812.87        803.83        15.46 o                         
  -4   3   5         41.18         56.88         8.44 o                         
  -3   3   5        238.00        214.27         8.37 o                         
  -2   3   5         11.63         11.18         4.45 o                         
  -1   3   5        475.24        472.54        10.62 o                         
   0   3   5        808.64        813.63        17.10 o                         
   1   3   5        453.82        440.37        11.81 o                         
   2   3   5        110.69        103.56         7.43 o                         
   3   3   5         18.38         15.60         5.60 o                         
   4   3   5        319.10        319.85        28.58 o                         
   5   3   5          8.88          5.06         6.89 o                         
   6   3   5         99.91        105.19         8.91 o                         
   7   3   5        311.27        304.00        17.70 o                         
   8   3   5        206.80        206.26        14.91 o                         
   9   3   5         23.83         20.30        10.64 o                         
  10   3   5         67.16         98.29        25.86 o                         
  11   3   5         44.80         47.35        31.47 o                         
 -14   4   5        129.03         29.60        44.08 o                         
 -13   4   5         54.08         44.71        19.93 o                         
 -12   4   5        162.95        162.84        14.52 o                         
 -11   4   5        147.47        135.75        12.00 o                         
 -10   4   5        162.50        178.01        11.37 o                         
  -9   4   5          2.33          3.71         8.94 o                         
  -8   4   5        189.41        214.70         9.91 o                         
  -7   4   5         21.58         16.79         7.06 o                         
  -6   4   5         11.85         14.52         6.52 o                         
  -5   4   5        642.35        586.06        16.38 o                         
  -4   4   5        191.28        192.96         8.81 o                         
  -3   4   5        353.17        339.30        11.21 o                         
  -2   4   5        939.81        879.19        16.18 o                         
  -1   4   5       1333.27       1315.96        19.39 o                         
   0   4   5         70.46         80.01         4.84 o                         
   1   4   5        310.50        294.16         9.94 o                         
   2   4   5        529.02        529.94        18.65 o                         
   3   4   5         66.19         67.10         7.90 o                         
   4   4   5        231.08        227.34        11.75 o                         
   5   4   5         84.45         85.95        12.97 o                         
   6   4   5        182.70        192.41        14.01 o                         
   7   4   5         49.88         39.78        14.86 o                         
   8   4   5         38.59         43.83        15.12 o                         
 -12   5   5         28.91         31.97        31.18 o                         
 -11   5   5        135.32        114.92        17.32 o                         
 -10   5   5        191.92        174.00        14.16 o                         
  -9   5   5          0.82          0.07        11.56 o                         
  -8   5   5         71.36         78.03        11.25 o                         
  -7   5   5        110.21        124.00        11.85 o                         
  -6   5   5        197.72        223.38        18.77 o                         
  -5   5   5        278.95        319.08        13.72 o                         
  -4   5   5         72.75         73.22         7.66 o                         
  -3   5   5        174.36        180.73        12.07 o                         
  -2   5   5         26.03         20.20         6.22 o                         
  -1   5   5         17.02         11.80         6.40 o                         
   0   5   5        102.52         86.56         6.56 o                         
   1   5   5        165.19        157.02         7.24 o                         
   2   5   5         70.77         73.94         8.39 o                         
   3   5   5         37.39         66.48        16.21 o                         
   4   5   5        222.12        236.06        14.06 o                         
   5   5   5         96.89         98.07        13.66 o                         
   6   5   5        119.81        146.92        16.44 o                         
   7   5   5        149.41        126.85        22.16 o                         
   8   5   5         77.40        173.14        60.42 o                         
 -10   6   5         38.85         29.13        58.26 o                         
  -9   6   5        114.35        156.40        58.26 o                         
  -8   6   5         46.47         14.76        31.63 o                         
  -7   6   5        150.46        156.02        16.59 o                         
  -6   6   5        146.92        145.73        12.43 o                         
  -5   6   5        107.27         97.67        11.44 o                         
  -4   6   5         84.44         92.94        10.38 o                         
  -3   6   5        162.92        172.50        11.68 o                         
  -2   6   5        141.85        146.82        11.52 o                         
  -1   6   5        103.45        107.23        10.82 o                         
   0   6   5          2.16          7.82         9.42 o                         
   1   6   5          6.37         12.97         9.10 o                         
   2   6   5        104.76        106.45        10.11 o                         
   3   6   5        204.77        179.84        25.59 o                         
   4   6   5         92.12         95.63        19.92 o                         
   5   6   5         45.24         59.38        29.40 o                         
   6   6   5        266.72        293.32        72.43 o                         
  -6   7   5          4.46        -22.59        53.27 o                         
  -5   7   5          4.94        -49.85        52.96 o                         
  -4   7   5          7.69        -57.48        57.48 o                         
  -3   7   5         41.74         91.44        52.34 o                         
  -2   7   5          9.54         57.40        74.38 o                         
  -1   7   5          3.35         24.56        33.80 o                         
   0   7   5          8.65         -3.75        38.54 o                         
   1   7   5         44.22         64.29        29.56 o                         
   2   7   5         65.55          4.10        31.81 o                         
  -3  -7   6         34.97          4.05        57.01 o                         
  -2  -7   6         32.14         -0.16        39.41 o                         
  -1  -7   6         67.06         23.99        38.01 o                         
   0  -7   6         38.28         24.30        40.66 o                         
 -10  -6   6        123.92        176.18        62.00 o                         
  -9  -6   6        148.89        171.35        53.27 o                         
  -8  -6   6         28.55         48.22        27.69 o                         
  -7  -6   6         97.28        115.02        27.51 o                         
  -6  -6   6         98.29         71.84        22.59 o                         
  -5  -6   6         14.00         23.93        22.28 o                         
  -4  -6   6         37.61         26.06        20.54 o                         
  -3  -6   6         47.80         22.43        30.22 o                         
  -2  -6   6         23.38          4.52        18.52 o                         
  -1  -6   6         14.82         25.95        19.08 o                         
   0  -6   6         86.24        103.58        21.26 o                         
   1  -6   6         78.19         84.02        17.68 o                         
   2  -6   6         14.58         29.81        24.98 o                         
   3  -6   6         41.61         34.58        33.80 o                         
   4  -6   6         35.30         14.02        37.54 o                         
   5  -6   6        160.68        102.34        44.40 o                         
 -12  -5   6         15.08         22.28        52.18 o                         
 -11  -5   6        112.32         96.45        22.21 o                         
 -10  -5   6         18.43         46.03        15.51 o                         
  -9  -5   6        275.80        273.07        15.65 o                         
  -8  -5   6        267.49        266.67        14.48 o                         
  -7  -5   6         12.15          4.14        12.55 o                         
  -6  -5   6          1.85          9.14        10.11 o                         
  -5  -5   6        227.06        223.76        12.98 o                         
  -4  -5   6        325.50        308.84        24.10 o                         
  -3  -5   6         60.41         62.02        11.45 o                         
  -2  -5   6         64.98         63.58        10.35 o                         
  -1  -5   6        253.46        266.54        13.98 o                         
   0  -5   6        304.95        324.46        28.93 o                         
   1  -5   6        152.42        172.07        24.25 o                         
   2  -5   6          3.30          9.74        13.08 o                         
   3  -5   6         64.38         68.32        17.85 o                         
   4  -5   6         32.70         31.38        19.12 o                         
   5  -5   6         53.02         56.90        28.04 o                         
   6  -5   6        117.53        133.03        35.20 o                         
   7  -5   6         95.70         91.13        42.37 o                         
 -14  -4   6        126.40        135.61        30.58 o                         
 -13  -4   6         48.54         63.35        17.44 o                         
 -12  -4   6         59.47         55.06        12.91 o                         
 -11  -4   6         85.86         94.43        11.41 o                         
 -10  -4   6         72.46         57.41        10.07 o                         
  -9  -4   6         80.75         71.46         9.15 o                         
  -8  -4   6         60.83         73.02         8.04 o                         
  -7  -4   6         11.51         16.90         7.94 o                         
  -6  -4   6        336.58        326.71        12.69 o                         
  -5  -4   6        171.74        170.37         8.36 o                         
  -4  -4   6         49.49         45.22         7.55 o                         
  -3  -4   6        484.26        413.31        16.58 o                         
  -2  -4   6        265.89        241.11        14.31 o                         
  -1  -4   6          7.66         14.03         7.76 o                         
   0  -4   6        417.28        451.38        17.65 o                         
   1  -4   6        728.28        684.17        27.05 o                         
   2  -4   6         61.30         72.60        18.77 o                         
   3  -4   6        257.01        316.64        21.27 o                         
   4  -4   6        205.63        224.07        20.17 o                         
   5  -4   6        200.63        210.29        23.91 o                         
   6  -4   6          0.46        -16.82        22.74 o                         
   7  -4   6        196.97        202.78        19.54 o                         
   8  -4   6        120.78        105.39        18.79 o                         
 -15  -3   6        144.13        130.32        23.03 o                         
 -14  -3   6         56.38         83.82        16.61 o                         
 -13  -3   6          5.55         -1.51        12.80 o                         
 -12  -3   6        235.18        243.57        13.33 o                         
 -11  -3   6        181.69        203.74        11.37 o                         
 -10  -3   6        114.86        124.36         9.36 o                         
  -9  -3   6        178.76        180.53         8.02 o                         
  -8  -3   6        348.41        357.65        10.73 o                         
  -7  -3   6        155.47        149.24        12.67 o                         
  -6  -3   6        427.50        409.98        11.55 o                         
  -5  -3   6        150.96        154.26         6.55 o                         
  -4  -3   6        485.21        453.51        12.46 o                         
  -3  -3   6        283.27        279.11         8.63 o                         
  -2  -3   6        340.54        327.83        12.05 o                         
  -1  -3   6       1068.74       1031.60        25.57 o                         
   0  -3   6        284.90        278.20        17.91 o                         
   1  -3   6         67.24         72.55         9.95 o                         
   2  -3   6         79.28         89.69        22.43 o                         
   3  -3   6        717.61        646.15        36.45 o                         
   4  -3   6        189.70        190.82        19.47 o                         
   5  -3   6         29.61         26.94         9.84 o                         
   6  -3   6        251.64        260.08        16.43 o                         
   7  -3   6        236.21        219.03        17.96 o                         
   8  -3   6         35.96         32.65        14.76 o                         
   9  -3   6         41.11         75.23        25.37 o                         
 -16  -2   6         10.86         -4.69        27.72 o                         
 -15  -2   6        117.79         90.52        17.21 o                         
 -14  -2   6         40.71         47.10        13.86 o                         
 -13  -2   6         20.52         40.36        11.02 o                         
 -12  -2   6        207.64        216.36        10.88 o                         
 -11  -2   6         27.99         35.04         7.55 o                         
 -10  -2   6         68.66         78.86         6.38 o                         
  -9  -2   6        101.74        103.09         5.81 o                         
  -8  -2   6        655.30        641.92        15.76 o                         
  -7  -2   6        166.60        170.29         8.07 o                         
  -6  -2   6        776.83        741.43        15.95 o                         
  -5  -2   6        253.44        250.39         9.28 o                         
  -4  -2   6        473.32        522.73        13.77 o                         
  -3  -2   6        902.10        846.82        16.63 o                         
  -2  -2   6       1031.09       1028.38        26.31 o                         
  -1  -2   6         71.07         95.96        11.37 o                         
   0  -2   6        384.33        398.59        16.10 o                         
   1  -2   6        958.64        962.99        40.03 o                         
   2  -2   6        121.81        130.54        14.49 o                         
   3  -2   6        162.37        166.17        14.18 o                         
   4  -2   6         87.91         83.75         8.04 o                         
   5  -2   6        136.14        126.66         9.50 o                         
   6  -2   6         78.37         81.23        11.11 o                         
   7  -2   6        119.87        131.28        11.65 o                         
   8  -2   6        461.68        407.37        23.18 o                         
   9  -2   6        139.16        139.34        16.30 o                         
  10  -2   6          5.01          2.68        17.12 o                         
  11  -2   6         12.51         43.62        43.30 o                         
 -17  -1   6        200.78        156.55        50.78 o                         
 -16  -1   6         31.24         50.32        42.37 o                         
 -15  -1   6        483.62        463.71        19.69 o                         
 -14  -1   6         14.80          6.09        11.73 o                         
 -13  -1   6         10.69          2.51         9.62 o                         
 -12  -1   6        491.41        491.84        16.39 o                         
 -11  -1   6        541.05        533.80        15.17 o                         
 -10  -1   6        198.17        186.83         8.02 o                         
  -9  -1   6         82.49         93.30         5.21 o                         
  -8  -1   6       1661.28       1675.86        26.20 o                         
  -7  -1   6        137.24        149.42         6.02 o                         
  -6  -1   6        467.91        490.25        11.52 o                         
  -5  -1   6        320.09        360.71         9.11 o                         
  -4  -1   6        121.66        131.26         6.60 o                         
  -3  -1   6       2333.89       2457.57        41.45 o                         
  -2  -1   6        353.55        378.03        11.93 o                         
  -1  -1   6        713.54        669.71        22.22 o                         
   0  -1   6        185.37        175.09        15.42 o                         
   1  -1   6        360.97        356.88        20.87 o                         
   2  -1   6          8.61          7.94         8.72 o                         
   3  -1   6        760.01        730.02        19.81 o                         
   4  -1   6        378.14        330.49        13.23 o                         
   5  -1   6         67.08         68.13         7.08 o                         
   6  -1   6        567.22        564.97        18.77 o                         
   7  -1   6        117.52        124.03         8.43 o                         
   8  -1   6         65.19         73.09         9.34 o                         
   9  -1   6        141.15        138.64        11.42 o                         
  10  -1   6        194.94        204.34        23.43 o                         
  11  -1   6         27.63         55.58        25.34 o                         
 -17   0   6         32.19         49.69        57.64 o                         
 -16   0   6         17.79         -8.76        22.58 o                         
 -15   0   6          0.36         -2.36        13.93 o                         
 -14   0   6          0.86          2.02        11.27 o                         
 -13   0   6        247.11        257.98        16.80 o                         
 -12   0   6        403.00        378.50        13.80 o                         
 -11   0   6        280.22        263.54        10.01 o                         
 -10   0   6         89.70         87.84         6.35 o                         
  -9   0   6        159.19        160.91         6.71 o                         
  -8   0   6       1354.22       1292.44        22.04 o                         
  -7   0   6        215.15        187.54         7.40 o                         
  -6   0   6        863.09        824.54        14.17 o                         
  -5   0   6        271.35        272.67         6.37 o                         
  -4   0   6       1089.41       1178.27        20.87 o                         
  -3   0   6       1587.99       1488.37        28.94 o                         
  -2   0   6        858.43        724.38        25.21 o                         
  -1   0   6          0.00          1.30         2.78 o                         
   0   0   6          2.44          4.79         5.43 o                         
   1   0   6       2190.95       2119.30        49.82 o                         
   2   0   6        243.71        276.38        12.16 o                         
   3   0   6         44.14         46.21         4.37 o                         
   4   0   6        193.01        207.99         7.18 o                         
   5   0   6         55.22         68.34         4.92 o                         
   6   0   6        816.46        783.73        16.83 o                         
   7   0   6         49.59         60.41         7.70 o                         
   8   0   6          0.40         -2.82         6.70 o                         
   9   0   6         10.50          7.04         8.52 o                         
  10   0   6          8.81         10.05         9.50 o                         
  11   0   6          9.92         20.74        25.71 o                         
 -16   1   6         31.43         -8.98        22.39 o                         
 -15   1   6        481.09        502.90        20.97 o                         
 -14   1   6         13.57          0.09        11.90 o                         
 -13   1   6         10.32         28.66        15.28 o                         
 -12   1   6        495.48        483.75        16.68 o                         
 -11   1   6        524.96        525.68        15.04 o                         
 -10   1   6        198.98        197.75         8.11 o                         
  -9   1   6         89.43         99.08         5.91 o                         
  -8   1   6       1655.51       1646.08        27.50 o                         
  -7   1   6        140.19        155.83         6.27 o                         
  -6   1   6        481.98        511.00        11.41 o                         
  -5   1   6        334.83        369.84         9.03 o                         
  -4   1   6        127.22        133.52         5.13 o                         
  -3   1   6       2310.91       2389.87        63.56 o                         
  -2   1   6        353.07        358.15        15.49 o                         
  -1   1   6        719.81        728.25        35.13 o                         
   0   1   6        176.12        199.94         9.49 o                         
   1   1   6        344.43        346.05        10.45 o                         
   2   1   6          8.02         12.78         4.19 o                         
   3   1   6        777.57        760.22        19.17 o                         
   4   1   6        382.36        353.28         9.99 o                         
   5   1   6         66.68         77.53         5.45 o                         
   6   1   6        567.68        535.32        14.30 o                         
   7   1   6        116.66        141.57         7.13 o                         
   8   1   6         65.64         75.87         7.74 o                         
   9   1   6        143.22        139.87         8.26 o                         
  10   1   6        194.39        196.36        17.73 o                         
  11   1   6         27.97         19.95        23.91 o                         
  12   1   6        130.87        129.60        48.29 o                         
 -16   2   6         10.66         23.52        46.42 o                         
 -15   2   6        115.83         96.75        18.11 o                         
 -14   2   6         42.46         32.92        13.11 o                         
 -13   2   6         18.72         23.36        10.69 o                         
 -12   2   6        213.62        216.54        11.07 o                         
 -11   2   6         25.70         21.24         7.89 o                         
 -10   2   6         64.02         58.32         7.15 o                         
  -9   2   6         99.23        101.92         6.77 o                         
  -8   2   6        642.56        648.27        14.36 o                         
  -7   2   6        167.10        177.26         7.24 o                         
  -6   2   6        778.37        734.35        14.16 o                         
  -5   2   6        248.31        248.97         8.61 o                         
  -4   2   6        469.65        520.61        11.85 o                         
  -3   2   6        909.00        858.47        18.41 o                         
  -2   2   6       1065.93       1072.76        34.16 o                         
  -1   2   6         70.89         74.73         4.50 o                         
   0   2   6        372.81        408.05         9.10 o                         
   1   2   6        955.80        899.84        16.16 o                         
   2   2   6        123.51        116.46         5.48 o                         
   3   2   6        161.38        170.84         7.92 o                         
   4   2   6         87.25         93.54         7.89 o                         
   5   2   6        136.05        136.01         6.83 o                         
   6   2   6         73.87         84.30         7.95 o                         
   7   2   6        118.68        120.22        11.92 o                         
   8   2   6        466.08        411.83        17.02 o                         
   9   2   6        133.62        130.39        11.74 o                         
  10   2   6          5.56          5.71        17.92 o                         
  11   2   6         12.68         22.90        34.11 o                         
 -15   3   6        148.14        180.38        43.93 o                         
 -14   3   6         58.27         79.36        15.46 o                         
 -13   3   6          4.87         27.19        12.77 o                         
 -12   3   6        231.27        263.08        12.73 o                         
 -11   3   6        175.68        185.97        10.48 o                         
 -10   3   6        111.49        113.74        10.38 o                         
  -9   3   6        183.79        194.26         8.89 o                         
  -8   3   6        359.97        344.97        12.29 o                         
  -7   3   6        157.87        167.43         7.75 o                         
  -6   3   6        442.89        430.34        11.67 o                         
  -5   3   6        154.64        160.44         6.32 o                         
  -4   3   6        482.88        475.92        10.90 o                         
  -3   3   6        274.91        279.94         8.86 o                         
  -2   3   6        337.06        328.42         8.20 o                         
  -1   3   6       1078.80       1039.67        20.61 o                         
   0   3   6        274.58        265.39         9.55 o                         
   1   3   6         60.85         65.94         5.58 o                         
   2   3   6         79.06         85.86         6.30 o                         
   3   3   6        710.91        683.13        17.29 o                         
   4   3   6        192.71        202.83         9.40 o                         
   5   3   6         30.08         37.70         6.74 o                         
   6   3   6        258.63        266.58        13.38 o                         
   7   3   6        241.54        229.01        11.65 o                         
   8   3   6         36.01         43.14        10.34 o                         
   9   3   6         40.91         36.64        18.11 o                         
  10   3   6        183.82         99.85        29.29 o                         
 -14   4   6        125.83         44.24        39.88 o                         
 -13   4   6         46.58         53.27        20.35 o                         
 -12   4   6         61.17         55.45        13.74 o                         
 -11   4   6         82.64         71.98        12.16 o                         
 -10   4   6         74.87         66.02        10.74 o                         
  -9   4   6         82.25         87.59         9.47 o                         
  -8   4   6         64.19         71.96         8.27 o                         
  -7   4   6         11.37          2.80         7.48 o                         
  -6   4   6        338.01        354.40        12.71 o                         
  -5   4   6        162.51        176.64         9.28 o                         
  -4   4   6         50.33         58.16         7.28 o                         
  -3   4   6        492.13        449.25        13.01 o                         
  -2   4   6        274.23        269.26         8.66 o                         
  -1   4   6          7.73          6.36         5.11 o                         
   0   4   6        412.31        396.60        14.34 o                         
   1   4   6        742.95        717.12        20.19 o                         
   2   4   6         61.11         79.10         8.04 o                         
   3   4   6        249.38        256.53        12.83 o                         
   4   4   6        201.25        187.70        11.11 o                         
   5   4   6        201.34        210.69        25.57 o                         
   6   4   6          0.80         -9.05        20.27 o                         
   7   4   6        190.77        192.42        23.85 o                         
   8   4   6        117.18         63.87        33.34 o                         
 -12   5   6         15.22         39.44        32.35 o                         
 -11   5   6        115.43        113.93        19.13 o                         
 -10   5   6         20.52         24.74        13.53 o                         
  -9   5   6        273.85        265.54        13.91 o                         
  -8   5   6        270.60        278.96        22.77 o                         
  -7   5   6         12.15          4.56        11.65 o                         
  -6   5   6          2.43         -7.85        10.19 o                         
  -5   5   6        218.77        248.94         9.89 o                         
  -4   5   6        322.23        315.98        12.74 o                         
  -3   5   6         62.67         68.12         9.84 o                         
  -2   5   6         64.26         64.11         7.11 o                         
  -1   5   6        255.29        265.06         9.93 o                         
   0   5   6        304.55        295.25        12.38 o                         
   1   5   6        154.07        164.27        11.23 o                         
   2   5   6          3.20          6.35        10.53 o                         
   3   5   6         63.43         68.71        12.37 o                         
   4   5   6         30.51         15.86        12.99 o                         
   5   5   6         52.48         64.43        20.04 o                         
   6   5   6        122.34        119.70        19.97 o                         
   7   5   6         94.69        121.51        51.35 o                         
   8   5   6          0.69        194.87       121.50 o                         
 -10   6   6        123.89         55.61        52.18 o                         
  -9   6   6        146.47        252.98        55.46 o                         
  -8   6   6         30.98          4.37        32.36 o                         
  -7   6   6         95.43        137.65        30.19 o                         
  -6   6   6         97.17        108.01        14.74 o                         
  -5   6   6         15.58         14.17        11.35 o                         
  -4   6   6         37.25         40.48        11.20 o                         
  -3   6   6         47.40         52.31        11.29 o                         
  -2   6   6         23.86         28.32        10.71 o                         
  -1   6   6         15.44         33.76         9.66 o                         
   0   6   6         84.37         79.51         9.86 o                         
   1   6   6         78.08         67.77        14.33 o                         
   2   6   6         14.86         33.55        16.68 o                         
   3   6   6         42.48         67.33        31.75 o                         
   4   6   6         35.08          9.79        22.56 o                         
   5   6   6        161.39        230.86        64.18 o                         
  -2   7   6         33.14         38.63        56.39 o                         
  -1   7   6         69.01         24.17        40.27 o                         
   0   7   6         38.87         -4.07        29.72 o                         
   1   7   6         48.97         13.99        63.48 o                         
  -9  -6   7         62.33         81.62        54.05 o                         
  -8  -6   7        256.19        320.89        52.81 o                         
  -7  -6   7        177.11        148.57        27.94 o                         
  -6  -6   7          3.81         35.36        29.60 o                         
  -5  -6   7         96.45         80.43        21.18 o                         
  -4  -6   7         56.60         48.19        20.09 o                         
  -3  -6   7         60.00         53.16        18.94 o                         
  -2  -6   7         23.91         12.35        19.79 o                         
  -1  -6   7          1.74         37.37        34.77 o                         
   0  -6   7         34.92         75.89        20.20 o                         
   1  -6   7        127.70        184.20        23.96 o                         
   2  -6   7         21.03         23.52        34.89 o                         
   3  -6   7         15.45         28.35        37.70 o                         
   4  -6   7         18.54          4.67        43.62 o                         
 -13  -5   7         78.98        136.92        60.91 o                         
 -12  -5   7         20.20         26.52        32.43 o                         
 -11  -5   7         13.49         22.88        19.88 o                         
 -10  -5   7         32.30         18.34        13.58 o                         
  -9  -5   7        154.83        174.92        13.47 o                         
  -8  -5   7          7.94         22.19        14.75 o                         
  -7  -5   7          1.02         -7.12        10.97 o                         
  -6  -5   7        341.59        346.61        28.85 o                         
  -5  -5   7         55.73         55.99         9.49 o                         
  -4  -5   7         26.12         47.62        11.14 o                         
  -3  -5   7         88.28        101.85        12.14 o                         
  -2  -5   7        244.30        266.45        15.86 o                         
  -1  -5   7         83.87         89.62        12.22 o                         
   0  -5   7         69.24         95.26        13.42 o                         
   1  -5   7        132.65        141.70        19.27 o                         
   2  -5   7        134.58        146.27        29.60 o                         
   3  -5   7         63.79         74.80        20.90 o                         
   4  -5   7        153.20        161.35        23.33 o                         
   5  -5   7        105.59        105.30        33.65 o                         
   6  -5   7         59.99         62.93        37.23 o                         
 -14  -4   7         22.22         51.20        35.51 o                         
 -13  -4   7        108.41        159.38        20.43 o                         
 -12  -4   7        152.80        196.85        28.32 o                         
 -11  -4   7         42.32         60.00        11.23 o                         
 -10  -4   7         20.70         22.71         9.83 o                         
  -9  -4   7        299.61        312.08        12.86 o                         
  -8  -4   7         88.25        116.68         9.56 o                         
  -7  -4   7         83.93         80.34         8.12 o                         
  -6  -4   7        130.17        132.33         8.73 o                         
  -5  -4   7        127.49        130.63        11.41 o                         
  -4  -4   7        355.80        349.64        19.19 o                         
  -3  -4   7        154.79        157.45         9.69 o                         
  -2  -4   7        158.29        170.78         9.97 o                         
  -1  -4   7        146.67        157.07        11.99 o                         
   0  -4   7         89.02         91.53        17.21 o                         
   1  -4   7         92.19         85.16        14.00 o                         
   2  -4   7         19.43         39.22        14.25 o                         
   3  -4   7        295.06        352.61        23.02 o                         
   4  -4   7         72.24         91.74        17.85 o                         
   5  -4   7         92.13         84.64        19.52 o                         
   6  -4   7         94.20         93.62        28.66 o                         
   7  -4   7        153.38        144.40        31.31 o                         
 -15  -3   7         68.88         68.90        22.18 o                         
 -14  -3   7         14.51          9.67        16.18 o                         
 -13  -3   7        165.85        186.43        13.88 o                         
 -12  -3   7         71.82         73.36        10.49 o                         
 -11  -3   7         94.27        112.43         9.04 o                         
 -10  -3   7         38.95         40.96         7.62 o                         
  -9  -3   7        453.90        446.67        14.38 o                         
  -8  -3   7         88.66         94.60         6.81 o                         
  -7  -3   7         82.62         78.24         8.03 o                         
  -6  -3   7        431.32        411.60        14.39 o                         
  -5  -3   7        472.99        456.14        16.23 o                         
  -4  -3   7        663.17        607.02        13.65 o                         
  -3  -3   7         33.67         34.11         7.55 o                         
  -2  -3   7       1485.66       1454.42        42.93 o                         
  -1  -3   7        193.06        209.19        13.86 o                         
   0  -3   7        556.39        565.09        23.73 o                         
   1  -3   7        117.03        143.30        12.70 o                         
   2  -3   7        346.82        338.25        56.78 o                         
   3  -3   7        122.57        137.70        18.85 o                         
   4  -3   7         47.15         53.59        18.38 o                         
   5  -3   7        367.25        356.56        37.07 o                         
   6  -3   7        279.01        315.49        24.85 o                         
   7  -3   7        140.32        125.93        15.15 o                         
   8  -3   7         76.88         70.71        15.30 o                         
 -16  -2   7         42.00         21.72        83.57 o                         
 -15  -2   7         76.62        105.12        16.65 o                         
 -14  -2   7        175.60        187.78        14.39 o                         
 -13  -2   7         14.30         20.98        10.62 o                         
 -12  -2   7         96.48         86.40         9.34 o                         
 -11  -2   7        303.31        297.44        11.38 o                         
 -10  -2   7         24.20         26.08         5.74 o                         
  -9  -2   7         25.94         27.69         4.88 o                         
  -8  -2   7         82.18         81.97         7.02 o                         
  -7  -2   7        293.49        282.64        10.68 o                         
  -6  -2   7        680.89        680.25        15.27 o                         
  -5  -2   7         32.14         37.25         5.46 o                         
  -4  -2   7         71.05         83.01         7.69 o                         
  -3  -2   7        270.80        256.89        14.86 o                         
  -2  -2   7        414.67        393.27        16.17 o                         
  -1  -2   7        219.25        216.92        13.15 o                         
   0  -2   7        616.68        639.70        22.35 o                         
   1  -2   7        244.95        241.45        21.65 o                         
   2  -2   7         28.57         47.04        14.49 o                         
   3  -2   7        752.11        661.88        36.14 o                         
   4  -2   7        196.86        239.73        26.79 o                         
   5  -2   7         41.11         58.55        12.48 o                         
   6  -2   7        102.69        104.74        11.50 o                         
   7  -2   7        555.03        500.69        28.79 o                         
   8  -2   7         72.22         58.67        13.32 o                         
   9  -2   7        101.12         89.61        15.14 o                         
 -17  -1   7         80.50        143.14        33.63 o                         
 -16  -1   7        116.54        206.72        43.51 o                         
 -15  -1   7         75.51         93.27        14.78 o                         
 -14  -1   7          3.98         -4.20        11.81 o                         
 -13  -1   7        341.70        357.38        13.76 o                         
 -12  -1   7          7.84         14.56         8.24 o                         
 -11  -1   7        300.58        290.21        11.24 o                         
 -10  -1   7       1301.11       1254.89        23.05 o                         
  -9  -1   7       1500.75       1508.63        29.96 o                         
  -8  -1   7        265.43        258.75         8.27 o                         
  -7  -1   7        399.53        404.49        11.22 o                         
  -6  -1   7       1534.63       1591.49        28.38 o                         
  -5  -1   7        387.62        405.58        10.11 o                         
  -4  -1   7        170.85        182.82         7.55 o                         
  -3  -1   7        188.70        205.87         6.84 o                         
  -2  -1   7       1645.01       1625.41        40.70 o                         
  -1  -1   7        124.35        164.86        10.17 o                         
   0  -1   7       1272.26       1259.73        52.96 o                         
   1  -1   7         89.14        116.52        12.46 o                         
   2  -1   7         94.78        137.24        13.86 o                         
   3  -1   7         51.55         45.02        13.08 o                         
   4  -1   7         65.58         57.21         7.33 o                         
   5  -1   7        835.68        789.37        26.50 o                         
   6  -1   7        254.63        265.95        40.89 o                         
   7  -1   7          1.82         14.54        15.84 o                         
   8  -1   7         13.60          4.27        11.15 o                         
   9  -1   7         84.26         87.03        18.54 o                         
  10  -1   7         21.76         11.34        19.88 o                         
 -17   0   7          0.16        -31.10        31.10 o                         
 -16   0   7         19.29         33.53        20.32 o                         
 -15   0   7        403.76        389.63        22.88 o                         
 -14   0   7        328.19        358.12        14.65 o                         
 -13   0   7          2.11         -4.00         9.56 o                         
 -12   0   7          0.18          5.40         7.89 o                         
 -11   0   7        856.01        832.39        19.04 o                         
 -10   0   7        215.78        208.65         8.22 o                         
  -9   0   7        360.48        338.90        10.30 o                         
  -8   0   7        162.28        160.62         6.95 o                         
  -7   0   7        132.09        141.71         5.45 o                         
  -6   0   7        144.09        156.03         5.68 o                         
  -5   0   7        100.49        100.62         6.03 o                         
  -4   0   7         70.19         61.37         3.73 o                         
  -3   0   7        482.01        505.61        11.93 o                         
  -2   0   7        574.01        552.61        16.82 o                         
  -1   0   7       1372.63       1255.41        24.84 o                         
   0   0   7       1534.86       1562.25        35.55 o                         
   1   0   7         73.06         65.09         7.05 o                         
   2   0   7          1.38         -4.04         6.06 o                         
   3   0   7        629.12        549.14        31.16 o                         
   4   0   7        188.05        174.20        14.05 o                         
   5   0   7         11.18          3.68         5.71 o                         
   6   0   7        126.06        121.09        11.89 o                         
   7   0   7         55.73         60.80         7.20 o                         
   8   0   7         12.52         32.95         7.76 o                         
   9   0   7        418.68        399.15        15.62 o                         
  10   0   7         15.45         23.63        21.59 o                         
  11   0   7          2.96          0.93        45.64 o                         
 -16   1   7        115.46         87.50        23.78 o                         
 -15   1   7         77.63         46.44        15.20 o                         
 -14   1   7          4.34         -2.15        11.95 o                         
 -13   1   7        341.64        365.34        14.04 o                         
 -12   1   7          9.49         13.25         8.33 o                         
 -11   1   7        307.47        305.50        20.03 o                         
 -10   1   7       1298.21       1227.71        22.96 o                         
  -9   1   7       1485.27       1461.55        25.63 o                         
  -8   1   7        262.30        249.18         9.16 o                         
  -7   1   7        403.39        401.05        13.37 o                         
  -6   1   7       1516.41       1573.79        42.28 o                         
  -5   1   7        404.23        411.41        10.76 o                         
  -4   1   7        179.83        169.75        11.47 o                         
  -3   1   7        186.11        192.16         7.68 o                         
  -2   1   7       1667.83       1649.56        45.84 o                         
  -1   1   7        123.16        149.78         7.58 o                         
   0   1   7       1280.26       1315.27        41.75 o                         
   1   1   7         86.90        103.06         6.16 o                         
   2   1   7         93.03         96.48         5.90 o                         
   3   1   7         50.60         67.69         5.76 o                         
   4   1   7         66.50         82.36         5.96 o                         
   5   1   7        839.16        769.34        35.64 o                         
   6   1   7        250.28        282.54        10.85 o                         
   7   1   7          1.90         10.31         7.38 o                         
   8   1   7         15.22         25.18        11.23 o                         
   9   1   7         84.66         77.84        18.78 o                         
  10   1   7         21.07         18.26        24.10 o                         
 -16   2   7         41.54         59.73        32.49 o                         
 -15   2   7         74.17         60.33        17.84 o                         
 -14   2   7        172.85        185.81        14.12 o                         
 -13   2   7         15.06         10.04        10.97 o                         
 -12   2   7         99.24        106.47         9.82 o                         
 -11   2   7        292.72        315.80        11.96 o                         
 -10   2   7         23.87         23.39         7.00 o                         
  -9   2   7         28.56         27.74         6.37 o                         
  -8   2   7         76.98         74.74         5.86 o                         
  -7   2   7        291.05        273.93         9.56 o                         
  -6   2   7        675.49        680.67        15.27 o                         
  -5   2   7         32.95         32.77         4.61 o                         
  -4   2   7         66.07         60.38         4.78 o                         
  -3   2   7        271.56        259.40        14.75 o                         
  -2   2   7        417.07        408.12        12.82 o                         
  -1   2   7        219.08        232.17         7.79 o                         
   0   2   7        628.31        614.65        12.39 o                         
   1   2   7        235.52        239.98         7.97 o                         
   2   2   7         29.35         51.04         5.92 o                         
   3   2   7        748.32        694.22        18.71 o                         
   4   2   7        198.68        230.30        15.48 o                         
   5   2   7         43.66         59.28         6.92 o                         
   6   2   7         98.08         95.69         9.06 o                         
   7   2   7        568.14        541.73        20.17 o                         
   8   2   7         71.13         74.84        10.59 o                         
   9   2   7         96.37         82.22        15.42 o                         
  10   2   7         45.67         71.97        30.69 o                         
 -15   3   7         69.70         82.62        30.62 o                         
 -14   3   7         14.48         19.52        15.47 o                         
 -13   3   7        164.10        162.87        13.90 o                         
 -12   3   7         75.47         56.96        11.23 o                         
 -11   3   7         94.53         92.93         9.92 o                         
 -10   3   7         39.42         42.61         8.55 o                         
  -9   3   7        466.06        437.64        14.94 o                         
  -8   3   7         83.78         79.54         7.20 o                         
  -7   3   7         83.70        100.42         6.77 o                         
  -6   3   7        439.94        426.70        11.89 o                         
  -5   3   7        470.44        447.96        13.14 o                         
  -4   3   7        669.60        627.73        14.88 o                         
  -3   3   7         29.92         29.52         4.44 o                         
  -2   3   7       1484.20       1452.21        27.47 o                         
  -1   3   7        193.14        191.48        10.05 o                         
   0   3   7        574.36        567.43        14.64 o                         
   1   3   7        117.44        125.97         7.16 o                         
   2   3   7        339.23        316.50        12.96 o                         
   3   3   7        118.87        140.37         8.30 o                         
   4   3   7         49.93         50.39         6.71 o                         
   5   3   7        370.61        370.09        13.94 o                         
   6   3   7        270.46        283.08        16.01 o                         
   7   3   7        139.83        137.46        11.51 o                         
   8   3   7         79.18         68.35        17.72 o                         
   9   3   7        147.53        116.99        26.95 o                         
  10   3   7          2.85        -30.84        30.84 o                         
 -13   4   7        108.09        107.16        19.52 o                         
 -12   4   7        151.23        133.23        14.79 o                         
 -11   4   7         39.45         37.34        11.98 o                         
 -10   4   7         21.81         44.97        10.64 o                         
  -9   4   7        297.47        285.49        11.82 o                         
  -8   4   7         92.43        110.94         8.98 o                         
  -7   4   7         82.04        100.06         8.39 o                         
  -6   4   7        123.99        136.06         8.13 o                         
  -5   4   7        129.21        136.77        12.23 o                         
  -4   4   7        348.27        348.71        15.86 o                         
  -3   4   7        143.06        152.86         7.20 o                         
  -2   4   7        163.32        146.16         7.18 o                         
  -1   4   7        149.71        138.95         8.51 o                         
   0   4   7         93.91        103.26         8.11 o                         
   1   4   7         89.20         82.84         8.19 o                         
   2   4   7         19.32         24.78         8.24 o                         
   3   4   7        292.48        293.67        14.27 o                         
   4   4   7         72.67         71.96        10.41 o                         
   5   4   7         90.87         97.53        11.83 o                         
   6   4   7         93.66        111.08        14.07 o                         
   7   4   7        152.88        183.07        26.78 o                         
   8   4   7         79.65        123.53       105.15 o                         
   9   4   7         72.46         23.21       153.12 o                         
 -12   5   7         20.71         28.60        35.31 o                         
 -11   5   7         13.17         23.06        22.48 o                         
 -10   5   7         33.13         43.85        14.19 o                         
  -9   5   7        159.25        195.76        14.03 o                         
  -8   5   7          7.95         35.75        13.43 o                         
  -7   5   7          1.01         13.52        11.59 o                         
  -6   5   7        344.29        346.71        16.05 o                         
  -5   5   7         56.31         68.54         8.93 o                         
  -4   5   7         25.18         44.31        10.06 o                         
  -3   5   7         86.94        102.78         9.38 o                         
  -2   5   7        251.52        256.12         9.03 o                         
  -1   5   7         84.02         70.45         8.91 o                         
   0   5   7         71.37         88.51        10.70 o                         
   1   5   7        133.87        133.22        12.04 o                         
   2   5   7        137.35        125.20        12.64 o                         
   3   5   7         61.69         72.98        20.43 o                         
   4   5   7        154.55        117.31        15.17 o                         
   5   5   7        107.46        133.51        21.13 o                         
   6   5   7         57.64         63.16        33.72 o                         
   7   5   7        132.27         82.40        99.23 o                         
  -8   6   7        258.38        195.55        33.73 o                         
  -7   6   7        175.95        138.41        19.78 o                         
  -6   6   7          4.84          6.22        21.34 o                         
  -5   6   7         91.87         90.59        16.44 o                         
  -4   6   7         53.27         58.76        12.75 o                         
  -3   6   7         61.88         72.96        11.84 o                         
  -2   6   7         23.14         25.68        11.38 o                         
  -1   6   7          1.67         13.36        12.12 o                         
   0   6   7         36.15         85.44        22.97 o                         
   1   6   7        127.64        159.39        24.22 o                         
   2   6   7         20.15         35.30        20.02 o                         
   3   6   7         15.93        -21.22        21.22 o                         
   4   6   7         18.06         35.87        37.94 o                         
  -2   7   7         72.35        121.50        67.45 o                         
  -6  -6   8        140.81        180.70        29.91 o                         
  -5  -6   8        172.23        161.69        26.64 o                         
  -4  -6   8          3.99         -1.40        25.24 o                         
  -3  -6   8        123.31        152.09        21.34 o                         
  -2  -6   8         72.30         60.54        21.12 o                         
  -1  -6   8         99.51         85.83        33.65 o                         
   0  -6   8        108.28        128.20        37.39 o                         
   1  -6   8         12.25        -37.39        37.39 o                         
   2  -6   8         34.18         45.33        41.28 o                         
   3  -6   8         50.76          7.48        43.30 o                         
 -12  -5   8        117.89        101.68        33.36 o                         
 -11  -5   8        236.57        243.83        31.16 o                         
 -10  -5   8        107.60         44.98        20.39 o                         
  -9  -5   8          4.15          0.81        12.41 o                         
  -8  -5   8         28.92         29.88        12.68 o                         
  -7  -5   8        166.49        140.38        13.65 o                         
  -6  -5   8        120.04        119.74        15.62 o                         
  -5  -5   8          8.96         14.45        12.54 o                         
  -4  -5   8        129.30        136.06        12.86 o                         
  -3  -5   8         18.36         20.40        12.33 o                         
  -2  -5   8         57.32         56.85        14.06 o                         
  -1  -5   8         14.32         16.48        17.74 o                         
   0  -5   8         73.28         59.31        30.69 o                         
   1  -5   8         47.58         48.46        20.03 o                         
   2  -5   8         93.70         68.98        22.15 o                         
   3  -5   8         49.78         76.02        21.97 o                         
   4  -5   8        182.78        190.67        37.39 o                         
   5  -5   8         59.71         25.55        40.19 o                         
 -14  -4   8         25.95        -14.16        33.41 o                         
 -13  -4   8         48.51         50.83        22.57 o                         
 -12  -4   8         86.72        105.83        12.34 o                         
 -11  -4   8         40.85         51.17        11.51 o                         
 -10  -4   8        208.62        194.55        15.76 o                         
  -9  -4   8        220.63        207.63        14.00 o                         
  -8  -4   8         40.16         35.29        11.41 o                         
  -7  -4   8         52.85         57.59        10.81 o                         
  -6  -4   8         50.52         55.75         9.30 o                         
  -5  -4   8        104.67        103.00         8.06 o                         
  -4  -4   8          8.87         10.77         6.56 o                         
  -3  -4   8        336.98        355.11        23.07 o                         
  -2  -4   8        130.66        150.88        15.06 o                         
  -1  -4   8        245.52        255.83        17.41 o                         
   0  -4   8        256.30        287.47        33.65 o                         
   1  -4   8         79.07        104.89        16.54 o                         
   2  -4   8         55.34         70.67        16.67 o                         
   3  -4   8        177.09        185.14        20.09 o                         
   4  -4   8        112.21        133.48        24.14 o                         
   5  -4   8         83.51        101.45        22.01 o                         
   6  -4   8         48.69         -3.74        31.31 o                         
 -15  -3   8         56.26         79.55        33.18 o                         
 -14  -3   8        126.26        124.21        18.20 o                         
 -13  -3   8          1.72          2.16        12.31 o                         
 -12  -3   8         67.37         73.09         9.83 o                         
 -11  -3   8         38.97         46.32         7.37 o                         
 -10  -3   8        156.67        140.74        10.32 o                         
  -9  -3   8        139.36        125.51        11.61 o                         
  -8  -3   8          8.00         -3.52         8.37 o                         
  -7  -3   8        453.35        433.96        20.78 o                         
  -6  -3   8        256.00        257.61        12.42 o                         
  -5  -3   8         50.19         67.81         7.20 o                         
  -4  -3   8        258.30        255.59        10.35 o                         
  -3  -3   8        784.32        801.04        25.33 o                         
  -2  -3   8        139.38        159.75        12.93 o                         
  -1  -3   8          1.09          3.22         9.96 o                         
   0  -3   8       1049.25        998.49        34.14 o                         
   1  -3   8        113.66        134.62        14.05 o                         
   2  -3   8        182.07        225.59        16.39 o                         
   3  -3   8          6.04         11.22        17.91 o                         
   4  -3   8        251.42        304.07        26.64 o                         
   6  -3   8        127.26        160.91        28.66 o                         
   7  -3   8        153.41        156.71        30.06 o                         
 -16  -2   8        205.12        200.17        43.77 o                         
 -15  -2   8         33.01         31.92        16.48 o                         
 -14  -2   8         16.79         38.64        19.20 o                         
 -13  -2   8        142.67        170.87        12.20 o                         
 -12  -2   8        255.00        278.72        11.93 o                         
 -11  -2   8          2.65         -0.07         6.93 o                         
 -10  -2   8        196.64        197.95        11.01 o                         
  -9  -2   8       1255.85       1192.41        29.54 o                         
  -8  -2   8        642.66        640.25        19.53 o                         
  -7  -2   8        401.72        403.51        13.10 o                         
  -6  -2   8         45.50         54.99         7.25 o                         
  -5  -2   8        305.18        306.26        13.13 o                         
  -4  -2   8        136.79        154.62         7.07 o                         
  -3  -2   8        616.91        603.66        18.49 o                         
  -2  -2   8        207.42        234.79        27.03 o                         
  -1  -2   8         44.43         56.66        16.75 o                         
   0  -2   8        294.49        303.24        17.50 o                         
   1  -2   8        223.69        223.22        23.83 o                         
   2  -2   8         75.36         83.49        17.14 o                         
   3  -2   8        188.29        190.51        19.94 o                         
   4  -2   8        137.90        157.64        21.50 o                         
   5  -2   8        280.21        324.32        27.88 o                         
   6  -2   8        307.59        359.06        31.62 o                         
   7  -2   8        156.83        172.81        19.08 o                         
   8  -2   8         16.44          5.63        14.69 o                         
 -17  -1   8        124.03         92.84        49.07 o                         
 -16  -1   8         20.77         38.46        20.43 o                         
 -15  -1   8          2.35         -9.70        14.17 o                         
 -14  -1   8        241.17        259.65        15.44 o                         
 -13  -1   8         27.55         28.24        10.04 o                         
 -12  -1   8         64.18         78.64         8.64 o                         
 -11  -1   8        114.95        121.52         8.10 o                         
 -10  -1   8        182.55        177.64         7.83 o                         
  -9  -1   8        269.18        257.76        11.59 o                         
  -8  -1   8        250.73        260.10        12.03 o                         
  -7  -1   8        755.81        760.26        18.94 o                         
  -6  -1   8        169.34        188.42         7.88 o                         
  -5  -1   8        284.06        323.25        10.02 o                         
  -4  -1   8        716.44        709.25        14.45 o                         
  -3  -1   8       1021.21       1040.64        23.59 o                         
  -2  -1   8         33.77         39.00         6.08 o                         
   0  -1   8       1574.82       1569.88        62.31 o                         
   1  -1   8        419.95        407.50        26.95 o                         
   2  -1   8        526.45        474.80        29.13 o                         
   3  -1   8         68.92         62.00        14.49 o                         
   4  -1   8        328.82        313.10        28.97 o                         
   5  -1   8         30.06         43.30        18.38 o                         
   6  -1   8        294.01        299.14        18.23 o                         
   7  -1   8        195.25        187.00        14.64 o                         
   8  -1   8          8.52          7.66        12.02 o                         
   9  -1   8         13.67         13.32        17.52 o                         
 -17   0   8         10.14         17.22        31.87 o                         
 -16   0   8        448.76        496.80        49.28 o                         
 -15   0   8          3.37          5.50        13.61 o                         
 -14   0   8          2.78         -1.80        11.62 o                         
 -13   0   8        293.55        292.39        13.07 o                         
 -12   0   8        637.82        612.37        18.04 o                         
 -11   0   8          0.11          1.14         6.75 o                         
 -10   0   8        105.98        106.23         8.79 o                         
  -9   0   8       2244.76       2166.98        35.50 o                         
  -8   0   8          0.83         -4.66         4.66 o                         
  -7   0   8        210.73        196.08         6.60 o                         
  -6   0   8        810.73        804.09        15.96 o                         
  -5   0   8         35.71         45.10         3.93 o                         
  -4   0   8         53.43         49.69         4.36 o                         
  -3   0   8       1545.65       1368.43        27.34 o                         
  -2   0   8        227.96        225.90         8.23 o                         
  -1   0   8         52.72         56.43         3.51 o                         
   0   0   8         35.45         44.15         6.04 o                         
   1   0   8         22.51         22.10         6.81 o                         
   2   0   8        334.01        311.08        23.99 o                         
   3   0   8        193.57        223.22        19.16 o                         
   4   0   8          5.91          6.22         8.44 o                         
   5   0   8        716.00        674.06        21.83 o                         
   6   0   8        128.62        118.03        11.62 o                         
   7   0   8          4.94         21.46         8.86 o                         
   8   0   8         40.95         18.51        10.75 o                         
   9   0   8         69.07         76.48        24.04 o                         
  10   0   8         24.73        -28.20        28.20 o                         
 -17   1   8        123.50         74.30        48.76 o                         
 -16   1   8         21.36         34.84        36.47 o                         
 -15   1   8          2.89        -12.74        14.39 o                         
 -14   1   8        243.34        242.62        13.89 o                         
 -13   1   8         26.40         20.16        10.28 o                         
 -12   1   8         60.85         63.16         9.12 o                         
 -11   1   8        114.11        113.62         8.30 o                         
 -10   1   8        176.31        180.83         8.43 o                         
  -9   1   8        275.33        274.12        10.47 o                         
  -8   1   8        251.01        246.19         9.35 o                         
  -7   1   8        741.79        762.21        16.21 o                         
  -6   1   8        172.41        183.61         7.62 o                         
  -5   1   8        282.71        306.43        10.51 o                         
  -4   1   8        716.52        704.21        18.43 o                         
  -3   1   8       1034.76       1016.97        29.27 o                         
  -2   1   8         33.67         48.29         8.12 o                         
  -1   1   8         18.50         16.75         5.34 o                         
   0   1   8       1578.25       1520.38        30.92 o                         
   1   1   8        426.89        408.87        10.80 o                         
   2   1   8        527.17        469.74        12.12 o                         
   3   1   8         67.13         72.71         5.72 o                         
   4   1   8        329.11        307.46        12.93 o                         
   5   1   8         29.38         40.58         6.15 o                         
   6   1   8        290.18        310.32        23.37 o                         
   7   1   8        197.53        209.09        16.07 o                         
   8   1   8          7.43         10.87        10.83 o                         
   9   1   8         12.96          7.21        16.77 o                         
 -16   2   8        204.24        179.37        31.48 o                         
 -15   2   8         31.43         74.78        21.93 o                         
 -14   2   8         15.63         39.26        14.61 o                         
 -13   2   8        141.41        166.63        12.33 o                         
 -12   2   8        244.76        245.92        11.76 o                         
 -11   2   8          2.76          1.14         8.13 o                         
 -10   2   8        200.83        199.36         9.39 o                         
  -9   2   8       1268.46       1252.75        24.97 o                         
  -8   2   8        648.29        650.50        14.72 o                         
  -7   2   8        408.55        407.07        13.46 o                         
  -6   2   8         42.01         46.38         5.74 o                         
  -5   2   8        304.00        320.97        13.48 o                         
  -4   2   8        140.34        151.01         7.73 o                         
  -3   2   8        593.69        590.47        23.23 o                         
  -2   2   8        204.46        235.60        19.48 o                         
  -1   2   8         50.14         55.20         4.74 o                         
   0   2   8        290.18        289.11         8.87 o                         
   1   2   8        226.76        223.76         8.66 o                         
   2   2   8         73.17         87.24         5.74 o                         
   3   2   8        191.41        203.77        12.62 o                         
   4   2   8        138.66        165.11         7.57 o                         
   5   2   8        277.97        290.41        13.48 o                         
   6   2   8        313.74        366.26        30.50 o                         
   7   2   8        157.36        183.25        14.93 o                         
   8   2   8         15.12         36.33        16.39 o                         
   9   2   8        243.49        256.25        34.74 o                         
  10   2   8          0.53        -25.86        43.62 o                         
 -15   3   8         56.31         40.54        54.75 o                         
 -14   3   8        125.16        112.36        16.61 o                         
 -13   3   8          2.39          9.08        13.38 o                         
 -12   3   8         63.44         78.45        11.76 o                         
 -11   3   8         37.42         29.23         9.99 o                         
 -10   3   8        152.35        164.19        18.14 o                         
  -9   3   8        136.09        150.85         8.91 o                         
  -8   3   8          8.04         19.06         7.01 o                         
  -7   3   8        463.63        467.02        13.73 o                         
  -6   3   8        249.24        235.04        10.06 o                         
  -5   3   8         49.78         49.11         6.83 o                         
  -4   3   8        267.01        270.20        12.48 o                         
  -3   3   8        781.90        767.05        22.39 o                         
  -2   3   8        140.16        156.79        17.60 o                         
  -1   3   8          1.66          2.54         5.73 o                         
   0   3   8       1036.41        967.83        21.18 o                         
   1   3   8        115.70        135.04        15.90 o                         
   2   3   8        190.98        222.71         9.85 o                         
   3   3   8          6.57          2.14         6.59 o                         
   4   3   8        251.28        276.69        11.05 o                         
   5   3   8        179.35        178.72        14.03 o                         
   6   3   8        134.04        145.43        11.15 o                         
   7   3   8        153.60        140.71        30.62 o                         
   8   3   8        348.62        322.16        74.12 o                         
   9   3   8         82.43         32.09        31.47 o                         
 -14   4   8         25.29         69.01        67.76 o                         
 -13   4   8         48.94         16.08        18.67 o                         
 -12   4   8         88.34        114.30        15.14 o                         
 -11   4   8         42.14         65.21        14.23 o                         
 -10   4   8        206.10        232.90        13.85 o                         
  -9   4   8        219.58        233.24        11.80 o                         
  -8   4   8         38.30         29.23         9.22 o                         
  -7   4   8         56.66         70.63         8.72 o                         
  -6   4   8         53.20         66.15         8.17 o                         
  -5   4   8         97.97        105.01        10.59 o                         
  -4   4   8          7.93          9.81         7.59 o                         
  -3   4   8        344.49        333.07        19.90 o                         
  -2   4   8        127.60        132.58         8.78 o                         
  -1   4   8        240.87        238.02        12.04 o                         
   0   4   8        256.88        254.39        12.33 o                         
   1   4   8         81.46         89.50         8.97 o                         
   2   4   8         51.80         53.14         9.62 o                         
   3   4   8        172.95        165.61        11.84 o                         
   4   4   8        111.14        122.21        20.59 o                         
   5   4   8         87.61         92.47        13.81 o                         
   6   4   8         48.00         58.60        34.65 o                         
   7   4   8         46.03         17.99        32.74 o                         
 -12   5   8        116.40         80.77        36.47 o                         
 -11   5   8        242.43        235.21        26.25 o                         
 -10   5   8        108.50         92.16        17.50 o                         
  -9   5   8          3.68         14.48        13.21 o                         
  -8   5   8         29.11         62.65        13.73 o                         
  -7   5   8        166.50        172.64        14.03 o                         
  -6   5   8        115.94        111.20        12.41 o                         
  -5   5   8         10.18         13.93        10.19 o                         
  -4   5   8        128.90        131.80        10.93 o                         
  -3   5   8         19.36         26.38         8.83 o                         
  -2   5   8         56.28         50.80        10.36 o                         
  -1   5   8         14.39         14.51        10.23 o                         
   0   5   8         76.57         85.07        12.11 o                         
   1   5   8         48.38         49.69        14.49 o                         
   2   5   8         96.91        100.55        13.32 o                         
   3   5   8         52.55        130.58        52.08 o                         
   4   5   8        187.45        202.45        34.42 o                         
   5   5   8         57.35         52.68        32.11 o                         
   6   5   8        225.33        284.13        94.87 o                         
  -8   6   8         46.13         38.29        23.95 o                         
  -7   6   8          9.22         -0.14        22.03 o                         
  -6   6   8        140.06        122.54        38.94 o                         
  -5   6   8        172.16        163.21        17.74 o                         
  -4   6   8          3.97         16.04        18.49 o                         
  -3   6   8        122.46        155.31        32.96 o                         
  -2   6   8         74.23         59.88        27.58 o                         
  -1   6   8         99.79        129.59        28.17 o                         
   0   6   8        109.99        130.72        20.30 o                         
   1   6   8         12.19         30.09        28.73 o                         
   2   6   8         34.79         32.95        29.84 o                         
   3   6   8         48.93         28.04        43.93 o                         
  -4  -6   9         43.39         60.60        34.58 o                         
  -3  -6   9         57.15         44.40        36.45 o                         
  -2  -6   9         20.54         33.65        35.05 o                         
  -1  -6   9         42.13         32.09        40.66 o                         
   0  -6   9         31.78         90.97        41.90 o                         
   1  -6   9         66.93         76.80        45.49 o                         
   2  -6   9         83.38         52.65        45.49 o                         
 -12  -5   9         66.13         91.97        35.18 o                         
 -11  -5   9         37.07         50.58        30.95 o                         
 -10  -5   9        160.99        151.95        24.73 o                         
  -9  -5   9        114.61        122.35        24.17 o                         
  -8  -5   9         98.32        106.95        21.71 o                         
  -7  -5   9         60.24         61.80        16.34 o                         
  -6  -5   9         16.48         15.26        14.87 o                         
  -5  -5   9         67.33         97.16        19.80 o                         
  -4  -5   9        272.09        313.35        22.85 o                         
  -3  -5   9         51.89         63.15        19.72 o                         
  -2  -5   9         22.40         35.37        19.01 o                         
  -1  -5   9         61.96         63.93        21.15 o                         
   0  -5   9        133.39        122.67        22.14 o                         
   1  -5   9         52.94         62.69        22.91 o                         
   2  -5   9         80.59         78.23        26.46 o                         
   3  -5   9         33.12         39.88        37.70 o                         
 -14  -4   9         68.84         95.71        53.90 o                         
 -13  -4   9         51.85          4.20        23.88 o                         
 -12  -4   9         99.67        101.49        16.30 o                         
 -11  -4   9          7.52         -1.97        14.03 o                         
 -10  -4   9        200.41        190.89        16.72 o                         
  -9  -4   9         53.95         70.49        14.31 o                         
  -8  -4   9         64.13         62.46        16.23 o                         
  -7  -4   9        317.21        309.64        28.76 o                         
  -6  -4   9         52.21         50.78        13.77 o                         
  -5  -4   9         31.76         28.93         9.38 o                         
  -4  -4   9          7.32         21.88        17.14 o                         
  -3  -4   9        232.88        259.57        20.02 o                         
  -2  -4   9         24.87         25.37        15.09 o                         
  -1  -4   9        369.39        338.87        28.24 o                         
   0  -4   9         11.48         31.95        22.04 o                         
   1  -4   9         19.37         25.30        17.19 o                         
   2  -4   9        112.22        122.91        19.83 o                         
   3  -4   9        247.27        288.87        24.15 o                         
   4  -4   9         37.39         38.87        22.65 o                         
   5  -4   9        133.78        143.93        34.74 o                         
 -15  -3   9        188.66        182.74        35.79 o                         
 -14  -3   9          3.03         -2.30        19.36 o                         
 -13  -3   9          8.34          4.35        11.81 o                         
 -12  -3   9        194.78        227.40        14.18 o                         
 -11  -3   9         49.63         48.45        11.17 o                         
 -10  -3   9        166.57        160.46        12.01 o                         
  -9  -3   9        140.79        123.88        10.94 o                         
  -8  -3   9        387.86        346.09        15.95 o                         
  -7  -3   9        126.29        145.16        15.90 o                         
  -6  -3   9        211.14        211.17         9.73 o                         
  -5  -3   9        176.47        197.50         8.95 o                         
  -4  -3   9         76.83        106.84        10.90 o                         
  -3  -3   9        132.80        142.84        18.69 o                         
  -2  -3   9          8.17         19.31        12.05 o                         
  -1  -3   9        151.23        176.13        14.47 o                         
   0  -3   9         31.11         38.78        16.36 o                         
   1  -3   9         83.81         87.00        18.38 o                         
   2  -3   9        562.96        491.85        33.72 o                         
   3  -3   9          4.39         15.27        19.94 o                         
   4  -3   9         68.74         88.01        24.92 o                         
   5  -3   9         21.28         21.65        26.48 o                         
   6  -3   9        257.18        315.44        35.67 o                         
 -16  -2   9         11.60         24.47        34.27 o                         
 -15  -2   9        147.76        123.53        16.64 o                         
 -14  -2   9        161.67        173.42        14.30 o                         
 -13  -2   9         53.89         53.11        10.99 o                         
 -12  -2   9         17.12         34.36        12.12 o                         
 -11  -2   9         52.32         64.10         9.20 o                         
 -10  -2   9        541.99        589.27        24.72 o                         
  -9  -2   9        223.05        234.45        12.01 o                         
  -8  -2   9        163.99        169.19         8.81 o                         
  -7  -2   9       1071.50       1030.12        37.00 o                         
  -6  -2   9        455.97        460.19        18.66 o                         
  -5  -2   9        155.43        155.86         7.94 o                         
  -4  -2   9        211.09        216.39        11.24 o                         
  -3  -2   9        804.58        781.85        27.18 o                         
  -2  -2   9         93.08        118.54        16.36 o                         
  -1  -2   9       1367.34       1437.80        43.01 o                         
   0  -2   9          4.80          7.16        10.17 o                         
   1  -2   9         66.29         63.40        16.51 o                         
   2  -2   9          8.96          6.23        17.29 o                         
   3  -2   9        288.25        295.19        24.92 o                         
   4  -2   9         41.85         21.81        21.65 o                         
   5  -2   9        146.24        167.30        26.17 o                         
   6  -2   9        250.85        284.60        32.24 o                         
   7  -2   9         30.83         22.12        27.57 o                         
 -17  -1   9         38.24         57.01        48.76 o                         
 -16  -1   9         82.35         99.93        30.02 o                         
 -15  -1   9        271.46        265.92        16.41 o                         
 -14  -1   9         25.55         30.39        12.42 o                         
 -13  -1   9         63.12         68.71        12.74 o                         
 -12  -1   9        348.73        351.27        13.83 o                         
 -11  -1   9         20.09         20.88         7.16 o                         
 -10  -1   9        186.15        192.05         8.71 o                         
  -9  -1   9        220.92        231.15        10.10 o                         
  -8  -1   9        478.92        501.10        16.41 o                         
  -7  -1   9         61.37         71.79         6.23 o                         
  -6  -1   9        152.70        157.68         8.44 o                         
  -5  -1   9         54.87         66.06         5.86 o                         
  -4  -1   9        121.27        120.45         5.85 o                         
  -3  -1   9         21.80         24.32         6.30 o                         
  -2  -1   9        257.15        248.84        12.91 o                         
  -1  -1   9        912.98        884.95        41.12 o                         
   0  -1   9          2.99         -7.79        10.44 o                         
   1  -1   9         18.34          6.39        14.64 o                         
   2  -1   9        558.60        540.22        33.96 o                         
   3  -1   9        198.59        222.13        22.43 o                         
   4  -1   9         44.61         22.74        17.91 o                         
   5  -1   9          3.14          1.79         2.93 o                         
   6  -1   9        257.59        286.31        29.91 o                         
   7  -1   9        187.67        210.76        31.93 o                         
 -17   0   9         64.34        112.44        32.85 o                         
 -16   0   9          0.04         28.35        20.48 o                         
 -15   0   9        138.13        148.44        15.56 o                         
 -14   0   9         58.80         76.02        12.55 o                         
 -13   0   9         36.17         51.92        10.47 o                         
 -12   0   9          9.89          3.43         8.39 o                         
 -11   0   9        168.01        166.35         9.30 o                         
 -10   0   9        418.98        384.77        12.84 o                         
  -9   0   9          1.93          4.17         5.95 o                         
  -8   0   9        475.38        431.59        10.61 o                         
  -7   0   9       1202.65       1145.09        21.96 o                         
  -6   0   9        168.41        159.79         6.75 o                         
  -5   0   9        300.88        277.04        10.74 o                         
  -4   0   9        821.18        779.62        17.57 o                         
  -3   0   9       1489.57       1394.04        25.05 o                         
  -2   0   9        888.92        817.38        18.01 o                         
  -1   0   9       1960.34       1810.14        50.61 o                         
   0   0   9          3.73          2.02         7.38 o                         
   1   0   9         20.55         16.36        12.77 o                         
   2   0   9         51.81         47.82        15.27 o                         
   3   0   9        460.12        438.50        33.18 o                         
   4   0   9        244.15        225.25        23.83 o                         
   5   0   9         95.80        103.12        23.05 o                         
   6   0   9        201.09        260.61        28.66 o                         
   7   0   9          0.08        -21.19        23.99 o                         
   8   0   9        140.69        109.66        31.15 o                         
 -17   1   9         37.79         80.78        28.70 o                         
 -16   1   9         82.26         94.04        24.35 o                         
 -15   1   9        271.52        257.30        16.55 o                         
 -14   1   9         25.99         26.13        12.55 o                         
 -13   1   9         61.94         54.01        10.66 o                         
 -12   1   9        347.29        370.51        13.80 o                         
 -11   1   9         20.47         13.94         7.56 o                         
 -10   1   9        185.50        197.36         8.93 o                         
  -9   1   9        218.69        213.68         8.64 o                         
  -8   1   9        476.51        469.23        13.50 o                         
  -7   1   9         61.76         60.43         5.78 o                         
  -6   1   9        147.69        136.76         7.46 o                         
  -5   1   9         52.84         56.23         5.77 o                         
  -4   1   9        118.97        113.07         6.35 o                         
  -3   1   9         23.38         27.33         6.48 o                         
  -2   1   9        262.55        266.22        21.19 o                         
  -1   1   9        913.24        923.06        23.80 o                         
   0   1   9          2.98         10.09         4.37 o                         
   1   1   9         17.88         15.49         4.84 o                         
   2   1   9        547.61        530.73        19.60 o                         
   3   1   9        196.65        224.28        12.04 o                         
   4   1   9         46.24         52.72         6.40 o                         
   5   1   9          2.63          5.57         6.47 o                         
   6   1   9        262.28        307.25        16.02 o                         
   7   1   9        187.04        219.68        14.37 o                         
   8   1   9        411.21        410.24        59.07 o                         
 -16   2   9         10.53         -3.08        25.81 o                         
 -15   2   9        151.95        153.52        18.95 o                         
 -14   2   9        160.80        179.41        21.07 o                         
 -13   2   9         52.82         54.78        11.81 o                         
 -12   2   9         16.19         25.26        10.24 o                         
 -11   2   9         52.56         64.52         9.10 o                         
 -10   2   9        550.60        546.28        16.15 o                         
  -9   2   9        213.30        223.62         8.93 o                         
  -8   2   9        162.57        155.20         7.76 o                         
  -7   2   9       1088.84       1088.43        21.92 o                         
  -6   2   9        457.11        463.72        13.44 o                         
  -5   2   9        152.35        147.88         8.07 o                         
  -4   2   9        202.59        225.82        10.55 o                         
  -3   2   9        814.92        792.45        28.89 o                         
  -2   2   9         89.78         88.38         5.41 o                         
  -1   2   9       1365.77       1401.45        34.17 o                         
   0   2   9          4.80          8.68         4.70 o                         
   1   2   9         62.85         67.10         6.59 o                         
   2   2   9          9.59         11.17         5.77 o                         
   3   2   9        297.57        291.07        11.23 o                         
   4   2   9         39.93         30.97         7.48 o                         
   5   2   9        146.51        156.82        10.68 o                         
   6   2   9        250.98        282.86        19.22 o                         
   7   2   9         29.59         34.20        13.17 o                         
   8   2   9         32.34         16.78        24.10 o                         
   9   2   9         34.71          4.05        38.16 o                         
 -15   3   9        187.64        223.24        43.58 o                         
 -14   3   9          2.67         36.43        16.60 o                         
 -13   3   9          8.01         22.54        17.07 o                         
 -12   3   9        192.90        204.73        13.36 o                         
 -11   3   9         49.39         46.85        10.70 o                         
 -10   3   9        162.25        168.76        10.53 o                         
  -9   3   9        136.31        143.99         9.36 o                         
  -8   3   9        386.31        374.34        13.17 o                         
  -7   3   9        126.71        121.74         9.43 o                         
  -6   3   9        203.68        194.55         8.29 o                         
  -5   3   9        176.47        181.67        10.25 o                         
  -4   3   9         75.62         78.16        10.62 o                         
  -3   3   9        138.56        137.23         9.01 o                         
  -2   3   9          9.25         10.74         5.47 o                         
  -1   3   9        147.93        149.79         7.48 o                         
   0   3   9         27.44         19.68         5.59 o                         
   1   3   9         88.46         82.51         6.67 o                         
   2   3   9        550.08        505.95        22.43 o                         
   3   3   9          4.36          4.28         7.48 o                         
   4   3   9         69.47         88.74         9.34 o                         
   5   3   9         21.45         30.87         9.53 o                         
   6   3   9        258.22        255.77        17.54 o                         
   7   3   9        101.78         80.06        35.94 o                         
   8   3   9         90.13         81.47        32.09 o                         
 -14   4   9         65.60         92.22        62.93 o                         
 -13   4   9         54.04         54.94        22.06 o                         
 -12   4   9         97.84         85.51        15.70 o                         
 -11   4   9          8.02         19.94        16.06 o                         
 -10   4   9        205.09        205.10        12.98 o                         
  -9   4   9         53.43         72.12        11.32 o                         
  -8   4   9         65.58         83.13         9.79 o                         
  -7   4   9        315.15        339.76        15.42 o                         
  -6   4   9         50.70         52.95         9.68 o                         
  -5   4   9         32.69         32.99        10.61 o                         
  -4   4   9          7.64         13.51         9.23 o                         
  -3   4   9        236.01        240.54        14.98 o                         
  -2   4   9         25.83         34.62         8.29 o                         
  -1   4   9        377.78        376.22        14.96 o                         
   0   4   9         10.79         17.23         8.75 o                         
   1   4   9         17.35         13.43         8.90 o                         
   2   4   9        113.88        109.11        12.98 o                         
   3   4   9        255.32        260.72        14.35 o                         
   4   4   9         39.55         40.38        15.02 o                         
   5   4   9        130.11         86.94        42.03 o                         
   6   4   9        216.60        415.91        83.18 o                         
 -12   5   9         65.70         49.70        41.10 o                         
 -11   5   9         37.63         28.11        33.51 o                         
 -10   5   9        157.32        171.13        21.64 o                         
  -9   5   9        117.77        121.21        16.88 o                         
  -8   5   9         96.95        101.09        16.87 o                         
  -7   5   9         59.27         58.86        13.70 o                         
  -6   5   9         16.46         17.71        12.48 o                         
  -5   5   9         65.66         65.84        11.40 o                         
  -4   5   9        271.67        273.90        12.32 o                         
  -3   5   9         52.01         62.85        15.75 o                         
  -2   5   9         21.37         17.65        18.20 o                         
  -1   5   9         64.79         89.28        16.81 o                         
   0   5   9        132.04        131.56        13.65 o                         
   1   5   9         51.83         56.06        15.37 o                         
   2   5   9         78.10         81.12        16.88 o                         
   3   5   9         33.17         52.28        34.20 o                         
   4   5   9         37.73        195.03        80.38 o                         
   5   5   9         31.82         11.78        35.93 o                         
  -8   6   9         53.42          4.40        33.65 o                         
  -7   6   9         50.71          8.12        27.69 o                         
  -6   6   9         18.03         54.56        38.40 o                         
  -5   6   9         31.24         52.04        22.09 o                         
  -4   6   9         44.20         41.59        21.90 o                         
  -3   6   9         61.45         70.99        24.43 o                         
  -2   6   9         20.03         65.56        52.87 o                         
  -1   6   9         44.27         52.37        19.24 o                         
   0   6   9         32.32         88.69        21.90 o                         
   1   6   9         67.15        158.29        78.47 o                         
   2   6   9         80.85         13.71        48.76 o                         
  -6  -6  10         80.66        195.96        45.02 o                         
  -5  -6  10         29.27         56.70        40.50 o                         
  -4  -6  10         58.33         86.30        40.97 o                         
  -3  -6  10         79.84         49.22        41.28 o                         
  -2  -6  10         20.70         29.44        40.97 o                         
  -1  -6  10         15.81         58.10        47.04 o                         
   0  -6  10         19.88         -4.98        46.89 o                         
 -12  -5  10          4.89         -1.09        46.26 o                         
 -11  -5  10         14.59         36.30        40.81 o                         
 -10  -5  10         86.07        208.11        74.90 o                         
  -9  -5  10         30.12         28.68        33.53 o                         
  -8  -5  10         44.42         25.34        16.76 o                         
  -7  -5  10         33.61         30.67        21.35 o                         
  -6  -5  10        275.81        277.64        32.15 o                         
  -5  -5  10          3.61          0.70        20.68 o                         
  -4  -5  10         41.99         52.22        20.97 o                         
  -3  -5  10         73.08         96.30        22.25 o                         
  -2  -5  10        390.20        453.18        27.20 o                         
  -1  -5  10        134.53        155.41        25.55 o                         
   0  -5  10        110.93        113.40        24.94 o                         
   1  -5  10         17.23        119.63        38.16 o                         
   2  -5  10         94.68         70.88        40.03 o                         
 -14  -4  10         27.35         87.86        63.79 o                         
 -13  -4  10         51.67         66.55        23.06 o                         
 -12  -4  10         58.54         64.64        19.71 o                         
 -11  -4  10        204.93        141.15        20.07 o                         
 -10  -4  10         99.66        131.50        16.16 o                         
  -9  -4  10          4.23         -5.00        13.63 o                         
  -8  -4  10        210.38        194.99        17.22 o                         
  -7  -4  10        274.72        292.58        17.21 o                         
  -6  -4  10         55.63         66.64        13.42 o                         
  -5  -4  10        212.49        237.78        15.63 o                         
  -4  -4  10         31.99         69.60        16.25 o                         
  -3  -4  10        261.36        329.07        24.22 o                         
  -2  -4  10         80.42        105.26        18.32 o                         
  -1  -4  10        123.70        150.96        19.97 o                         
   0  -4  10         47.84         65.69        29.13 o                         
   1  -4  10        184.25        232.09        23.12 o                         
   2  -4  10          1.19         -3.92        20.69 o                         
   3  -4  10         90.42        114.08        24.89 o                         
   4  -4  10          8.47         17.45        37.23 o                         
 -15  -3  10         29.04        -34.43        52.18 o                         
 -14  -3  10        174.82        289.09        40.02 o                         
 -13  -3  10        190.29        231.73        23.44 o                         
 -12  -3  10         23.96         29.51        13.19 o                         
 -11  -3  10         16.52         14.77        11.69 o                         
 -10  -3  10        564.98        516.98        25.11 o                         
  -9  -3  10        133.03        132.58        11.43 o                         
  -8  -3  10         57.76         52.79        15.58 o                         
  -7  -3  10         46.88         47.51        10.47 o                         
  -6  -3  10        142.14        146.97         9.39 o                         
  -5  -3  10          4.48          4.21         9.47 o                         
  -4  -3  10        624.46        528.59        23.83 o                         
  -3  -3  10        282.55        268.71        30.06 o                         
  -2  -3  10         67.49         70.34        13.95 o                         
  -1  -3  10         39.10         27.57        13.48 o                         
   0  -3  10        140.83        182.40        21.03 o                         
   1  -3  10         75.35         92.37        17.11 o                         
   2  -3  10         82.05        124.56        19.03 o                         
   3  -3  10         56.31         63.71        26.17 o                         
   4  -3  10         55.62         60.28        29.44 o                         
   5  -3  10          3.98        126.49        31.47 o                         
 -16  -2  10         66.72         70.25        56.08 o                         
 -15  -2  10        118.74         90.14        21.48 o                         
 -14  -2  10         14.15          2.57        17.61 o                         
 -13  -2  10        141.68        136.57        15.44 o                         
 -12  -2  10          5.08          4.71        11.27 o                         
 -11  -2  10        198.62        197.55        11.13 o                         
 -10  -2  10        100.97        110.35        10.74 o                         
  -9  -2  10        151.42        145.69        12.86 o                         
  -8  -2  10        219.24        243.31        12.90 o                         
  -7  -2  10        228.43        254.11        12.31 o                         
  -6  -2  10        123.58        110.87         7.42 o                         
  -5  -2  10        643.80        602.53        35.07 o                         
  -4  -2  10        639.60        668.29        21.49 o                         
  -3  -2  10        146.92        152.00        10.96 o                         
  -2  -2  10          4.53          7.94        16.67 o                         
  -1  -2  10        409.59        458.56        27.65 o                         
   0  -2  10         38.18         46.92        22.59 o                         
   1  -2  10        629.23        628.54        40.35 o                         
   2  -2  10        105.19        118.23        22.12 o                         
   3  -2  10        181.11        207.18        26.01 o                         
   4  -2  10         45.53         44.86        26.33 o                         
   5  -2  10        479.06        484.76        50.63 o                         
   6  -2  10          3.91         29.29        30.53 o                         
 -16  -1  10         88.52        188.30        39.98 o                         
 -15  -1  10         10.17          7.45        14.90 o                         
 -14  -1  10         16.91          9.84        12.59 o                         
 -13  -1  10         95.94         94.49        10.84 o                         
 -12  -1  10          7.17          1.86         8.67 o                         
 -11  -1  10         28.91         28.15         8.84 o                         
 -10  -1  10        583.59        612.26        18.28 o                         
  -9  -1  10         82.54         92.61         8.38 o                         
  -8  -1  10       1272.19       1206.07        24.58 o                         
  -7  -1  10        439.72        441.07        19.51 o                         
  -6  -1  10        393.04        394.74        15.70 o                         
  -5  -1  10        158.21        161.55         6.96 o                         
  -4  -1  10        803.99        754.23        22.23 o                         
  -3  -1  10         87.08        100.56         8.45 o                         
  -2  -1  10         39.80         55.54        13.71 o                         
  -1  -1  10        230.64        229.61        26.95 o                         
   0  -1  10        175.74        200.17        18.85 o                         
   1  -1  10         50.81         79.13        17.29 o                         
   2  -1  10        156.96        233.66        21.81 o                         
   3  -1  10         12.88         21.19        18.69 o                         
   4  -1  10        252.72        246.74        28.66 o                         
   5  -1  10         23.40         34.27        25.55 o                         
   6  -1  10         31.59         23.68        27.88 o                         
 -17   0  10         81.14         48.23        36.31 o                         
 -16   0  10         13.22         19.94        20.42 o                         
 -15   0  10        130.67        134.28        18.30 o                         
 -14   0  10         17.50         34.15        12.73 o                         
 -13   0  10        345.25        346.34        14.04 o                         
 -12   0  10         27.13         25.80         8.77 o                         
 -11   0  10         12.37          7.91         7.63 o                         
 -10   0  10         73.36         58.13         7.78 o                         
  -9   0  10        289.12        301.04        11.31 o                         
  -8   0  10          0.82          8.54         5.51 o                         
  -7   0  10          9.73         11.21         5.38 o                         
  -6   0  10        242.80        224.59         8.92 o                         
  -5   0  10          7.80          8.62         5.37 o                         
  -4   0  10        480.36        464.44        12.56 o                         
  -3   0  10        651.80        571.50        14.97 o                         
  -2   0  10        468.05        407.28        12.95 o                         
  -1   0  10       1773.30       1379.94       235.92 o                         
   0   0  10        904.83        816.56        40.50 o                         
   1   0  10        825.10        813.76        43.30 o                         
   2   0  10          1.67         -3.43        16.36 o                         
   3   0  10        336.70        390.21        29.13 o                         
   4   0  10          2.31         -3.58        20.56 o                         
   5   0  10        432.85        451.43        46.42 o                         
   6   0  10          1.37         17.60        27.73 o                         
   7   0  10          1.57         -5.30        30.22 o                         
 -17   1  10        116.09        119.32        72.59 o                         
 -16   1  10         86.99         57.77        24.37 o                         
 -15   1  10          9.74         19.05        16.04 o                         
 -14   1  10         19.05         37.61        13.08 o                         
 -13   1  10         94.49        113.17        11.91 o                         
 -12   1  10          7.14          8.56         9.34 o                         
 -11   1  10         27.07         37.48         8.18 o                         
 -10   1  10        602.01        588.97        17.94 o                         
  -9   1  10         81.52         98.88        10.74 o                         
  -8   1  10       1264.39       1199.23        27.47 o                         
  -7   1  10        440.43        440.10        15.45 o                         
  -6   1  10        385.12        378.16        22.62 o                         
  -5   1  10        155.54        152.70         8.02 o                         
  -4   1  10        796.65        744.45        18.34 o                         
  -3   1  10         85.29         81.77        11.68 o                         
  -2   1  10         36.14         25.90         8.46 o                         
  -1   1  10        230.16        244.28         9.76 o                         
   0   1  10        171.63        180.34        11.21 o                         
   1   1  10         52.11         60.57         6.01 o                         
   2   1  10        166.87        175.58        11.17 o                         
   3   1  10         11.29         11.34         5.97 o                         
   4   1  10        250.96        266.46        10.27 o                         
   5   1  10         23.33         41.27         8.02 o                         
   6   1  10         30.94         41.21         9.42 o                         
   7   1  10        100.55         82.41        14.05 o                         
   8   1  10        124.09         49.69        39.72 o                         
 -16   2  10         66.12         90.38        32.81 o                         
 -15   2  10        119.34        141.64        20.16 o                         
 -14   2  10         13.62         18.32        14.69 o                         
 -13   2  10        141.48        153.63        13.53 o                         
 -12   2  10          5.11          9.97        10.75 o                         
 -11   2  10        195.06        206.13        11.20 o                         
 -10   2  10         97.87         99.57         8.88 o                         
  -9   2  10        149.71        159.11         9.47 o                         
  -8   2  10        223.64        244.38        10.43 o                         
  -7   2  10        213.10        216.76        10.58 o                         
  -6   2  10        119.53        106.70         8.71 o                         
  -5   2  10        659.03        595.47        19.51 o                         
  -4   2  10        643.53        608.58        21.53 o                         
  -3   2  10        149.60        143.34        14.00 o                         
  -2   2  10          3.67          4.26         4.97 o                         
  -1   2  10        404.70        398.65        11.66 o                         
   0   2  10         37.69         47.22         5.54 o                         
   1   2  10        622.96        581.09        27.30 o                         
   2   2  10        107.43        111.32         7.89 o                         
   3   2  10        174.23        185.65         8.94 o                         
   4   2  10         45.54         41.80        10.10 o                         
   5   2  10        485.50        470.78        27.52 o                         
   6   2  10          4.35         20.97        13.02 o                         
   7   2  10          9.69          2.83        21.93 o                         
   8   2  10        156.95         97.20        40.81 o                         
 -15   3  10         27.72         -6.71        29.13 o                         
 -14   3  10        174.22        165.17        29.80 o                         
 -13   3  10        184.59        175.60        15.50 o                         
 -12   3  10         24.37         28.82        12.84 o                         
 -11   3  10         17.30         43.29        12.98 o                         
 -10   3  10        568.74        569.60        19.33 o                         
  -9   3  10        137.27        146.26         9.76 o                         
  -8   3  10         64.68         58.22         8.34 o                         
  -7   3  10         45.67         49.01         8.83 o                         
  -6   3  10        147.59        141.29        12.61 o                         
  -5   3  10          4.19         10.94         9.18 o                         
  -4   3  10        602.53        647.29        30.98 o                         
  -3   3  10        282.34        291.48        14.13 o                         
  -2   3  10         70.52         84.67         7.19 o                         
  -1   3  10         37.28         46.56         6.43 o                         
   0   3  10        141.00        141.61         8.12 o                         
   1   3  10         71.61         66.19         8.66 o                         
   2   3  10         86.99        111.39         8.93 o                         
   3   3  10         57.62         69.48         9.13 o                         
   4   3  10         55.60         50.01        10.13 o                         
   5   3  10          4.19         -3.57        13.21 o                         
   6   3  10         49.27         87.54        21.02 o                         
   7   3  10         46.07         38.63        34.27 o                         
 -14   4  10         26.11         37.28        52.57 o                         
 -13   4  10         51.27         38.04        25.61 o                         
 -12   4  10         56.88         36.94        18.08 o                         
 -11   4  10        200.80        172.68        14.80 o                         
 -10   4  10         98.36         90.80        12.94 o                         
  -9   4  10          5.44          5.12        11.08 o                         
  -8   4  10        211.87        242.90        17.28 o                         
  -7   4  10        275.57        281.33        13.10 o                         
  -6   4  10         57.59         59.71         9.97 o                         
  -5   4  10        208.06        200.90        13.49 o                         
  -4   4  10         33.78         35.95        11.66 o                         
  -3   4  10        258.73        264.14        12.25 o                         
  -2   4  10         80.53         91.84         9.98 o                         
  -1   4  10        131.86        154.63        10.78 o                         
   0   4  10         48.78         53.98        10.42 o                         
   1   4  10        186.25        179.16        12.24 o                         
   2   4  10          1.16         -5.06        11.58 o                         
   3   4  10         92.18        112.38        15.12 o                         
   4   4  10          7.96         28.89        24.14 o                         
   5   4  10        172.67        250.90        42.68 o                         
 -12   5  10          4.12        -30.69        42.84 o                         
 -11   5  10         14.52         21.14        30.79 o                         
 -10   5  10         85.75        198.14        27.70 o                         
  -9   5  10         30.70         51.18        18.56 o                         
  -8   5  10         46.25         14.83        25.20 o                         
  -7   5  10         32.23         15.27        18.07 o                         
  -6   5  10        268.57        244.91        14.52 o                         
  -5   5  10          3.61         21.03        11.84 o                         
  -4   5  10         46.80         31.75        18.67 o                         
  -3   5  10         73.79         64.54        19.22 o                         
  -2   5  10        393.91        403.17        21.24 o                         
  -1   5  10        138.64        155.27        14.85 o                         
   0   5  10        109.12        119.35        18.41 o                         
   1   5  10         18.42          7.12        19.22 o                         
   2   5  10         89.51         69.99        27.73 o                         
   3   5  10         86.45        104.97        34.00 o                         
   4   5  10          6.94        155.46        92.68 o                         
  -8   6  10         56.57         92.61        41.55 o                         
  -7   6  10        194.23        169.99        33.36 o                         
  -6   6  10         82.51         74.91        43.17 o                         
  -5   6  10         30.15         -8.04        56.78 o                         
  -4   6  10         59.36        127.28        48.29 o                         
  -3   6  10         79.10         95.83        27.78 o                         
  -2   6  10         20.61        -12.24        46.38 o                         
  -1   6  10         16.46         25.24        60.75 o                         
  -6  -6  11         43.58         63.40        60.28 o                         
  -5  -6  11        216.92        324.94        50.31 o                         
  -4  -6  11         78.44        120.88        48.91 o                         
  -3  -6  11          4.18        -47.20        47.20 o                         
 -11  -5  11         44.12         42.99        41.90 o                         
 -10  -5  11         58.28        127.58        57.79 o                         
  -9  -5  11        239.84        250.33        53.27 o                         
  -8  -5  11        159.18        211.42        33.72 o                         
  -7  -5  11         51.06         61.69        45.49 o                         
  -6  -5  11         22.20         34.44        39.41 o                         
  -5  -5  11          3.88         13.85        23.68 o                         
  -4  -5  11        256.18        267.51        26.98 o                         
  -3  -5  11         12.82         21.78        24.50 o                         
  -2  -5  11         37.56         34.20        26.05 o                         
  -1  -5  11         28.44         48.29        38.48 o                         
   0  -5  11         18.51         18.38        40.03 o                         
   1  -5  11         37.19        145.18        60.75 o                         
 -13  -4  11        119.76        143.35        35.84 o                         
 -12  -4  11        108.01        111.68        29.61 o                         
 -11  -4  11        213.89        217.80        44.56 o                         
 -10  -4  11         18.21         11.61        17.08 o                         
  -9  -4  11        363.86        331.02        24.75 o                         
  -8  -4  11        167.47        175.17        18.34 o                         
  -7  -4  11         83.72        108.49        12.65 o                         
  -6  -4  11        102.41        120.25        20.93 o                         
  -5  -4  11        123.65        158.11        28.19 o                         
  -4  -4  11         56.79         37.72        17.75 o                         
  -3  -4  11         98.53        139.36        19.22 o                         
  -2  -4  11         93.59         94.35        20.27 o                         
  -1  -4  11        394.17        405.67        25.83 o                         
   0  -4  11        156.59        171.46        23.96 o                         
   1  -4  11         41.24         74.07        24.78 o                         
   2  -4  11         74.93         94.51        25.92 o                         
 -15  -3  11         16.22         -6.85        56.23 o                         
 -14  -3  11         72.41         84.55        21.02 o                         
 -13  -3  11         67.42        116.54        29.54 o                         
 -12  -3  11          1.51        -13.54        16.12 o                         
 -11  -3  11        128.39        120.58        14.66 o                         
 -10  -3  11        113.50        103.11        14.11 o                         
  -9  -3  11        157.22        173.33        22.48 o                         
  -8  -3  11        328.99        333.16        16.02 o                         
  -7  -3  11          9.92         12.46        11.89 o                         
  -6  -3  11         45.25         65.75        11.32 o                         
  -5  -3  11          6.31         -7.87        12.23 o                         
  -4  -3  11        134.86        166.67        15.09 o                         
  -3  -3  11          5.43         11.69        14.31 o                         
  -2  -3  11        813.39        836.19        50.16 o                         
  -1  -3  11         26.64         35.37        16.01 o                         
   0  -3  11          3.73         -2.93        22.66 o                         
   1  -3  11         27.15         41.85        19.96 o                         
   2  -3  11        471.78        494.58        52.65 o                         
   3  -3  11         30.53         43.94        22.81 o                         
   4  -3  11         13.15         42.53        38.01 o                         
 -16  -2  11        127.63         70.10        59.66 o                         
 -15  -2  11          2.69         39.29        26.32 o                         
 -14  -2  11         48.12         65.62        18.30 o                         
 -13  -2  11        225.59        269.08        15.50 o                         
 -12  -2  11         63.11         80.42        11.93 o                         
 -11  -2  11        124.48        126.69        12.04 o                         
 -10  -2  11         63.23         71.52        12.28 o                         
  -9  -2  11        175.36        172.59        10.69 o                         
  -8  -2  11         25.92         15.54        10.65 o                         
  -7  -2  11        891.93        855.03        22.48 o                         
  -6  -2  11         32.55         33.94         7.31 o                         
  -5  -2  11        205.09        224.85        11.20 o                         
  -4  -2  11         55.57         65.06        13.27 o                         
  -3  -2  11          9.62         13.73        11.99 o                         
  -2  -2  11        203.88        216.63        24.14 o                         
  -1  -2  11        113.34        118.89        15.36 o                         
   0  -2  11         77.31         95.05        18.15 o                         
   1  -2  11         74.72         66.98        22.12 o                         
   2  -2  11          1.40         21.34        23.83 o                         
   3  -2  11        122.10        124.93        27.10 o                         
   4  -2  11         49.91         57.48        31.62 o                         
   5  -2  11        137.95        182.88        37.07 o                         
 -16  -1  11        121.14         95.80        28.14 o                         
 -15  -1  11         47.19         46.15        16.88 o                         
 -14  -1  11        126.71        107.80        13.12 o                         
 -13  -1  11          4.52         17.19        14.13 o                         
 -12  -1  11         14.93          7.19        12.27 o                         
 -11  -1  11         60.11         72.02        10.45 o                         
 -10  -1  11        151.98        162.58        10.06 o                         
  -9  -1  11        183.44        183.72        11.47 o                         
  -8  -1  11        173.41        186.38         9.79 o                         
  -7  -1  11         45.18         47.97         8.47 o                         
  -6  -1  11        343.46        302.13        13.56 o                         
  -5  -1  11        338.94        313.58        11.62 o                         
  -4  -1  11        891.48        769.88        23.83 o                         
  -3  -1  11        363.97        377.41        22.94 o                         
  -2  -1  11       1171.47       1135.43        50.16 o                         
  -1  -1  11         55.49         43.62        17.29 o                         
   0  -1  11         14.50         33.18        18.07 o                         
   1  -1  11         87.49        104.68        20.87 o                         
   2  -1  11        464.44        500.81        44.40 o                         
   3  -1  11         34.32         54.05        24.92 o                         
   4  -1  11        161.54        187.39        28.97 o                         
   5  -1  11        152.34        146.27        33.02 o                         
 -16   0  11        320.66        359.73        54.61 o                         
 -15   0  11          1.35         18.34        19.17 o                         
 -14   0  11         24.99         24.33        13.26 o                         
 -13   0  11        268.56        245.14        12.73 o                         
 -12   0  11         58.20         62.00         9.76 o                         
 -11   0  11        254.99        246.57        11.52 o                         
 -10   0  11         58.65         52.30         8.28 o                         
  -9   0  11        247.01        248.75        15.76 o                         
  -8   0  11         31.91         37.31         6.36 o                         
  -7   0  11        695.44        651.20        15.98 o                         
  -6   0  11        212.81        208.70        12.39 o                         
  -5   0  11         67.64         65.97         6.70 o                         
  -4   0  11        206.86        210.69         8.54 o                         
  -3   0  11         17.06         14.95         5.76 o                         
  -2   0  11        362.37        317.08        19.59 o                         
  -1   0  11         38.09         35.36        16.20 o                         
   0   0  11        289.59        293.16        24.46 o                         
   1   0  11        240.71        248.30        24.46 o                         
   2   0  11        269.57        319.65        28.19 o                         
   3   0  11         36.10         55.77        23.05 o                         
   4   0  11          0.51         -7.79        26.33 o                         
   5   0  11        179.68        213.88        35.52 o                         
   6   0  11         95.26        161.85        37.23 o                         
 -16   1  11        124.10         82.61        53.89 o                         
 -15   1  11         48.40         74.83        24.03 o                         
 -14   1  11        129.40        147.83        14.88 o                         
 -13   1  11          4.39          0.82        11.39 o                         
 -12   1  11         15.22         24.71        10.06 o                         
 -11   1  11         62.17         76.72         9.19 o                         
 -10   1  11        147.00        151.67        10.10 o                         
  -9   1  11        180.72        179.63        10.96 o                         
  -8   1  11        178.70        190.69        10.66 o                         
  -7   1  11         40.01         39.34         8.36 o                         
  -6   1  11        340.32        302.85        14.17 o                         
  -5   1  11        336.69        316.45        13.58 o                         
  -4   1  11        882.70        789.46        20.16 o                         
  -3   1  11        359.98        460.62        37.07 o                         
  -2   1  11       1187.74       1086.30        24.86 o                         
  -1   1  11         57.08         57.95         6.76 o                         
   0   1  11         15.34         18.41         5.95 o                         
   1   1  11         88.94        102.26         7.30 o                         
   2   1  11        463.23        458.30        31.74 o                         
   3   1  11         34.25         47.57        10.11 o                         
   4   1  11        162.15        172.22        12.78 o                         
   5   1  11        151.88        193.10        30.38 o                         
   6   1  11         15.94         30.70        17.29 o                         
   7   1  11          1.91         23.99        36.61 o                         
 -16   2  11        130.87        131.12        34.85 o                         
 -15   2  11          2.99         40.37        22.99 o                         
 -14   2  11         46.13         80.43        15.97 o                         
 -13   2  11        224.16        251.93        15.22 o                         
 -12   2  11         62.76         70.53        11.95 o                         
 -11   2  11        123.42        112.16        10.51 o                         
 -10   2  11         61.71         61.64         9.39 o                         
  -9   2  11        177.76        195.95         9.53 o                         
  -8   2  11         25.83         31.70         9.99 o                         
  -7   2  11        897.35        833.00        23.03 o                         
  -6   2  11         34.50         47.68         9.17 o                         
  -5   2  11        191.57        195.14        10.10 o                         
  -4   2  11         51.87         31.35        13.60 o                         
  -3   2  11          9.50          2.54         7.55 o                         
  -2   2  11        203.28        206.96         8.76 o                         
  -1   2  11        107.75        122.31         6.87 o                         
   0   2  11         79.61         95.68         8.07 o                         
   1   2  11         70.42         75.32         7.41 o                         
   2   2  11          1.37          3.98         7.29 o                         
   3   2  11        120.23        116.85         9.65 o                         
   4   2  11         49.10         60.43         9.68 o                         
   5   2  11        140.15        167.47        16.56 o                         
   6   2  11         22.87         42.87        41.12 o                         
   7   2  11        284.12        199.54        41.28 o                         
 -15   3  11         15.91         -6.02        31.20 o                         
 -14   3  11         73.72         91.83        27.98 o                         
 -13   3  11         65.37         91.18        18.85 o                         
 -12   3  11          1.23         15.96        13.40 o                         
 -11   3  11        128.62        178.32        20.20 o                         
 -10   3  11        109.96        138.39        13.52 o                         
  -9   3  11        159.65        161.46        10.83 o                         
  -8   3  11        328.02        332.55        13.50 o                         
  -7   3  11          8.71         13.67        11.31 o                         
  -6   3  11         46.92         37.03        10.81 o                         
  -5   3  11          6.22          1.34        12.33 o                         
  -4   3  11        142.24        141.64        12.36 o                         
  -3   3  11          6.02         -6.84         9.79 o                         
  -2   3  11        819.03        825.02        19.06 o                         
  -1   3  11         27.14         23.25         7.23 o                         
   0   3  11          3.74         10.91         7.56 o                         
   1   3  11         27.10         34.96         8.53 o                         
   2   3  11        469.07        470.71        25.40 o                         
   3   3  11         31.59         49.56        10.64 o                         
   4   3  11         12.20          5.22        16.36 o                         
   5   3  11         95.97        103.79        20.65 o                         
   6   3  11          2.62         24.46        35.67 o                         
 -13   4  11        123.66        118.12        27.60 o                         
 -12   4  11        108.19        125.34        19.45 o                         
 -11   4  11        211.38        270.15        27.20 o                         
 -10   4  11         17.26          9.83        14.41 o                         
  -9   4  11        362.97        378.59        15.28 o                         
  -8   4  11        168.29        166.36        16.36 o                         
  -7   4  11         79.09         81.57        11.84 o                         
  -6   4  11        100.86        107.86        11.24 o                         
  -5   4  11        123.85        123.98        13.74 o                         
  -4   4  11         59.91         65.26        13.41 o                         
  -3   4  11         98.14        104.76        14.14 o                         
  -2   4  11         95.44         94.97        10.68 o                         
  -1   4  11        386.43        374.31        15.79 o                         
   0   4  11        158.23        150.32        13.02 o                         
   1   4  11         41.40         34.80        13.03 o                         
   2   4  11         74.70         69.73        19.27 o                         
   3   4  11         77.26         88.95        25.95 o                         
   4   4  11         30.68         86.95        30.52 o                         
   5   4  11         94.39        144.71        40.19 o                         
 -11   5  11         42.75         84.13        34.51 o                         
 -10   5  11         54.99        173.74       103.28 o                         
  -9   5  11        242.10        204.19        25.37 o                         
  -8   5  11        161.51        163.83        34.69 o                         
  -7   5  11         51.40         35.14        17.34 o                         
  -6   5  11         21.53         -9.16        16.30 o                         
  -5   5  11          4.32         -6.64        20.53 o                         
  -4   5  11        255.86        262.42        23.45 o                         
  -3   5  11         12.83          0.44        21.09 o                         
  -2   5  11         42.49         31.19        14.08 o                         
  -1   5  11         28.10         23.63        16.43 o                         
   0   5  11         19.91         -6.62        25.06 o                         
   1   5  11         37.79         63.07        30.83 o                         
   2   5  11        104.99         42.72        59.27 o                         
  -6   6  11         42.78         47.44        44.82 o                         
  -5   6  11        213.30        223.07        63.24 o                         
  -4   6  11         77.62          2.80        62.93 o                         
 -10  -5  12         98.58        108.26        62.93 o                         
  -9  -5  12         45.82         72.75        58.41 o                         
  -8  -5  12         90.88        148.92        62.78 o                         
  -6  -5  12        102.16         33.65        44.55 o                         
  -5  -5  12         21.76         32.27        30.30 o                         
  -4  -5  12         75.95        127.73        44.40 o                         
  -3  -5  12         60.13         48.29        42.84 o                         
  -2  -5  12        192.53        213.25        44.86 o                         
  -1  -5  12         11.00        -12.46        49.07 o                         
 -13  -4  12         59.36         85.21        65.11 o                         
 -12  -4  12         76.72         87.77        24.60 o                         
 -11  -4  12        101.19         75.85        23.30 o                         
 -10  -4  12         55.24         33.45        29.08 o                         
  -9  -4  12         51.22         11.11        15.42 o                         
  -8  -4  12          4.89         15.77        14.43 o                         
  -7  -4  12        144.78        141.19        18.07 o                         
  -6  -4  12         26.38         63.76        20.39 o                         
  -5  -4  12        228.61        274.91        23.37 o                         
  -4  -4  12         49.33         39.08        20.75 o                         
  -3  -4  12         77.34         92.02        20.57 o                         
  -2  -4  12        174.00        149.12        24.12 o                         
  -1  -4  12        194.83        219.32        26.42 o                         
   0  -4  12         31.06          9.07        25.32 o                         
   1  -4  12        199.28        188.33        41.75 o                         
 -15  -3  12         30.69        138.79        64.18 o                         
 -14  -3  12        126.83        140.73        28.91 o                         
 -13  -3  12         25.91         47.41        18.12 o                         
 -12  -3  12        180.91        166.04        16.74 o                         
 -11  -3  12        199.96        155.46        27.15 o                         
 -10  -3  12        124.79        123.51        14.11 o                         
  -9  -3  12         50.46         36.62        11.85 o                         
  -8  -3  12        252.45        253.89        15.54 o                         
  -7  -3  12        211.69        241.30        15.92 o                         
  -6  -3  12         67.17         70.77        12.44 o                         
  -5  -3  12          5.27          9.25        14.40 o                         
  -4  -3  12         75.74         64.49        21.81 o                         
  -3  -3  12        286.72        305.67        29.60 o                         
  -2  -3  12         67.09         67.47        17.32 o                         
  -1  -3  12         32.97         24.94        18.41 o                         
   0  -3  12        331.00        361.90        24.91 o                         
   1  -3  12         71.70        109.83        33.18 o                         
   2  -3  12         21.38         25.44        24.46 o                         
   3  -3  12         43.96         33.80        39.88 o                         
 -15  -2  12         79.47         67.32        38.32 o                         
 -14  -2  12          4.17         29.01        20.27 o                         
 -13  -2  12         76.41         76.92        14.57 o                         
 -12  -2  12         70.62         70.74        16.31 o                         
 -11  -2  12        301.21        342.51        19.56 o                         
 -10  -2  12        128.59        129.00        11.85 o                         
  -9  -2  12        200.89        224.74        18.44 o                         
  -8  -2  12         58.14         55.91         9.88 o                         
  -7  -2  12        107.68        125.81         9.72 o                         
  -6  -2  12         36.94         55.03        10.11 o                         
  -5  -2  12        569.82        536.81        23.49 o                         
  -4  -2  12          4.85         12.93        11.36 o                         
  -3  -2  12         47.57         43.77        17.60 o                         
  -2  -2  12        304.70        308.95        42.06 o                         
  -1  -2  12        249.71        252.26        25.47 o                         
   0  -2  12          8.50          3.99        16.86 o                         
   1  -2  12        225.68        261.08        32.24 o                         
   2  -2  12        192.26        231.95        34.74 o                         
   3  -2  12          8.68         -4.52        31.47 o                         
 -16  -1  12        171.42        246.93        47.12 o                         
 -15  -1  12         81.36        112.00        24.67 o                         
 -14  -1  12        237.31        220.35        19.40 o                         
 -13  -1  12         22.25         24.67        20.26 o                         
 -12  -1  12         28.99         32.81        13.21 o                         
 -11  -1  12         13.30         16.44        10.41 o                         
 -10  -1  12        387.89        404.58        16.68 o                         
  -9  -1  12          1.44          0.57         8.84 o                         
  -8  -1  12        104.55        125.89        10.55 o                         
  -7  -1  12         42.02         46.09         8.89 o                         
  -6  -1  12         19.10         16.69         7.17 o                         
  -5  -1  12         52.45         52.63         7.05 o                         
  -4  -1  12          1.68         30.37        17.00 o                         
  -3  -1  12        375.91        358.91        20.91 o                         
  -2  -1  12        450.57        433.71        24.92 o                         
  -1  -1  12         44.07         27.88        18.85 o                         
   0  -1  12        396.02        392.70        43.62 o                         
   1  -1  12         96.51         73.06        25.08 o                         
   2  -1  12         16.47         50.78        27.10 o                         
   3  -1  12         37.20        106.55        27.73 o                         
   4  -1  12        591.31        548.32        61.37 o                         
 -16   0  12         57.40         28.68        29.53 o                         
 -15   0  12         72.39         95.72        18.40 o                         
 -14   0  12        253.03        245.88        15.65 o                         
 -13   0  12         80.02         75.35        11.94 o                         
 -12   0  12        114.23        126.43        11.75 o                         
 -11   0  12        438.86        433.55        26.06 o                         
 -10   0  12         38.81         20.25        11.81 o                         
  -9   0  12        426.52        403.52        18.00 o                         
  -8   0  12         11.68         13.49         9.41 o                         
  -7   0  12        134.86        145.42         9.59 o                         
  -6   0  12         38.00         44.99         7.96 o                         
  -5   0  12        674.11        615.97        15.49 o                         
  -4   0  12         39.68         21.15         6.61 o                         
  -3   0  12          4.37         -1.12         8.23 o                         
  -2   0  12        255.59        267.96        18.23 o                         
  -1   0  12        333.20        317.31        34.11 o                         
   0   0  12          6.41        -11.06        20.72 o                         
   1   0  12        109.52        158.27        25.70 o                         
   2   0  12         23.11         31.93        25.39 o                         
   3   0  12         54.18         60.13        27.73 o                         
   4   0  12          7.01         15.89        32.87 o                         
   5   0  12         10.94        -33.80        33.80 o                         
 -16   1  12        171.97        150.01        50.63 o                         
 -15   1  12         82.60         96.71        20.11 o                         
 -14   1  12        238.59        219.94        16.22 o                         
 -13   1  12         21.29          7.13        12.55 o                         
 -12   1  12         28.40         12.57        11.31 o                         
 -11   1  12         12.67         24.39         9.61 o                         
 -10   1  12        387.21        390.85        18.53 o                         
  -9   1  12          1.23          3.79        10.51 o                         
  -8   1  12        103.90        119.96        10.64 o                         
  -7   1  12         42.16         47.13         9.46 o                         
  -6   1  12         17.39         15.98         8.87 o                         
  -5   1  12         50.59         54.13         8.62 o                         
  -4   1  12          1.80         10.37         5.01 o                         
  -3   1  12        379.42        354.09        15.30 o                         
  -2   1  12        442.64        419.02        16.06 o                         
  -1   1  12         45.31         37.06         7.02 o                         
   0   1  12        404.55        364.84        26.22 o                         
   1   1  12         97.04         93.53         9.32 o                         
   2   1  12         18.53         38.42        10.63 o                         
   3   1  12         38.87         28.86        11.51 o                         
   4   1  12        587.73        585.12        29.22 o                         
   5   1  12         32.74         27.11        17.48 o                         
 -15   2  12         78.48         41.06        36.80 o                         
 -14   2  12          3.14          3.94        25.97 o                         
 -13   2  12         76.32         59.80        14.65 o                         
 -12   2  12         69.40         82.62        12.82 o                         
 -11   2  12        308.92        325.64        16.08 o                         
 -10   2  12        130.83        135.88        10.60 o                         
  -9   2  12        203.03        229.24        13.71 o                         
  -8   2  12         58.58         74.61        26.73 o                         
  -7   2  12        106.08        130.18        11.28 o                         
  -6   2  12         36.18         47.76         9.67 o                         
  -5   2  12        562.86        543.74        23.70 o                         
  -4   2  12          4.91          8.71        14.75 o                         
  -3   2  12         45.26         37.11         9.02 o                         
  -2   2  12        308.31        318.49        11.46 o                         
  -1   2  12        252.93        242.47        11.65 o                         
   0   2  12          8.84          2.52         7.18 o                         
   1   2  12        224.43        238.95        16.92 o                         
   2   2  12        195.70        226.39        11.42 o                         
   3   2  12          8.18         13.26         9.74 o                         
   4   2  12        108.74         89.52        26.14 o                         
   5   2  12         74.85         98.64        23.91 o                         
   6   2  12         49.90        103.12        41.75 o                         
 -15   3  12         30.74         79.76        82.09 o                         
 -14   3  12        135.17        149.20        29.43 o                         
 -13   3  12         27.20         30.95        19.93 o                         
 -12   3  12        180.38        186.05        18.18 o                         
 -11   3  12        198.37        198.42        14.42 o                         
 -10   3  12        125.77        127.27        12.60 o                         
  -9   3  12         51.18         36.33        12.63 o                         
  -8   3  12        250.69        241.35        14.82 o                         
  -7   3  12        209.44        220.04        13.76 o                         
  -6   3  12         65.61         70.17        14.83 o                         
  -5   3  12          5.53        -19.90        19.90 o                         
  -4   3  12         75.52         61.70        11.83 o                         
  -3   3  12        283.08        286.74        15.83 o                         
  -2   3  12         63.37         69.07         8.23 o                         
  -1   3  12         33.63         35.95         8.26 o                         
   0   3  12        334.95        309.67        12.56 o                         
   1   3  12         72.16         59.76        10.79 o                         
   2   3  12         22.09         40.13        13.70 o                         
   3   3  12         44.66         28.09        18.68 o                         
   4   3  12        350.81        314.80        32.40 o                         
   5   3  12         38.03        -11.49        24.65 o                         
 -13   4  12         58.12          0.78        49.38 o                         
 -12   4  12         72.73         62.39        24.21 o                         
 -11   4  12        107.30        119.54        24.94 o                         
 -10   4  12         56.17         48.24        18.67 o                         
  -9   4  12         51.98         81.07        22.10 o                         
  -8   4  12          4.58         28.13        13.44 o                         
  -7   4  12        143.86        140.69        14.97 o                         
  -6   4  12         25.98         20.95        13.42 o                         
  -5   4  12        225.09        239.21        18.68 o                         
  -4   4  12         50.20         44.00        15.72 o                         
  -3   4  12         77.10        110.51        23.77 o                         
  -2   4  12        173.40        181.61        12.69 o                         
  -1   4  12        198.31        198.60        17.53 o                         
   0   4  12         30.25         37.41        17.97 o                         
   1   4  12        192.07        204.96        27.45 o                         
   2   4  12         49.11         24.32        32.17 o                         
   3   4  12         13.56        -14.95        31.93 o                         
 -10   5  12         99.27         91.54        34.73 o                         
  -9   5  12         44.40         25.46        31.73 o                         
  -8   5  12         85.35         70.80        39.14 o                         
  -7   5  12        152.28        163.50        29.40 o                         
  -6   5  12        103.54        128.77        36.18 o                         
  -5   5  12         21.45          3.71        23.16 o                         
  -4   5  12         72.54         83.80        26.29 o                         
  -3   5  12         62.20         79.39        38.25 o                         
  -2   5  12        194.07        129.76        64.96 o                         
  -1   5  12         11.00        195.34        71.34 o                         
   0   5  12         51.85         53.43        74.93 o                         
   1   5  12         28.07        116.67        87.39 o                         
  -7  -5  13          1.31         73.06        48.45 o                         
  -6  -5  13         32.23         31.93        48.29 o                         
  -5  -5  13        163.99        151.88        50.31 o                         
  -4  -5  13         75.14         73.68        66.98 o                         
 -12  -4  13         26.34         21.05        48.76 o                         
 -11  -4  13        150.35         66.64        34.66 o                         
 -10  -4  13        139.97        169.55        25.74 o                         
  -9  -4  13         17.76         44.34        23.62 o                         
  -8  -4  13          7.22         19.66        29.26 o                         
  -7  -4  13         27.83         15.95        23.17 o                         
  -6  -4  13          6.68        -24.14        30.84 o                         
  -5  -4  13        124.44        132.33        24.83 o                         
  -4  -4  13         18.59         38.83        22.81 o                         
  -3  -4  13        238.46        315.81        28.77 o                         
  -2  -4  13         26.46         37.42        25.37 o                         
  -1  -4  13         74.56         62.17        30.22 o                         
 -14  -3  13        152.68        127.59        75.00 o                         
 -13  -3  13         54.89        119.68        30.52 o                         
 -12  -3  13        177.91        152.14        21.97 o                         
 -11  -3  13         25.64          7.95        18.55 o                         
 -10  -3  13        161.45        137.87        18.42 o                         
  -9  -3  13         95.77        102.41        15.55 o                         
  -8  -3  13        458.94        460.67        20.03 o                         
  -7  -3  13          4.00          7.57        14.24 o                         
  -6  -3  13         90.69        118.88        17.74 o                         
  -5  -3  13         92.46        111.68        18.38 o                         
  -4  -3  13        252.00        282.03        21.41 o                         
  -3  -3  13         95.69         92.68        19.32 o                         
  -2  -3  13        199.61        196.01        30.38 o                         
  -1  -3  13        326.71        286.27        75.94 o                         
   0  -3  13         94.68         95.19        24.38 o                         
   1  -3  13          9.71        -36.30        37.39 o                         
 -15  -2  13         67.32         34.22        40.48 o                         
 -14  -2  13         34.99         -2.53        32.65 o                         
 -13  -2  13         93.17        103.87        20.08 o                         
 -12  -2  13         19.38         11.87        15.15 o                         
 -11  -2  13        239.06        235.95        15.30 o                         
 -10  -2  13        174.79        169.11        12.92 o                         
  -9  -2  13         84.88         85.43        14.90 o                         
  -8  -2  13         41.77         34.67        10.30 o                         
  -7  -2  13        116.70        116.30        12.78 o                         
  -6  -2  13         26.32         40.92        16.82 o                         
  -5  -2  13        272.50        303.49        35.33 o                         
  -4  -2  13         25.30         20.76        14.04 o                         
  -3  -2  13        571.27        582.43        31.03 o                         
  -2  -2  13         16.80          8.40        16.04 o                         
  -1  -2  13          9.38        -12.04        20.80 o                         
   0  -2  13          9.05         22.06        26.01 o                         
   1  -2  13        209.73        252.78        63.01 o                         
   2  -2  13          6.49          8.88        34.27 o                         
 -16  -1  13         26.14         68.38        60.60 o                         
 -15  -1  13         95.32         27.55        42.12 o                         
 -14  -1  13        299.70        307.72        46.68 o                         
 -13  -1  13        119.05        141.66        17.18 o                         
 -12  -1  13        170.92        169.78        18.16 o                         
 -11  -1  13         60.40         83.37        11.83 o                         
 -10  -1  13        157.24        148.98        11.58 o                         
  -9  -1  13        138.08        129.85        10.35 o                         
  -8  -1  13        830.30        797.95        30.87 o                         
  -7  -1  13         24.87         22.34         8.50 o                         
  -6  -1  13         44.09         51.12         8.14 o                         
  -5  -1  13         35.36         45.45         9.24 o                         
  -4  -1  13         62.70         62.07        11.19 o                         
  -3  -1  13         70.02         49.69        18.07 o                         
  -2  -1  13        213.27        212.73        25.55 o                         
  -1  -1  13        376.57        383.88        24.66 o                         
   0  -1  13         58.69         25.70        28.35 o                         
   1  -1  13         76.77         46.73        29.44 o                         
   2  -1  13         83.22         91.59        32.09 o                         
   3  -1  13         81.39        101.25        32.24 o                         
 -16   0  13          5.96        -16.36        67.92 o                         
 -15   0  13         18.27        121.57        44.74 o                         
 -14   0  13         88.85         74.22        15.94 o                         
 -13   0  13         16.62         26.15        19.24 o                         
 -12   0  13         58.11         51.19        14.11 o                         
 -11   0  13        101.77         94.58        14.92 o                         
 -10   0  13         35.89         18.69        13.17 o                         
  -9   0  13        249.20        262.58        17.70 o                         
  -8   0  13          1.01          0.95        10.49 o                         
  -7   0  13          0.02         -6.92         8.58 o                         
  -6   0  13         70.19         63.96        11.22 o                         
  -5   0  13        447.76        451.70        14.81 o                         
  -4   0  13         90.63         92.83        11.29 o                         
  -3   0  13        235.54        238.42        14.37 o                         
  -2   0  13         99.99        107.79        23.21 o                         
  -1   0  13        167.30        172.60        25.86 o                         
   0   0  13         72.37        102.03        28.66 o                         
   1   0  13        437.85        475.57        39.10 o                         
   2   0  13          1.48        -31.00        31.00 o                         
   3   0  13        236.91        229.45        38.79 o                         
 -15   1  13         97.56         86.73        31.92 o                         
 -14   1  13        294.78        279.80        19.86 o                         
 -13   1  13        121.90        113.62        14.42 o                         
 -12   1  13        180.38        183.00        15.78 o                         
 -11   1  13         59.07         57.44        17.12 o                         
 -10   1  13        159.04        167.25        14.73 o                         
  -9   1  13        137.83        141.74        12.61 o                         
  -8   1  13        837.75        790.06        24.52 o                         
  -7   1  13         24.95          7.63        10.41 o                         
  -6   1  13         41.33         45.96        10.04 o                         
  -5   1  13         31.66         23.93        10.91 o                         
  -4   1  13         65.69         67.91         6.50 o                         
  -3   1  13         71.94         69.15         6.57 o                         
  -2   1  13        207.18        207.18        10.59 o                         
  -1   1  13        383.16        360.22        14.09 o                         
   0   1  13         53.31         54.59        10.27 o                         
   1   1  13         74.61         90.17        10.97 o                         
   2   1  13         86.03         68.99        14.97 o                         
   3   1  13         80.84         84.73        30.44 o                         
   4   1  13         70.77         91.93        23.71 o                         
   5   1  13         21.14         80.38        35.52 o                         
 -15   2  13         71.58         88.35        30.37 o                         
 -14   2  13         35.61         59.84        23.48 o                         
 -13   2  13         97.25        107.95        19.11 o                         
 -12   2  13         20.12         19.40        13.33 o                         
 -11   2  13        232.93        245.11        18.44 o                         
 -10   2  13        172.12        182.91        16.52 o                         
  -9   2  13         81.50         86.57        13.79 o                         
  -8   2  13         40.92         38.03        12.35 o                         
  -7   2  13        116.76        124.04        11.73 o                         
  -6   2  13         25.86         35.27        12.98 o                         
  -5   2  13        274.14        273.70        21.02 o                         
  -4   2  13         25.30         15.62         9.99 o                         
  -3   2  13        584.39        575.15        21.78 o                         
  -2   2  13         17.04         23.69         7.95 o                         
  -1   2  13          9.78          2.61        11.87 o                         
   0   2  13         10.07          7.43         9.00 o                         
   1   2  13        210.53        217.82        11.63 o                         
   2   2  13          6.63         -7.98        12.40 o                         
   3   2  13        191.24        205.05        19.72 o                         
   4   2  13        185.32        165.02        28.19 o                         
 -14   3  13        149.79        157.74        37.40 o                         
 -13   3  13         55.99         95.22        40.88 o                         
 -12   3  13        183.09        163.09        19.53 o                         
 -11   3  13         25.91         37.52        19.63 o                         
 -10   3  13        164.50        150.48        16.14 o                         
  -9   3  13         96.67        105.13        14.08 o                         
  -8   3  13        463.52        485.32        30.26 o                         
  -7   3  13          4.41          4.63        14.05 o                         
  -6   3  13         87.88        108.25        23.19 o                         
  -5   3  13         94.79        102.90        14.79 o                         
  -4   3  13        252.15        266.24        15.74 o                         
  -3   3  13         94.86        113.34        12.48 o                         
  -2   3  13        190.18        183.60        13.83 o                         
  -1   3  13        323.66        331.08        16.14 o                         
   0   3  13         89.99         82.72        14.20 o                         
   1   3  13         10.82         -0.51        17.61 o                         
   2   3  13         95.90        139.80        30.97 o                         
   3   3  13         57.15         60.80        25.45 o                         
   4   3  13        104.80         75.24        36.61 o                         
 -12   4  13         26.73         67.98        36.66 o                         
 -11   4  13        147.69        180.16        32.03 o                         
 -10   4  13        139.06        157.52        30.30 o                         
  -9   4  13         20.24          4.98        21.07 o                         
  -8   4  13          7.40         -4.04        17.05 o                         
  -7   4  13         26.93         39.11        18.78 o                         
  -6   4  13          6.09         33.01        20.34 o                         
  -5   4  13        121.25        138.40        21.31 o                         
  -4   4  13         18.29         16.66        27.83 o                         
  -3   4  13        239.09        226.20        22.93 o                         
  -2   4  13         25.66          3.86        31.81 o                         
  -1   4  13         73.25         21.03        63.71 o                         
   0   4  13        126.46        188.64        66.67 o                         
   1   4  13        213.15        324.79        76.95 o                         
  -8   5  13        123.18        204.37        69.47 o                         
  -7   5  13          1.52         97.51        67.92 o                         
  -6   5  13         30.61        150.48        66.51 o                         
  -5   5  13        161.52        128.67        66.05 o                         
  -4   5  13         74.85        -14.49        67.14 o                         
  -3   5  13         22.94        107.64        70.10 o                         
  -2   5  13         34.65         14.80        72.75 o                         
  -1   5  13         99.48         78.04        84.27 o                         
 -11  -4  14         33.88        -37.23        37.23 o                         
 -10  -4  14         10.09         44.86        35.98 o                         
  -9  -4  14        170.62         97.38        28.67 o                         
  -8  -4  14        129.92        136.39        28.20 o                         
  -7  -4  14         72.98         71.21        27.56 o                         
  -6  -4  14         39.80         57.06        25.73 o                         
  -5  -4  14         17.21        -26.59        26.59 o                         
  -4  -4  14        121.01        142.11        32.74 o                         
  -3  -4  14        131.22         98.92        40.50 o                         
 -13  -3  14        112.62         94.09        36.45 o                         
 -12  -3  14        245.44        246.81        36.40 o                         
 -11  -3  14         20.39         11.64        45.16 o                         
 -10  -3  14         69.09         45.15        22.04 o                         
  -9  -3  14         85.41         80.69        31.22 o                         
  -8  -3  14         65.61         56.61        31.16 o                         
  -7  -3  14         86.21        102.00        19.12 o                         
  -6  -3  14        246.48        274.40        26.12 o                         
  -5  -3  14          2.09          9.97        25.55 o                         
  -4  -3  14         22.10         50.78        33.49 o                         
  -3  -3  14        205.77        210.16        24.53 o                         
  -2  -3  14        256.03        202.96        26.70 o                         
  -1  -3  14          8.37          4.21        33.49 o                         
   0  -3  14         92.50         85.05        36.45 o                         
 -14  -2  14         77.64        111.38        59.66 o                         
 -13  -2  14          4.44         37.79        21.88 o                         
 -12  -2  14        154.84        177.50        28.49 o                         
 -11  -2  14        330.97        352.34        27.03 o                         
 -10  -2  14         31.81         17.59        15.25 o                         
  -9  -2  14        131.48        112.81        18.49 o                         
  -8  -2  14        235.09        247.45        13.01 o                         
  -7  -2  14         55.35         48.44        21.56 o                         
  -6  -2  14         32.37          3.96        13.09 o                         
  -5  -2  14         47.18         57.16        13.92 o                         
  -4  -2  14        177.30        204.06        25.39 o                         
  -3  -2  14        143.08        146.98        31.62 o                         
  -2  -2  14         15.89         33.24        20.52 o                         
  -1  -2  14         63.76         82.87        37.07 o                         
   0  -2  14         12.79         28.66        24.06 o                         
   1  -2  14          5.81         -3.12        35.98 o                         
 -15  -1  14          0.24        -61.84        61.84 o                         
 -14  -1  14         60.23        133.32        33.97 o                         
 -13  -1  14         28.92         61.41        22.19 o                         
 -12  -1  14        152.40        119.81        31.14 o                         
 -11  -1  14         68.93         82.27        12.88 o                         
 -10  -1  14        237.39        275.42        15.05 o                         
  -9  -1  14         45.41         46.30        10.83 o                         
  -8  -1  14        116.01        128.59        10.67 o                         
  -7  -1  14         39.67         39.99         9.47 o                         
  -6  -1  14        551.08        550.20        29.07 o                         
  -5  -1  14         19.28          1.57        11.37 o                         
  -4  -1  14         53.51         51.72        19.63 o                         
  -3  -1  14         56.22         48.42        14.67 o                         
  -2  -1  14        204.15        191.65        66.75 o                         
  -1  -1  14        122.33        150.51        35.36 o                         
   0  -1  14        221.41        236.93        38.16 o                         
   1  -1  14         74.23        226.18        38.32 o                         
 -15   0  14        351.13        312.75        73.21 o                         
 -14   0  14          5.78         96.58        55.26 o                         
 -13   0  14          4.91          8.98        18.60 o                         
 -12   0  14         56.22         47.12        18.69 o                         
 -11   0  14        404.35        384.09        19.66 o                         
 -10   0  14         16.16         14.85        14.58 o                         
  -9   0  14        160.24        161.78        14.37 o                         
  -8   0  14         71.52         86.73        15.62 o                         
  -7   0  14         24.27         24.35        11.11 o                         
  -6   0  14         21.91         29.04         7.94 o                         
  -5   0  14         13.85         16.46        10.11 o                         
  -4   0  14         24.55         15.78        10.16 o                         
  -3   0  14        257.64        256.07        20.81 o                         
  -2   0  14        407.52        424.97        69.71 o                         
  -1   0  14         24.02         50.78        29.29 o                         
   0   0  14         97.38         97.98        34.58 o                         
   1   0  14         19.04        -11.68        35.05 o                         
   2   0  14         24.64         62.78        39.88 o                         
 -15   1  14          0.22         49.37        48.66 o                         
 -14   1  14         59.27         16.20        30.05 o                         
 -13   1  14         29.71         92.38        25.07 o                         
 -12   1  14        154.29        140.33        17.10 o                         
 -11   1  14         69.74         61.75        16.58 o                         
 -10   1  14        238.91        250.41        16.54 o                         
  -9   1  14         45.73         52.51        13.80 o                         
  -8   1  14        114.74        117.22        12.96 o                         
  -7   1  14         40.85         60.52        11.81 o                         
  -6   1  14        552.67        523.68        25.95 o                         
  -5   1  14         18.88         19.60        13.52 o                         
  -4   1  14         51.72         51.93         6.50 o                         
  -3   1  14         58.23         62.19         7.34 o                         
  -2   1  14        205.82        205.74        11.57 o                         
  -1   1  14        123.34        129.82        21.27 o                         
   0   1  14        221.35        222.69        20.23 o                         
   1   1  14         77.97         84.42        14.17 o                         
   2   1  14          7.53         -1.51        19.18 o                         
   3   1  14        108.31        124.00        30.53 o                         
   4   1  14          8.21         -0.93        33.34 o                         
 -14   2  14         78.87        128.21        32.31 o                         
 -13   2  14          4.96         50.71        28.30 o                         
 -12   2  14        155.89        160.17        21.47 o                         
 -11   2  14        338.29        286.22        19.75 o                         
 -10   2  14         32.35         27.29        16.08 o                         
  -9   2  14        129.51        126.31        16.66 o                         
  -8   2  14        234.11        214.99        15.54 o                         
  -7   2  14         55.37         70.74        12.78 o                         
  -6   2  14         33.44         34.91        20.28 o                         
  -5   2  14         46.35         47.59        26.87 o                         
  -4   2  14        178.23        202.08        13.61 o                         
  -3   2  14        143.04        145.55        13.53 o                         
  -2   2  14         14.66         23.10         8.82 o                         
  -1   2  14         65.59         97.08        14.83 o                         
   0   2  14         13.11         16.24        11.69 o                         
   1   2  14          5.20         24.53        17.41 o                         
   2   2  14          8.90        -11.50        29.26 o                         
   3   2  14        155.77        246.46        75.00 o                         
 -13   3  14        109.72         90.50        58.57 o                         
 -12   3  14        246.96        245.86        34.65 o                         
 -11   3  14         20.95        -13.40        23.75 o                         
 -10   3  14         72.90         88.14        22.75 o                         
  -9   3  14         83.52        117.12        16.19 o                         
  -8   3  14         65.85         58.01        15.90 o                         
  -7   3  14         86.98        101.77        19.03 o                         
  -6   3  14        243.73        259.31        29.07 o                         
  -5   3  14          2.10         -8.45        14.50 o                         
  -4   3  14         21.24          8.22        14.87 o                         
  -3   3  14        209.67        182.39        15.82 o                         
  -2   3  14        261.55        227.56        26.55 o                         
  -1   3  14          8.56         24.50        16.23 o                         
   0   3  14         90.16         94.08        19.68 o                         
   1   3  14        145.60        148.23        26.71 o                         
   2   3  14         20.44         57.64        43.77 o                         
 -11   4  14         37.12         13.40        42.37 o                         
 -10   4  14         10.84         25.91        31.08 o                         
  -9   4  14        174.13        140.67        24.87 o                         
  -8   4  14        128.83        155.25        31.53 o                         
  -7   4  14         71.45         73.00        22.40 o                         
  -6   4  14         40.77         99.13        78.12 o                         
  -5   4  14         17.86         60.75        55.30 o                         
  -4   4  14        118.20         98.88        27.91 o                         
  -3   4  14        126.63        207.33        62.15 o                         
  -2   4  14         71.74         55.92        64.96 o                         
  -1   4  14         77.50         47.82        78.98 o                         
  -9  -4  15         24.73         42.68        52.18 o                         
  -8  -4  15         66.33         60.59        41.62 o                         
  -7  -4  15         82.78        103.74        42.99 o                         
  -6  -4  15         37.86        128.36        39.72 o                         
  -5  -4  15        165.26        161.22        58.73 o                         
 -12  -3  15          0.03        -39.10        39.10 o                         
 -11  -3  15         45.69         46.98       100.24 o                         
 -10  -3  15        220.81        145.78        28.37 o                         
  -9  -3  15        102.91         92.11        27.78 o                         
  -8  -3  15         40.53         62.39        61.45 o                         
  -7  -3  15         45.54         76.86        33.18 o                         
  -6  -3  15         88.02         81.78        28.66 o                         
  -5  -3  15         17.13         89.37        97.20 o                         
  -4  -3  15        150.31        173.22        32.87 o                         
  -3  -3  15         17.17         -9.50        28.04 o                         
  -2  -3  15          6.70        -30.53        32.24 o                         
  -1  -3  15          6.27         -9.50        37.54 o                         
 -13  -2  15         84.23         25.60        38.87 o                         
 -12  -2  15         81.63         79.47        29.95 o                         
 -11  -2  15         25.98         27.91        20.36 o                         
 -10  -2  15         86.64         48.60        20.45 o                         
  -9  -2  15        703.07        644.73        63.15 o                         
  -8  -2  15         64.69         50.88        23.68 o                         
  -7  -2  15         29.52         93.70        51.44 o                         
  -6  -2  15        106.58         80.53        17.82 o                         
  -5  -2  15        214.72        276.65        28.97 o                         
  -4  -2  15         10.28          9.04        25.00 o                         
  -3  -2  15        123.40         74.29        20.68 o                         
  -2  -2  15         89.81        109.51        28.97 o                         
  -1  -2  15         27.03         -9.66        29.91 o                         
   0  -2  15        108.22         67.29        36.14 o                         
   1  -2  15         43.99        -15.42        52.03 o                         
 -14  -1  15         39.69         40.04        49.91 o                         
 -13  -1  15        138.86         87.42        84.43 o                         
 -12  -1  15        163.28        162.74        43.85 o                         
 -11  -1  15        179.92        142.00        53.56 o                         
 -10  -1  15          0.49         12.10        14.84 o                         
  -9  -1  15         47.07         44.64        11.96 o                         
  -8  -1  15          5.84         13.61        11.35 o                         
  -7  -1  15         13.93         23.21        10.76 o                         
  -6  -1  15        143.36        187.09        39.25 o                         
  -5  -1  15         40.65         49.32        13.89 o                         
  -4  -1  15        348.65        321.83        31.62 o                         
  -3  -1  15         18.38         15.29        17.52 o                         
  -2  -1  15          3.39          8.57        33.41 o                         
  -1  -1  15         23.15         24.67        22.29 o                         
   0  -1  15         94.84         35.98        31.47 o                         
 -15   0  15          2.29         -9.30        51.84 o                         
 -14   0  15          5.07        -45.90        45.90 o                         
 -13   0  15        218.54        206.31        42.83 o                         
 -12   0  15        106.52         68.97        27.34 o                         
 -11   0  15         72.52         67.09        18.91 o                         
 -10   0  15        158.32        159.22        17.53 o                         
  -9   0  15        627.75        608.12        27.12 o                         
  -8   0  15         90.55         58.22        21.35 o                         
  -7   0  15        155.05        145.43        14.05 o                         
  -6   0  15         81.99         76.57         9.81 o                         
  -5   0  15        259.43        267.38        12.83 o                         
  -4   0  15         35.92         42.74        23.95 o                         
  -3   0  15         97.15        108.35        17.40 o                         
  -2   0  15        112.05         93.37        20.75 o                         
  -1   0  15         17.75         30.06        38.94 o                         
   0   0  15        201.87        162.16        42.68 o                         
 -14   1  15         42.69         40.77        48.61 o                         
 -13   1  15        136.72        136.34        43.65 o                         
 -12   1  15        158.33         61.63        37.00 o                         
 -11   1  15        175.94        155.31        38.08 o                         
 -10   1  15          0.73         17.35        17.21 o                         
  -9   1  15         47.66         70.95        14.61 o                         
  -8   1  15          5.79         -8.16        15.40 o                         
  -7   1  15         13.17         18.05        16.16 o                         
  -6   1  15        142.80        118.82        21.80 o                         
  -5   1  15         41.85         46.66        12.13 o                         
  -4   1  15        352.46        320.99        19.23 o                         
  -3   1  15         18.68         21.60         8.60 o                         
  -2   1  15          3.61         25.25        12.60 o                         
  -1   1  15         22.50         16.64        15.20 o                         
   0   1  15         95.46         98.90        19.31 o                         
   1   1  15          4.36         20.73        38.79 o                         
   2   1  15        138.64        157.80        33.49 o                         
 -14   2  15          9.21        -19.47        69.94 o                         
 -13   2  15         81.94        124.00        58.41 o                         
 -12   2  15         80.61         44.08        49.22 o                         
 -11   2  15         24.97         47.01        23.15 o                         
 -10   2  15         85.88         82.90        23.36 o                         
  -9   2  15        717.35        551.66        47.94 o                         
  -8   2  15         65.96         55.70        15.88 o                         
  -7   2  15         28.53         38.87        18.26 o                         
  -6   2  15        103.75         69.39        23.46 o                         
  -5   2  15        218.06        220.66        36.00 o                         
  -4   2  15         10.43         19.71        16.20 o                         
  -3   2  15        115.87         88.26        15.15 o                         
  -2   2  15         91.07         62.36        13.18 o                         
  -1   2  15         27.20         41.84        16.84 o                         
   0   2  15        109.65         78.43        25.79 o                         
   1   2  15         44.78          4.09        26.17 o                         
 -12   3  15          0.38         54.05        61.84 o                         
 -11   3  15         45.41          9.06        40.19 o                         
 -10   3  15        222.94        104.40        61.53 o                         
  -9   3  15        105.69         39.78        42.76 o                         
  -8   3  15         40.39         21.53        55.53 o                         
  -7   3  15         46.82          0.65        39.10 o                         
  -6   3  15         86.59         50.94        49.38 o                         
  -5   3  15         16.43        -26.48        49.07 o                         
  -4   3  15        154.21        200.77        31.98 o                         
  -3   3  15         17.14         38.15        50.47 o                         
  -2   3  15          6.58         21.75        37.64 o                         
  -1   3  15          6.99         16.98        43.30 o                         
   0   3  15        136.92        116.67        48.45 o                         
 -10   4  15          5.68        -66.51        66.51 o                         
  -9   4  15         26.34         33.08        39.57 o                         
  -8   4  15         66.35        138.39        32.96 o                         
  -7   4  15         86.08         89.16        30.05 o                         
  -6   4  15         39.57         32.09        66.20 o                         
  -5   4  15        166.69        189.73        70.88 o                         
  -4   4  15         76.41        150.48        69.94 o                         
 -11  -3  16         20.31         42.52        43.07 o                         
 -10  -3  16         60.32        -33.96       100.24 o                         
  -9  -3  16         60.05         76.14        33.40 o                         
  -8  -3  16         60.64         39.73        34.67 o                         
  -7  -3  16        125.39        149.54        35.52 o                         
  -6  -3  16        166.25        157.49        35.67 o                         
  -5  -3  16         69.96        101.41        37.23 o                         
  -4  -3  16         81.50        118.54        37.70 o                         
  -3  -3  16         94.66         39.72        37.70 o                         
 -13  -2  16         82.34         17.60       107.48 o                         
 -12  -2  16         31.42         34.74        90.97 o                         
 -11  -2  16         35.91         51.89        28.11 o                         
 -10  -2  16         64.81         60.55        27.28 o                         
  -9  -2  16        132.79        148.64        39.10 o                         
  -8  -2  16         69.66         68.91        26.90 o                         
  -7  -2  16        142.46        144.47        61.37 o                         
  -6  -2  16         20.06         43.46        27.10 o                         
  -5  -2  16         22.10          1.87        26.33 o                         
  -4  -2  16        105.62         72.12        27.42 o                         
  -3  -2  16        355.58        282.26        33.34 o                         
  -2  -2  16         44.64        -15.58        32.71 o                         
  -1  -2  16         47.99        109.66        36.45 o                         
 -13  -1  16         27.60        -79.91        79.91 o                         
 -12  -1  16        294.14        304.38        78.51 o                         
 -11  -1  16        143.73        107.09        24.22 o                         
 -10  -1  16        152.19        105.43        21.45 o                         
  -9  -1  16        125.52        130.01        54.07 o                         
  -8  -1  16         64.61         66.29        22.35 o                         
  -7  -1  16        153.87        129.04        46.17 o                         
  -6  -1  16         57.97         73.93        18.12 o                         
  -5  -1  16         12.40         41.44        23.68 o                         
  -4  -1  16         14.23         10.34        21.27 o                         
  -3  -1  16        114.06         92.22        28.19 o                         
  -2  -1  16        122.98         92.84        30.84 o                         
  -1  -1  16          1.47         13.71        32.87 o                         
   0  -1  16         65.54         36.30        40.50 o                         
 -13   0  16          4.73        -67.98       111.69 o                         
 -12   0  16          0.01         41.21        41.11 o                         
 -11   0  16        205.28        250.39        39.85 o                         
 -10   0  16         79.61         77.86        39.18 o                         
  -9   0  16         19.71        -16.57        21.51 o                         
  -8   0  16          7.12          1.68        15.09 o                         
  -7   0  16        426.87        386.44        21.80 o                         
  -6   0  16          0.43         -1.25        11.01 o                         
  -5   0  16          2.60          7.54        14.71 o                         
  -4   0  16         73.00         74.68        19.05 o                         
  -3   0  16        513.07        416.25        50.78 o                         
  -2   0  16        164.84        126.49        30.06 o                         
  -1   0  16         52.30         17.76        34.74 o                         
 -13   1  16         29.45        168.23        66.83 o                         
 -12   1  16        290.19        474.33        65.11 o                         
 -11   1  16        141.81        174.93        54.83 o                         
 -10   1  16        154.48        153.59        47.04 o                         
  -9   1  16        122.44         59.72        32.60 o                         
  -8   1  16         63.34        -17.21        31.34 o                         
  -7   1  16        154.98         88.01        40.07 o                         
  -6   1  16         61.13         48.15        23.52 o                         
  -5   1  16         11.66         16.78        18.77 o                         
  -4   1  16         13.96         40.60        23.70 o                         
  -3   1  16        115.01         92.43        27.18 o                         
  -2   1  16        121.88        118.01        15.40 o                         
  -1   1  16          1.46         70.10        25.86 o                         
   0   1  16         65.47        112.62        42.68 o                         
 -13   2  16         87.28         78.51        69.16 o                         
 -12   2  16         29.86         52.50        64.02 o                         
 -11   2  16         34.57        -48.60        57.64 o                         
 -10   2  16         62.30         62.93        54.83 o                         
  -9   2  16        128.87        120.41        53.74 o                         
  -8   2  16         69.78         85.29        26.29 o                         
  -7   2  16        140.69        195.03        50.47 o                         
  -6   2  16         19.65         62.15        48.45 o                         
  -5   2  16         22.52         98.29        48.91 o                         
  -4   2  16        107.90         79.65        56.86 o                         
  -3   2  16        360.75        369.80        43.93 o                         
  -2   2  16         45.39        119.01        49.54 o                         
  -1   2  16         47.74         18.85        50.47 o                         
 -11   3  16         20.61         14.64        67.14 o                         
 -10   3  16         65.80         35.36        65.58 o                         
  -9   3  16         57.12        107.02        62.15 o                         
  -8   3  16         64.27          0.16        59.51 o                         
  -7   3  16        130.33        154.53        59.19 o                         
  -6   3  16        169.88        203.44        62.00 o                         
  -4   3  16         79.79         46.26        43.93 o                         
  -3   3  16         94.83         96.42        49.38 o                         
  -2   3  16         20.95         64.18        53.74 o                         
  -8  -2  17         12.37        -14.33        37.54 o                         
  -7  -2  17         75.60          1.87        36.61 o                         
  -6  -2  17         53.54         -2.65        36.30 o                         
  -5  -2  17         36.93         52.81        37.85 o                         
  -4  -2  17         14.01         11.68        32.56 o                         
  -3  -2  17         42.83          2.34        36.61 o                         
  -8  -1  17        130.63         88.32        39.10 o                         
  -7  -1  17        139.14        133.03        27.73 o                         
  -6  -1  17         94.75         32.87        29.75 o                         
  -5  -1  17         77.13         54.68        31.15 o                         
  -4  -1  17        200.77        105.15        33.34 o                         
  -3  -1  17         52.36         18.23        36.76 o                         
  -2  -1  17         70.60         47.35        40.50 o                         
  -5   0  17         71.97         27.57        29.91 o                         
  -4   0  17          0.28          7.32        31.31 o                         
  -3   0  17         43.71         41.28        49.22 o                         
  -6   1  17         96.29         84.74        46.73 o                         
  -5   1  17         80.30         44.86        46.73 o                         
  -4   1  17        201.06         44.86        39.72 o                         
  -3   1  17         51.80          8.88        39.10 o                         
  -6   0  18         64.39         28.04        47.98 o                         
                                                                                
